# Supplementary material for: Microbial Proteins in Stomach Biopsies Associated with Gastritis, Ulcer, and Gastric Cancer
Source: Molecules. 2022 Aug 24;27(17):5410. doi: 10.3390/molecules27175410 (PMC9458002; doi:10.3390/molecules27175410)
Supplement: Supplementary file 1 [file molecules-27-05410-s001.zip]

Archive with 1 entries (1 files):
- molecules-1807578-supplementary.xlsx
