# Supplementary material for: Microbial Proteins in Stomach Biopsies Associated with Gastritis, Ulcer, and Gastric Cancer
Source: Molecules. 2022 Aug 24;27(17):5410. doi: 10.3390/molecules27175410 (PMC9458002; doi:10.3390/molecules27175410)
Supplement: Supplementary file 1 [file molecules-27-05410-s001.zip › molecules-1807578-supplementary.xlsx]

## Sheet: S1_pep2
Accession	Peptide count	Unique peptides	Confidence score	Anova (p)	q Value	Max fold change	Power	Highest mean condition	Lowest mean condition	Mass	Description
A0A009I5C9;A0A009IP20;Q8RDU5;Q8RG84;Q8RHT1	42	38	240.937	4.609e-11	8.20049e-11	2.36006	1	MoG	NGM	205429	Uncharacterized protein OS	Acinetobacter baumannii (strain 1295743) OX	1310613 GN	J512_2013 PE	4 SV	1
A0A009HW70	29	25	151.966	2.91394e-11	5.6559e-11	4.09134	1	PanG	MiG	144320	Tape measure domain protein OS	Acinetobacter baumannii (strain 1295743) OX	1310613 GN	J512_0646 PE	4 SV	1
A0A009IJB7	20	16	121.381	0.00455128	0.00091673	1.99551	0.958792	PanG	NGM	127978	Phage integrase family protein OS	Acinetobacter baumannii (strain 1295743) OX	1310613 GN	J512_2803 PE	4 SV	1
A0A009IU53	16	9	88.2852	9.86e-09	7.51853e-09	2.38511	0.999999	PanG	NGM	97428.8	Translation initiation factor IF-2 OS	Acinetobacter baumannii (strain 1295743) OX	1310613 GN	infB PE	3 SV	1
A0A009HWH0	12	9	58.2366	1.19382e-05	3.77614e-06	1.97614	0.993421	U	MiG	141694	RecBCD enzyme subunit RecC OS	Acinetobacter baumannii (strain 1295743) OX	1310613 GN	recC PE	3 SV	1
A0A009ILQ7	12	10	65.688	1.83187e-13	1.56447e-12	2.86365	1	PanG	GC	123032	DEAD/DEAH box helicase family protein OS	Acinetobacter baumannii (strain 1295743) OX	1310613 GN	J512_2067 PE	4 SV	1
A0A009HXA1	12	8	61.0747	0.00179852	0.000383998	3.09426	0.964133	U	NGM	102148	Pyruvate dehydrogenase E1 component OS	Acinetobacter baumannii (strain 1295743) OX	1310613 GN	aceE PE	4 SV	1
A0A009IJ94;A0A009IHM1;Q8RGG8	12	10	64.2304	5.4646e-09	4.76218e-09	4.14407	1	PanG	NGM	119346	Type I restriction enzyme R Protein OS	Acinetobacter baumannii (strain 1295743) OX	1310613 GN	J512_3684 PE	3 SV	1
A0A009HN45	10	9	54.6603	8.30773e-05	2.25957e-05	1.86597	0.993921	U	MiG	110234	DEAD/DEAH box helicase family protein OS	Acinetobacter baumannii (strain 1295743) OX	1310613 GN	J512_3139 PE	4 SV	1
A0A009HZ58	7	6	34.5344	2.88075e-06	1.03372e-06	2.02752	0.999432	MoG	GC	18625.1	Gluconokinase OS	Acinetobacter baumannii (strain 1295743) OX	1310613 GN	J512_3897 PE	3 SV	1
A0A009IT43	7	6	50.1776	1.83622e-06	7.12814e-07	3.88677	0.998524	U	MiG	27161.3	Short chain dehydrogenase family protein OS	Acinetobacter baumannii (strain 1295743) OX	1310613 GN	J512_0848 PE	3 SV	1
A0A009IGB7	6	5	30.1146	6.03692e-10	7.16072e-10	2.84649	0.999999	MoG	MiG	96936.4	Alanine--tRNA ligase OS	Acinetobacter baumannii (strain 1295743) OX	1310613 GN	alaS PE	3 SV	1
A0A009HJK0	6	6	32.4289	2.67958e-10	3.59389e-10	4.27636	1	MoG	GC	148328	ATP-dependent helicase HrpA OS	Acinetobacter baumannii (strain 1295743) OX	1310613 GN	J512_3264 PE	4 SV	1
A0A009HK27;A0A009I1R6;A0A009HJQ5;A0A009HYB8;A0A009HZ32;A0A009H5Z9;A0A009IMV9;A0A009HK18;A0A009IJK8;A0A009IGJ8	6	4	37.4035	1.24664e-11	2.80176e-11	20.1666	1	GC	MoG	20414.5	Transposase DDE domain protein (Fragment) OS	Acinetobacter baumannii (strain 1295743) OX	1310613 GN	J512_4109 PE	4 SV	1
A0A009HLQ9	5	4	33.7691	5.35902e-05	1.51549e-05	1.88576	0.99635	MaG	GC	65347.6	M61 glycyl aminopeptidase family protein OS	Acinetobacter baumannii (strain 1295743) OX	1310613 GN	J512_2555 PE	4 SV	1
A0A009I3I6	5	3	25.3572	0.0600287	0.00961704	2.09403	0.852156	PanG	MiG	83124	Isocitrate dehydrogenase [NADP] OS	Acinetobacter baumannii (strain 1295743) OX	1310613 GN	J512_2554 PE	3 SV	1
A0A009IPI8	5	4	26.1984	2.24409e-12	7.98553e-12	2.13852	1	MaG	MiG	54050	ATP dependent DNA ligase domain protein OS	Acinetobacter baumannii (strain 1295743) OX	1310613 GN	J512_2035 PE	4 SV	1
A0A009IS66	5	4	28.0418	0.00291007	0.000594569	2.15643	0.953702	NGM	PanG	74455.3	LysM domain protein OS	Acinetobacter baumannii (strain 1295743) OX	1310613 GN	J512_0350 PE	4 SV	1
A0A009I9D9	5	4	28.8032	2.92532e-10	3.674e-10	2.36627	1	U	MiG	35360.9	ABC transporter_ substrate-binding_ aliphatic sulfonates family protein OS	Acinetobacter baumannii (strain 1295743) OX	1310613 GN	J512_0846 PE	3 SV	1
A0A009I9M6	5	3	33.967	6.37117e-07	2.95716e-07	2.96444	0.999999	PanG	NGM	35316.1	Sulfate ABC transporter_ sulfate-binding family protein OS	Acinetobacter baumannii (strain 1295743) OX	1310613 GN	J512_0733 PE	4 SV	1
A0A009IPX8	5	3	27.6299	4.83501e-09	4.3013e-09	3.10498	1	PanG	GC	32362.6	Homocysteine S-methyltransferase family protein OS	Acinetobacter baumannii (strain 1295743) OX	1310613 GN	J512_1041 PE	4 SV	1
A0A009HIB7	4	3	28.2723	0.222937	0.0315224	1.33374	0.589106	NGM	MiG	10896.6	50S ribosomal protein L25 OS	Acinetobacter baumannii (strain 1295743) OX	1310613 GN	rplY PE	3 SV	1
A0A009HUI4	4	3	30.4393	0.402536	0.0538837	1.5092	0.351618	GC	PanG	50329.3	FMN-dependent oxidoreductase_ nitrilotriacetate monooxygenase family protein OS	Acinetobacter baumannii (strain 1295743) OX	1310613 GN	J512_1071 PE	3 SV	1
A0A009IF62	4	3	24.3888	1.10952e-06	4.66262e-07	2.46213	0.999999	PanG	NGM	22235.4	Transposase DDE domain protein OS	Acinetobacter baumannii (strain 1295743) OX	1310613 GN	J512_4170 PE	4 SV	1
A0A009HSU4	4	3	28.7884	0.0484763	0.00799233	3.76302	0.773796	MaG	GC	5119.14	Uncharacterized protein OS	Acinetobacter baumannii (strain 1295743) OX	1310613 GN	J512_1719 PE	4 SV	1
A0A009HNH3	4	3	24.1767	0.000172928	4.44836e-05	4.14307	0.999923	PanG	GC	19215	Uncharacterized protein OS	Acinetobacter baumannii (strain 1295743) OX	1310613 GN	J512_2034 PE	4 SV	1
A0A009IUA6	4	2	21.9556	0.00158712	0.000340565	9.81333	0.993038	PanG	NGM	15100.7	50S ribosomal protein L11 OS	Acinetobacter baumannii (strain 1295743) OX	1310613 GN	rplK PE	3 SV	1
A0A009IKX7	3	2	18.2095	0.29783	0.0405027	2.06805	0.429979	GC	PanG	32962.3	Metallo-beta-lactamase superfamily protein OS	Acinetobacter baumannii (strain 1295743) OX	1310613 GN	J512_3127 PE	4 SV	1
A0A009I1Z7	3	3	23.7455	1.42644e-05	4.44608e-06	2.51588	0.994314	MoG	MiG	21968.8	Nitroreductase family protein OS	Acinetobacter baumannii (strain 1295743) OX	1310613 GN	J512_3079 PE	4 SV	1
A0A009IL89	3	3	17.5498	9.71495e-07	4.19034e-07	2.82281	0.99997	PanG	MiG	12012.5	DUF4124 domain-containing protein OS	Acinetobacter baumannii (strain 1295743) OX	1310613 GN	J512_2239 PE	4 SV	1
A0A009INA8	3	2	18.5986	7.52576e-07	3.34752e-07	2.82552	0.999715	MoG	MiG	107030	Isoleucine--tRNA ligase OS	Acinetobacter baumannii (strain 1295743) OX	1310613 GN	ileS PE	3 SV	1
A0A009HL44	3	3	17.7896	0.00122905	0.000271928	3.37801	0.993504	PanG	NGM	6152.19	ATPase associated with various cellular activities family protein OS	Acinetobacter baumannii (strain 1295743) OX	1310613 GN	J512_3784 PE	4 SV	1
A0A009I9F4	3	2	11.9119	4.33475e-07	2.1276e-07	3.53033	0.999999	PanG	NGM	7544.77	DHHA1 domain protein OS	Acinetobacter baumannii (strain 1295743) OX	1310613 GN	J512_4363 PE	4 SV	1
A0A009IS67	3	3	16.3995	0.893235	0.113183	3.99623	0.325986	PanG	NGM	7114.13	Uncharacterized protein OS	Acinetobacter baumannii (strain 1295743) OX	1310613 GN	J512_1109 PE	4 SV	1
A0A009IJA3;A0A380YXV1;Q5LE46;Q8R6H5	3	2	25.7387	1.9729e-06	7.58973e-07	5.83224	0.999996	PanG	NGM	5580.56	Uncharacterized protein OS	Acinetobacter baumannii (strain 1295743) OX	1310613 GN	J512_2852 PE	4 SV	1
A0A009HPA1	3	2	18.2292	0.000363391	8.91804e-05	6.33031	0.980333	GC	MoG	42485.8	DUF218 domain-containing protein OS	Acinetobacter baumannii (strain 1295743) OX	1310613 GN	J512_2710 PE	4 SV	1
A0A009HIR4	3	2	22.1463	0.691162	0.0897074	9.59453	0.222324	MoG	GC	44545.5	Transposase DDE domain protein OS	Acinetobacter baumannii (strain 1295743) OX	1310613 GN	J512_3519 PE	4 SV	1
A0A009HKS5	3	3	18.4738	0.00029404	7.25779e-05	16.8288	0.985678	GC	MoG	19537.3	Superoxide dismutase [Cu-Zn] OS	Acinetobacter baumannii (strain 1295743) OX	1310613 GN	sodC PE	3 SV	1
A0A009HHN3	3	2	17.8932	7.31901e-07	3.28982e-07	18.6617	0.999987	GC	PanG	50154.7	TIR domain protein OS	Acinetobacter baumannii (strain 1295743) OX	1310613 GN	J512_3811 PE	4 SV	1
A0A009HHS8	3	1	19.9228	1.81311e-06	7.103e-07	31.0464	1	PanG	NGM	36436.7	Transposase DDE domain protein OS	Acinetobacter baumannii (strain 1295743) OX	1310613 GN	J512_3771 PE	4 SV	1
A0A009HP27	2	1	12.3051	0.275518	0.0381375	2.08281	0.544489	GC	MiG	5127.86	Uncharacterized protein OS	Acinetobacter baumannii (strain 1295743) OX	1310613 GN	J512_2794 PE	4 SV	1
A0A009IPM3	2	1	11.7825	0.0176605	0.00307809	2.45702	0.851602	MaG	GC	17872.2	Cupin domain protein OS	Acinetobacter baumannii (strain 1295743) OX	1310613 GN	J512_1956 PE	4 SV	1
A0A009IS84	2	2	19.0725	1.41617e-06	5.81467e-07	2.62436	0.999911	MaG	GC	27157.5	Bacterial regulatory s_ gntR family protein OS	Acinetobacter baumannii (strain 1295743) OX	1310613 GN	J512_1129 PE	4 SV	1
A0A009INQ2	2	2	18.2402	0.00345716	0.000702981	2.72905	0.966527	MaG	GC	35775.4	Peptidase S49 family protein OS	Acinetobacter baumannii (strain 1295743) OX	1310613 GN	J512_1355 PE	3 SV	1
A0A009HMM2	2	2	11.283	0.00807726	0.00153979	3.38818	0.99505	PanG	NGM	41380	Epoxyqueuosine reductase OS	Acinetobacter baumannii (strain 1295743) OX	1310613 GN	queG PE	3 SV	1
A0A009IJA7;A0A009HAL7;A0A009HDE5;A0A009HHI7;A0A009HK46;A0A009HMU3;A0A009HNN1;A0A009HQD5;A0A009HSF4;A0A009HZJ0;A0A009HZP5;A0A009I570;A0A009I870;A0A009ICF9;A0A009IF94;A0A009IFV7;A0A009IH49;A0A009IIL4;A0A009IIR6;A0A009IN46;A0A009IR26	2	1	10.3843	0.126915	0.0189492	3.70386	0.718187	GC	NGM	31739.3	Mutator family transposase OS	Acinetobacter baumannii (strain 1295743) OX	1310613 GN	J512_2788 PE	3 SV	1
A0A009II26	2	2	12.4992	0.00599645	0.0011639	5.86775	0.922773	MoG	GC	7382.3	Putative exodeoxyribonuclease VII small subunit OS	Acinetobacter baumannii (strain 1295743) OX	1310613 GN	J512_3246 PE	4 SV	1
A0A009I734	2	1	12.7199	2.91566e-06	1.03753e-06	7.48614	0.999977	NGM	PanG	74903.3	Heavy metal efflux pump_ CzcA family protein OS	Acinetobacter baumannii (strain 1295743) OX	1310613 GN	J512_1400 PE	3 SV	1
A0A009I9X7	2	2	11.7745	0.000901792	0.000205925	7.88894	0.97839	GC	PanG	25625.1	Smr domain protein OS	Acinetobacter baumannii (strain 1295743) OX	1310613 GN	J512_0597 PE	4 SV	1
A0A009IMC2	2	2	14.3185	1.21969e-05	3.8296e-06	81.0266	0.99978	MoG	PanG	31048.3	Alpha/beta hydrolase family protein OS	Acinetobacter baumannii (strain 1295743) OX	1310613 GN	J512_2637 PE	4 SV	1
A0A380YYU9;Q5LD89	77	69	451.681	8.85556e-10	9.33551e-10	2.49043	0.999999	MaG	GC	55261.3	ATP synthase subunit beta OS	Bacteroides fragilis (strain ATCC 25285 / DSM 2151 / JCM 11019 / NCTC 9343) OX	272559 GN	atpD PE	3 SV	1
Q5LDX0;A0A380YZY7;A0A380YR89;A0A6D2X0H4;Q5L914;Q8R5Y4;Q8R6E0	48	40	303.676	2.92655e-13	1.93087e-12	3.81848	1	MaG	GC	85607.3	Uncharacterized protein OS	Bacteroides fragilis (strain ATCC 25285 / DSM 2151 / JCM 11019 / NCTC 9343) OX	272559 GN	BF9343_1904 PE	4 SV	1
Q5LC98	38	34	233.193	0.0290186	0.00489779	1.71125	0.770766	MaG	MiG	100645	Pyruvate_ phosphate dikinase OS	Bacteroides fragilis (strain ATCC 25285 / DSM 2151 / JCM 11019 / NCTC 9343) OX	272559 GN	ppdK PE	3 SV	1
Q5LIG4	32	30	200.438	9.23706e-14	9.86093e-13	1.94517	1	PanG	GC	135417	Putative Alpha-mannosidase OS	Bacteroides fragilis (strain ATCC 25285 / DSM 2151 / JCM 11019 / NCTC 9343) OX	272559 GN	man PE	3 SV	1
Q5LEE2;A0A380YVT1;A0A4S5AZB3;A0A4S5B4K0;A0A4V6S6W5;P76362	31	29	181.797	3.99858e-12	1.21961e-11	3.75425	1	MaG	GC	99598.2	Beta-mannosidase OS	Bacteroides fragilis (strain ATCC 25285 / DSM 2151 / JCM 11019 / NCTC 9343) OX	272559 GN	bmnA PE	3 SV	1
A0A380YZS6	27	25	165.874	7.40052e-08	4.57991e-08	2.97874	0.999996	PanG	GC	148490	Putative cobalamin biosynthesis-related membrane protein OS	Bacteroides fragilis (strain ATCC 25285 / DSM 2151 / JCM 11019 / NCTC 9343) OX	272559 GN	cobN_1 PE	4 SV	1
Q5LEB7	23	20	143.465	8.16406e-09	6.33852e-09	2.64182	0.999999	MiG	GC	107262	Type I restriction enzyme R Protein OS	Bacteroides fragilis (strain ATCC 25285 / DSM 2151 / JCM 11019 / NCTC 9343) OX	272559 GN	hsdR PE	1 SV	1
A0A380YUW3;Q5LH30	21	17	109.08	4.70478e-06	1.62017e-06	1.96836	0.999435	PanG	MiG	133720	DNA helicase OS	Bacteroides fragilis (strain ATCC 25285 / DSM 2151 / JCM 11019 / NCTC 9343) OX	272559 GN	NCTC9343_02433 PE	3 SV	1
Q5L9C7	19	16	113.031	6.31811e-11	9.99235e-11	2.05784	1	PanG	GC	106621	4-alpha-glucanotransferase OS	Bacteroides fragilis (strain ATCC 25285 / DSM 2151 / JCM 11019 / NCTC 9343) OX	272559 GN	malQ PE	3 SV	1
A0A380YS49;Q5L890;A0A009IKQ1;A0A4S5AL30;A0A4S5ARJ6	11	9	55.588	4.16753e-05	1.21061e-05	3.47984	0.99984	PanG	GC	43808.3	Elongation factor Tu OS	Bacteroides fragilis (strain ATCC 25285 / DSM 2151 / JCM 11019 / NCTC 9343) OX	272559 GN	tuf PE	3 SV	1
A0A380YTT7;Q5L879	10	7	52.4327	0.161618	0.0236348	1.37742	0.527167	NGM	MiG	97132	Primosomal protein N' OS	Bacteroides fragilis (strain ATCC 25285 / DSM 2151 / JCM 11019 / NCTC 9343) OX	272559 GN	priA PE	3 SV	1
Q5L850	10	10	50.7919	0.094415	0.0144504	1.59957	0.821446	PanG	NGM	9976.37	Uncharacterized protein OS	Bacteroides fragilis (strain ATCC 25285 / DSM 2151 / JCM 11019 / NCTC 9343) OX	272559 GN	BF9343_3966 PE	4 SV	1
Q5LDT3	10	7	63.1203	2.04391e-06	7.79269e-07	1.90277	0.999893	PanG	GC	52383.5	Protein of uncharacterized function (DUF877) OS	Bacteroides fragilis (strain ATCC 25285 / DSM 2151 / JCM 11019 / NCTC 9343) OX	272559 GN	BF9343_1941 PE	4 SV	1
Q5LIG5	10	8	53.6016	5.02728e-06	1.67713e-06	1.92508	0.999649	PanG	MiG	93286.9	TonB-dependent Receptor Plug Domain OS	Bacteroides fragilis (strain ATCC 25285 / DSM 2151 / JCM 11019 / NCTC 9343) OX	272559 GN	BF9343_0282 PE	4 SV	1
A0A380Z688;Q5LC85	10	8	62.8327	0.00460499	0.000923194	3.60631	0.92173	MiG	GC	67029.3	Elongation factor 4 OS	Bacteroides fragilis (strain ATCC 25285 / DSM 2151 / JCM 11019 / NCTC 9343) OX	272559 GN	lepA PE	3 SV	1
Q5L8N9	10	7	56.8729	2.06681e-07	1.13149e-07	5.56272	0.999987	MoG	NGM	73150.5	ParB-like partition proteins OS	Bacteroides fragilis (strain ATCC 25285 / DSM 2151 / JCM 11019 / NCTC 9343) OX	272559 GN	parB_1 PE	3 SV	1
Q5L9K1	9	7	48.5999	0.458897	0.060856	1.4939	0.324612	MiG	NGM	32725.8	Conserved hypothetical dehydrogenase protein OS	Bacteroides fragilis (strain ATCC 25285 / DSM 2151 / JCM 11019 / NCTC 9343) OX	272559 GN	ydaD PE	4 SV	1
A0A380Z0M6;Q5LE70	9	8	48.9472	0.0970458	0.0147474	1.92872	0.805432	MaG	NGM	76765.7	Fructose-1_6-bisphosphatase class 3 OS	Bacteroides fragilis (strain ATCC 25285 / DSM 2151 / JCM 11019 / NCTC 9343) OX	272559 GN	fbp PE	3 SV	1
A0A380YZU6;Q5LIJ7	9	6	43.9657	2.59347e-10	3.59389e-10	3.26005	1	U	MiG	41258	UDP-N-acetylglucosamine--N-acetylmuramyl-(pentapeptide) pyrophosphoryl-undecaprenol N-acetylglucosamine transferase OS	Bacteroides fragilis (strain ATCC 25285 / DSM 2151 / JCM 11019 / NCTC 9343) OX	272559 GN	murG PE	3 SV	1
A0A380YVX9;Q5LG30	8	7	44.091	0.000104558	2.75603e-05	2.20213	0.992559	GC	MiG	68765.8	Chaperone protein DnaK OS	Bacteroides fragilis (strain ATCC 25285 / DSM 2151 / JCM 11019 / NCTC 9343) OX	272559 GN	dnaK2 PE	2 SV	1
Q5LCT8	8	8	55.293	0.0489635	0.00804161	2.47609	0.760371	U	GC	20750.6	Uncharacterized protein OS	Bacteroides fragilis (strain ATCC 25285 / DSM 2151 / JCM 11019 / NCTC 9343) OX	272559 GN	BF9343_2294 PE	4 SV	1
Q5L7X1	8	6	49.6448	4.8829e-08	3.16838e-08	2.49144	0.999994	MoG	NGM	69189.7	Metal-dependent hydrolase OS	Bacteroides fragilis (strain ATCC 25285 / DSM 2151 / JCM 11019 / NCTC 9343) OX	272559 GN	BF9343_4047 PE	4 SV	1
Q5L841	7	6	53.4112	0.0937778	0.0144045	1.71364	0.621577	GC	MiG	21058.9	Corrinoid adenosyltransferase OS	Bacteroides fragilis (strain ATCC 25285 / DSM 2151 / JCM 11019 / NCTC 9343) OX	272559 GN	yvqK_1 PE	3 SV	1
Q5LA06	7	5	45.2771	0.0169384	0.00297653	1.75803	0.871485	MaG	MiG	41465	Multifunctional fusion protein OS	Bacteroides fragilis (strain ATCC 25285 / DSM 2151 / JCM 11019 / NCTC 9343) OX	272559 GN	msrAB PE	3 SV	1
Q5LB85	7	4	36.6417	4.68847e-06	1.62017e-06	2.4229	0.999805	MoG	MiG	125430	Putative exported protein OS	Bacteroides fragilis (strain ATCC 25285 / DSM 2151 / JCM 11019 / NCTC 9343) OX	272559 GN	BF9343_2856 PE	4 SV	1
Q5LIU3	7	3	33.8261	2.50874e-08	1.72786e-08	2.63682	0.999999	GC	MiG	116854	Putative AcrB/AcrD family RND transport protein OS	Bacteroides fragilis (strain ATCC 25285 / DSM 2151 / JCM 11019 / NCTC 9343) OX	272559 GN	bepE_4 PE	3 SV	1
Q5L7E1	7	6	43.647	1.25075e-08	8.90147e-09	3.48767	1	PanG	NGM	33583.6	Putative AraC-family transcriptional regulator OS	Bacteroides fragilis (strain ATCC 25285 / DSM 2151 / JCM 11019 / NCTC 9343) OX	272559 GN	BF9343_4230 PE	4 SV	1
Q5LHD1;P77286	7	6	40.8065	0.22604	0.0317509	5.9595	0.57735	GC	NGM	71893.4	Domain of Uncharacterized Function (DUF349) OS	Bacteroides fragilis (strain ATCC 25285 / DSM 2151 / JCM 11019 / NCTC 9343) OX	272559 GN	BF9343_0670 PE	4 SV	1
Q5LD27	6	6	31.9886	0.112483	0.0169127	1.46551	0.708843	PanG	U	181946	Peptidase S74 domain-containing protein OS	Bacteroides fragilis (strain ATCC 25285 / DSM 2151 / JCM 11019 / NCTC 9343) OX	272559 GN	BF9343_2203 PE	4 SV	1
A0A380YUI4;Q5L7N8	6	5	32.6058	2.75085e-08	1.86453e-08	1.9303	0.999986	PanG	MiG	60995.9	Putative transmembrane protein OS	Bacteroides fragilis (strain ATCC 25285 / DSM 2151 / JCM 11019 / NCTC 9343) OX	272559 GN	NCTC9343_01515 PE	4 SV	1
Q5LCV3	6	5	34.4175	1.10771e-06	4.66262e-07	2.43912	0.999927	MaG	GC	51556.5	Cytochrome-C peroxidase OS	Bacteroides fragilis (strain ATCC 25285 / DSM 2151 / JCM 11019 / NCTC 9343) OX	272559 GN	ccp PE	4 SV	1
A0A380YYA5	6	4	41.2003	0.0103423	0.00189541	2.63416	0.981785	PanG	GC	68954.6	Uncharacterized protein OS	Bacteroides fragilis (strain ATCC 25285 / DSM 2151 / JCM 11019 / NCTC 9343) OX	272559 GN	BF9343_1931 PE	4 SV	1
A0A380YVN9;Q5LJ67	6	5	35.2965	0.000465528	0.000111128	3.21431	0.971536	GC	MiG	66113.8	Putative AraC family/two component family regulatory protein OS	Bacteroides fragilis (strain ATCC 25285 / DSM 2151 / JCM 11019 / NCTC 9343) OX	272559 GN	cyaB PE	4 SV	1
Q5LES2;A0A380YX48	6	5	37.1257	2.45482e-09	2.32943e-09	3.27214	1	PanG	GC	43360.8	Possible sulfotransferase OS	Bacteroides fragilis (strain ATCC 25285 / DSM 2151 / JCM 11019 / NCTC 9343) OX	272559 GN	BF9343_1597 PE	4 SV	1
Q5L8P9	5	3	28.7097	0.00133035	0.000292826	2.4015	0.988781	MaG	GC	93651.3	Ferrous iron transport protein B OS	Bacteroides fragilis (strain ATCC 25285 / DSM 2151 / JCM 11019 / NCTC 9343) OX	272559 GN	feoB_1 PE	3 SV	1
Q5L7U5	5	4	28.5649	8.58137e-07	3.77771e-07	2.44092	0.999951	PanG	NGM	79788.3	Putative formate acetyltransferase (Pyruvate formate-lyase) OS	Bacteroides fragilis (strain ATCC 25285 / DSM 2151 / JCM 11019 / NCTC 9343) OX	272559 GN	pflD PE	4 SV	1
Q5LGY6	5	4	31.6258	0.286218	0.0392742	3.77682	0.792128	PanG	NGM	127922	Putative TPR-domain protein OS	Bacteroides fragilis (strain ATCC 25285 / DSM 2151 / JCM 11019 / NCTC 9343) OX	272559 GN	BF9343_0819 PE	4 SV	1
A0A380YZ32;Q5LD09	4	3	22.1795	0.245992	0.0343277	1.66792	0.413226	U	MoG	13408.4	Uncharacterized protein OS	Bacteroides fragilis (strain ATCC 25285 / DSM 2151 / JCM 11019 / NCTC 9343) OX	272559 GN	NCTC9343_03895 PE	4 SV	1
A0A0K6BY65	4	3	28.3288	0.000251617	6.28331e-05	1.89591	0.987058	U	MiG	35885.1	Putative lipd A biosynthesis related exported protein OS	Bacteroides fragilis (strain ATCC 25285 / DSM 2151 / JCM 11019 / NCTC 9343) OX	272559 GN	htrB PE	4 SV	1
Q5L8T3	4	3	24.4128	0.634576	0.082614	2.10177	0.388044	PanG	GC	52769.2	Putative regulatory protein OS	Bacteroides fragilis (strain ATCC 25285 / DSM 2151 / JCM 11019 / NCTC 9343) OX	272559 GN	BF9343_3719 PE	3 SV	1
Q5LFL9	4	3	26.6261	2.14175e-07	1.15767e-07	2.13797	0.999997	PanG	NGM	28577	Uncharacterized protein OS	Bacteroides fragilis (strain ATCC 25285 / DSM 2151 / JCM 11019 / NCTC 9343) OX	272559 GN	BF9343_1293 PE	4 SV	1
Q5LEV2	4	4	16.7257	0.00104717	0.000236593	2.33476	0.94992	U	MaG	16432.9	Uncharacterized protein OS	Bacteroides fragilis (strain ATCC 25285 / DSM 2151 / JCM 11019 / NCTC 9343) OX	272559 GN	BF9343_1567 PE	4 SV	1
Q5LA37	4	2	30.3822	0.00156898	0.000338373	2.34698	0.992736	PanG	GC	10779.5	YCII-related domain OS	Bacteroides fragilis (strain ATCC 25285 / DSM 2151 / JCM 11019 / NCTC 9343) OX	272559 GN	BF9343_3256 PE	3 SV	1
Q5L9R8	4	3	21.311	2.80883e-07	1.46129e-07	3.63895	0.99994	MoG	GC	83598.6	Predicted P-loop ATPase and inactivated derivatives OS	Bacteroides fragilis (strain ATCC 25285 / DSM 2151 / JCM 11019 / NCTC 9343) OX	272559 GN	BF9343_3378 PE	4 SV	1
Q5LED2	4	2	21.5638	3.18829e-05	9.45453e-06	5.06251	0.996309	MiG	GC	61348.7	ABC transporter ATP-binding protein OS	Bacteroides fragilis (strain ATCC 25285 / DSM 2151 / JCM 11019 / NCTC 9343) OX	272559 GN	yheS_4 PE	4 SV	1
Q5L9I7	4	2	23.0045	0.757986	0.0969079	5.24468	0.217949	MoG	GC	45324.9	Uncharacterized protein OS	Bacteroides fragilis (strain ATCC 25285 / DSM 2151 / JCM 11019 / NCTC 9343) OX	272559 GN	BF9343_3459 PE	4 SV	1
Q5L9L9	4	4	24.6683	0.220942	0.0313442	5.81284	0.591654	MoG	PanG	21046.7	RNA polymerase sigma factor OS	Bacteroides fragilis (strain ATCC 25285 / DSM 2151 / JCM 11019 / NCTC 9343) OX	272559 GN	rpoE_4 PE	3 SV	1
Q5LA87	4	4	22.2027	0.0014481	0.000315491	7.27632	0.980085	MaG	GC	24332.8	Putative DNA-binding cyclic-nucleotide binding protein OS	Bacteroides fragilis (strain ATCC 25285 / DSM 2151 / JCM 11019 / NCTC 9343) OX	272559 GN	BF9343_3206 PE	4 SV	1
A0A380YXZ0;Q5LEJ0	3	3	17.6038	0.0212334	0.00365605	1.38991	0.762828	NGM	U	30325.6	Putative conjugative transposon protein OS	Bacteroides fragilis (strain ATCC 25285 / DSM 2151 / JCM 11019 / NCTC 9343) OX	272559 GN	traA PE	4 SV	1
A0A380YS42	3	3	15.6501	0.0700455	0.0111192	1.53507	0.578875	U	MiG	6705.76	Uncharacterized protein OS	Bacteroides fragilis (strain ATCC 25285 / DSM 2151 / JCM 11019 / NCTC 9343) OX	272559 GN	NCTC9343_01441 PE	4 SV	1
A0A380YRD5	3	2	17.6193	2.01503e-05	6.10249e-06	2.13843	0.999007	U	GC	58153.5	Putative exported protein OS	Bacteroides fragilis (strain ATCC 25285 / DSM 2151 / JCM 11019 / NCTC 9343) OX	272559 GN	BF9343_3056 PE	4 SV	1
Q5LGR9	3	2	16.6311	4.58924e-05	1.32411e-05	2.56196	0.997745	U	MiG	83521.8	Glutamate synthase (NADPH)_ homotetrameric OS	Bacteroides fragilis (strain ATCC 25285 / DSM 2151 / JCM 11019 / NCTC 9343) OX	272559 GN	gltD PE	4 SV	1
Q5L7Q3	3	3	19.813	8.70744e-07	3.7941e-07	3.20589	0.999991	PanG	GC	12288.9	Uncharacterized protein OS	Bacteroides fragilis (strain ATCC 25285 / DSM 2151 / JCM 11019 / NCTC 9343) OX	272559 GN	BF9343_4116 PE	4 SV	1
A0A380YNA8;Q5LB81	3	3	16.5885	9.54183e-06	3.08675e-06	3.26099	0.999406	MaG	GC	115964	Putative aminoglycoside efflux pump OS	Bacteroides fragilis (strain ATCC 25285 / DSM 2151 / JCM 11019 / NCTC 9343) OX	272559 GN	acrD PE	3 SV	1
Q5LGS4	3	2	17.4447	0.0166707	0.0029416	3.34683	0.901395	NGM	MaG	52932.3	Putative glycosyl hydrolase OS	Bacteroides fragilis (strain ATCC 25285 / DSM 2151 / JCM 11019 / NCTC 9343) OX	272559 GN	BF9343_0882 PE	4 SV	1
A0A380YRS0;Q5LA67	3	2	17.0215	0.131945	0.0196316	3.62387	0.803691	NGM	PanG	25296.7	Uracil-DNA glycosylase OS	Bacteroides fragilis (strain ATCC 25285 / DSM 2151 / JCM 11019 / NCTC 9343) OX	272559 GN	ung_1 PE	3 SV	1
A0A380YUK7;Q5LHK2	3	2	18.8066	6.22356e-09	5.19076e-09	3.84958	0.999996	MoG	GC	26422.3	Predicted O-linked N-acetylglucosamine transferase_ SPINDLY family OS	Bacteroides fragilis (strain ATCC 25285 / DSM 2151 / JCM 11019 / NCTC 9343) OX	272559 GN	NCTC9343_02255 PE	4 SV	1
Q5LCX0	3	2	23.9852	0.0018487	0.000390804	4.07077	0.996201	PanG	NGM	7975.07	Protein of uncharacterized function (DUF2582) OS	Bacteroides fragilis (strain ATCC 25285 / DSM 2151 / JCM 11019 / NCTC 9343) OX	272559 GN	BF9343_2262 PE	4 SV	1
A0A371A3C9	3	3	18.0464	0.178179	0.0257045	5.24084	0.77833	PanG	GC	26016.5	HEPN_RiboL-PSP domain-containing protein OS	Bacteroides fragilis (strain ATCC 25285 / DSM 2151 / JCM 11019 / NCTC 9343) OX	272559 GN	BF9343_1455 PE	4 SV	1
A0A380YZS4	3	1	19.0256	0.0107846	0.00195966	5.99569	0.900875	MiG	GC	12094.5	CRISPR-associated endonuclease Cas1_ subtype I-B/HMARI/TNEAP OS	Bacteroides fragilis (strain ATCC 25285 / DSM 2151 / JCM 11019 / NCTC 9343) OX	272559 GN	NCTC9343_04192 PE	4 SV	1
A0A380YTH2;Q5L8J9	3	3	23.2247	0.000660266	0.000154914	8.086	0.983688	MiG	PanG	16842.1	Putative gliding motility protein OS	Bacteroides fragilis (strain ATCC 25285 / DSM 2151 / JCM 11019 / NCTC 9343) OX	272559 GN	gldH PE	4 SV	1
Q5L8Q9	3	1	12.7081	0	0	3534.35	1	NGM	PanG	23045.4	Uncharacterized protein OS	Bacteroides fragilis (strain ATCC 25285 / DSM 2151 / JCM 11019 / NCTC 9343) OX	272559 GN	BF9343_3743 PE	4 SV	1
A0A380YQ99;Q5L9P8	3	1	18.0008	3.39728e-14	4.83565e-13	642860	1	MiG	PanG	33958.7	Uncharacterized protein OS	Bacteroides fragilis (strain ATCC 25285 / DSM 2151 / JCM 11019 / NCTC 9343) OX	272559 GN	NCTC9343_00710 PE	4 SV	1
Q5LDV7	2	1	19.5488	2.30117e-07	1.2283e-07	2.83281	0.999981	U	MiG	80322.8	Putative polysialic acid capsule transport protein OS	Bacteroides fragilis (strain ATCC 25285 / DSM 2151 / JCM 11019 / NCTC 9343) OX	272559 GN	kpsD_3 PE	4 SV	1
A0A380YSY3	2	1	12.168	0.00908639	0.00170177	3.19518	0.904084	MoG	MiG	30398	Uncharacterized protein OS	Bacteroides fragilis (strain ATCC 25285 / DSM 2151 / JCM 11019 / NCTC 9343) OX	272559 GN	NCTC9343_01738 PE	4 SV	1
Q5LCE2	2	2	18.8136	1.84823e-08	1.29381e-08	3.28387	0.999997	MoG	NGM	38111.5	L-threonine-O-3-phosphate decarboxylase OS	Bacteroides fragilis (strain ATCC 25285 / DSM 2151 / JCM 11019 / NCTC 9343) OX	272559 GN	cobD_2 PE	4 SV	1
Q5LBV5	2	2	11.6282	1.67912e-07	9.56015e-08	3.50971	0.999834	MoG	NGM	19005.7	Integral membrane protein OS	Bacteroides fragilis (strain ATCC 25285 / DSM 2151 / JCM 11019 / NCTC 9343) OX	272559 GN	yjjB_2 PE	4 SV	1
Q5LBL2	2	1	12.6986	0.0013589	0.000297575	3.56559	0.973057	MoG	NGM	20020.2	Putative transmembrane protein OS	Bacteroides fragilis (strain ATCC 25285 / DSM 2151 / JCM 11019 / NCTC 9343) OX	272559 GN	BF9343_2726 PE	4 SV	1
A0A380YSG6;Q5L9B7	2	1	12.7801	0.292637	0.0399235	4.64081	0.518751	GC	NGM	15938.7	50S ribosomal protein L9 OS	Bacteroides fragilis (strain ATCC 25285 / DSM 2151 / JCM 11019 / NCTC 9343) OX	272559 GN	rplI PE	3 SV	1
Q5LC92	2	1	10.1598	1.15775e-08	8.52375e-09	8.07187	1	PanG	GC	10334.1	CRISPR-associated endoribonuclease Cas2 OS	Bacteroides fragilis (strain ATCC 25285 / DSM 2151 / JCM 11019 / NCTC 9343) OX	272559 GN	cas2 PE	3 SV	1
Q5LCH7	2	2	9.804	0.00947363	0.00175887	9.20795	0.818857	MiG	MaG	15098.3	Uncharacterized protein conserved in bacteria OS	Bacteroides fragilis (strain ATCC 25285 / DSM 2151 / JCM 11019 / NCTC 9343) OX	272559 GN	yjbR_2 PE	4 SV	1
Q5L8M9	2	1	24.802	0.000107994	2.82915e-05	10.0221	0.987467	MiG	GC	9549.89	Uncharacterized protein OS	Bacteroides fragilis (strain ATCC 25285 / DSM 2151 / JCM 11019 / NCTC 9343) OX	272559 GN	BF9343_3777 PE	4 SV	1
Q5LEU0	2	1	12.8698	0.0107205	0.00195634	23.6834	0.944984	GC	PanG	72395.2	Putative transketolase OS	Bacteroides fragilis (strain ATCC 25285 / DSM 2151 / JCM 11019 / NCTC 9343) OX	272559 GN	tktB PE	3 SV	1
Q5LGW2	2	1	11.7496	1.79384e-06	7.0926e-07	211.109	0.999876	NGM	MoG	64353.3	Putative carboxy-terminal protease OS	Bacteroides fragilis (strain ATCC 25285 / DSM 2151 / JCM 11019 / NCTC 9343) OX	272559 GN	ctpA PE	3 SV	1
Q5LCB5	2	1	12.3184	2.77737e-10	3.59389e-10	3763.05	1	GC	PanG	72312.5	Cobalt-precorrin-5B C(1)-methyltransferase OS	Bacteroides fragilis (strain ATCC 25285 / DSM 2151 / JCM 11019 / NCTC 9343) OX	272559 GN	cbiD PE	3 SV	1
Q5LF90	2	1	12.6326	0.000460192	0.000111022	Infinity	0.995736	U	MaG	29799.6	Partitioning protein OS	Bacteroides fragilis (strain ATCC 25285 / DSM 2151 / JCM 11019 / NCTC 9343) OX	272559 GN	soj_2 PE	4 SV	1
A0A4S5AVD1;Q8REN3	18	6	103.253	0.0931496	0.0143597	1.82743	0.690445	MaG	NGM	77969.6	Sulfoquinovosidase OS	Escherichia coli (strain K12) OX	83333 GN	yihQ PE	3 SV	1
P23909	17	3	99.1557	6.32106e-09	5.19076e-09	2.74325	1	PanG	NGM	95589.3	DNA mismatch repair protein MutS OS	Escherichia coli (strain K12) OX	83333 GN	mutS PE	1 SV	1
P33341	17	15	99.3484	6.54866e-10	7.5053e-10	2.88757	0.999999	MoG	GC	92510.4	Outer membrane usher protein YehB OS	Escherichia coli (strain K12) OX	83333 GN	yehB PE	2 SV	1
A0A4S5AYP1	16	2	93.5716	6.31765e-09	5.19076e-09	2.74325	1	PanG	NGM	95655.4	DNA mismatch repair protein MutS OS	Escherichia coli (strain K12) OX	83333 GN	mutS PE	3 SV	1
A0A6D2W465;P0A6Y8	14	13	74.7987	2.84035e-07	1.46129e-07	4.59255	0.999997	PanG	NGM	69172.1	Chaperone protein DnaK OS	Escherichia coli (strain K12) OX	83333 GN	dnaK PE	2 SV	1
P32138	13	1	78.9145	0.00271729	0.000560544	2.24105	0.971382	MaG	GC	77902.4	Sulfoquinovosidase OS	Escherichia coli (strain K12) OX	83333 GN	yihQ PE	1 SV	3
A0A6D2XSN2;P0DP21	12	9	65.2655	0.0172725	0.0030228	2.1216	0.754337	U	MiG	36025.4	Rpn family recombination-promoting nuclease/putative transposase OS	Escherichia coli (strain K12) OX	83333 GN	FAZ83_12895 PE	3 SV	1
A0A4S5B3J9;P10441	11	10	62.2437	4.97503e-06	1.67277e-06	5.04018	0.999148	MoG	GC	42786.8	Lipid-A-disaccharide synthase OS	Escherichia coli (strain K12) OX	83333 GN	lpxB PE	3 SV	1
P14565;A0A009HQ41;A0A6D2XWX2;B5ZA06;P39830;P55994;P77596;Q5LEM5;Q8R6B8;Q8RHP2;Q8RIG3	10	9	66.1072	1.02223e-09	1.03931e-09	2.73081	1	MaG	NGM	192016	Multifunctional conjugation protein TraI OS	Escherichia coli (strain K12) OX	83333 GN	traI PE	1 SV	2
A0A6D2XN76	9	6	53.9687	0.749854	0.0964457	1.56476	0.283422	MaG	MoG	157725	Autotransporter outer membrane beta-barrel domain-containing protein OS	Escherichia coli (strain K12) OX	83333 GN	FAZ83_22200 PE	4 SV	1
A0A6D2W855;P76272	9	8	48.7949	1.22654e-06	5.08498e-07	2.30618	0.999955	PanG	MiG	94931.6	MCE family protein OS	Escherichia coli (strain K12) OX	83333 GN	FAZ83_02115 PE	4 SV	1
A0A6D2WD14;P77402	9	8	57.6302	0.286958	0.0392742	2.48076	0.53293	U	PanG	35265.6	AraC family transcriptional regulator OS	Escherichia coli (strain K12) OX	83333 GN	FAZ83_02820 PE	4 SV	1
A0A4S5AW87;P06710	8	7	45.3005	0.000206073	5.26926e-05	1.90232	0.997832	PanG	NGM	71379.8	DNA polymerase III subunit gamma/tau OS	Escherichia coli (strain K12) OX	83333 GN	dnaX PE	3 SV	1
P22523;A0A6D2W8X7	8	7	48.9804	4.14951e-11	7.70395e-11	2.41553	1	MoG	NGM	170801	Chromosome partition protein MukB OS	Escherichia coli (strain K12) OX	83333 GN	mukB PE	1 SV	2
A0A6D2XN30;P0A7K2	8	7	57.7581	1.05803e-07	6.36334e-08	2.52462	0.999991	PanG	MiG	12295.2	50S ribosomal protein L7/L12 OS	Escherichia coli (strain K12) OX	83333 GN	rplL PE	3 SV	1
A0A6D2XVZ4;P30845	8	5	48.7602	0.00107022	0.000240527	3.53672	0.994482	PanG	GC	62380.5	Phosphoethanolamine transferase EptA OS	Escherichia coli (strain K12) OX	83333 GN	eptA PE	4 SV	1
A0A4S5B046;P28249	7	6	45.4444	0.000274868	6.82401e-05	1.90899	0.976919	U	GC	68986	Outer membrane assembly protein AsmA OS	Escherichia coli (strain K12) OX	83333 GN	asmA PE	4 SV	1
A0A4S4PSM9;Q46857	7	6	38.2752	0.11078	0.0167154	2.04079	0.712195	MaG	GC	31166.7	2_5-didehydrogluconate reductase DkgA OS	Escherichia coli (strain K12) OX	83333 GN	dkgA PE	4 SV	1
A0A6D2XGU8	7	5	51.267	2.14112e-06	8.09108e-07	2.22903	0.999698	MaG	GC	47349.1	Uncharacterized protein OS	Escherichia coli (strain K12) OX	83333 GN	FAZ83_00590 PE	4 SV	1
P33227	7	7	39.4611	6.89987e-07	3.13442e-07	4.26703	0.999956	MaG	GC	19397.7	Putative uncharacterized protein StfE OS	Escherichia coli (strain K12) OX	83333 GN	stfE PE	5 SV	3
A0A4S4NTP9	7	2	37.819	2.22057e-06	8.24536e-07	6.78663	0.999538	MoG	GC	21214.5	Elongation factor Tu (Fragment) OS	Escherichia coli (strain K12) OX	83333 GN	FAZ83_25705 PE	4 SV	1
A0A6D2XG15;P0A853	6	6	35.8306	0.878225	0.111612	1.34339	0.251193	PanG	MiG	53172.8	Tryptophanase OS	Escherichia coli (strain K12) OX	83333 GN	tnaA PE	3 SV	1
A0A6D2WUC3;P0A8H6	6	4	39.8104	0.000146382	3.78832e-05	2.03115	0.980875	U	GC	19059.3	Der GTPase-activating protein YihI OS	Escherichia coli (strain K12) OX	83333 GN	yihI PE	3 SV	1
A0A6D2WV66	6	5	43.7561	8.82807e-05	2.3859e-05	2.58527	0.996596	MaG	NGM	5318.38	Nucleocapsid protein OS	Escherichia coli (strain K12) OX	83333 GN	FAZ83_22765 PE	4 SV	1
A0A4S4P2G0;P64530	6	4	33.6494	0.00182258	0.000387199	2.72271	0.933179	GC	MiG	10190.9	Ni(II)/Co(II)-binding transcriptional repressor RcnR OS	Escherichia coli (strain K12) OX	83333 GN	rcnR PE	3 SV	1
A0A4V3YTZ9	6	3	42.0641	0.7223	0.0934648	6.94881	0.243119	MoG	PanG	40511.7	Uncharacterized protein OS	Escherichia coli (strain K12) OX	83333 GN	FAZ83_17365 PE	4 SV	1
A0A4V3YT52	5	2	32.711	9.72879e-06	3.12357e-06	2.09093	0.998097	U	MiG	58958.7	Autotransporter outer membrane beta-barrel domain-containing protein (Fragment) OS	Escherichia coli (strain K12) OX	83333 GN	FAZ83_24360 PE	4 SV	1
A0A4S5ARA8	5	5	32.8378	1.33733e-09	1.32805e-09	2.69966	0.999996	MoG	MiG	25464.8	Phage tail tape measure protein OS	Escherichia coli (strain K12) OX	83333 GN	FAZ83_22715 PE	4 SV	1
A0A6D2XTU7;P11349	5	4	27.9246	0.735572	0.0948945	3.38484	0.353768	MoG	PanG	59050	Nitrate reductase subunit beta OS	Escherichia coli (strain K12) OX	83333 GN	narH PE	4 SV	1
A0A4V3YUL6;P03030	5	4	28.8717	0.00114304	0.000255547	3.98275	0.993711	PanG	NGM	34633.8	LysR family transcriptional regulator OS	Escherichia coli (strain K12) OX	83333 GN	FAZ83_05515 PE	3 SV	1
A0A4S5B0L4;P10408	5	4	25.0885	8.84778e-06	2.90626e-06	5.05014	0.999988	NGM	PanG	102193	Protein translocase subunit SecA OS	Escherichia coli (strain K12) OX	83333 GN	secA PE	2 SV	1
A0A0T7C0U2	4	4	31.2138	7.74599e-05	2.13398e-05	2.02597	0.988896	MoG	MiG	18576.2	Predicted inner membrane protein OS	Escherichia coli (strain K12) OX	83333 GN	ypjL PE	4 SV	1
A0A4V3YUC1;P46854	4	4	21.5377	0.000850926	0.000195354	2.13095	0.969273	GC	U	19019.7	N-acetyltransferase OS	Escherichia coli (strain K12) OX	83333 GN	FAZ83_10830 PE	4 SV	1
A0A4S5B069;P0ADN0	4	3	26.3509	4.6204e-05	1.32415e-05	2.28175	0.997527	NGM	MoG	56249.6	Protein ViaA OS	Escherichia coli (strain K12) OX	83333 GN	viaA PE	3 SV	1
A0A4S5B6Q9	4	3	21.5693	0.000491015	0.000116164	2.30461	0.96694	MoG	MiG	50126.3	DUF4102 domain-containing protein OS	Escherichia coli (strain K12) OX	83333 GN	FAZ83_00230 PE	4 SV	1
P52143	4	1	27.4712	5.98286e-08	3.8131e-08	2.81345	0.999985	PanG	MiG	157671	Uncharacterized outer membrane protein YpjA OS	Escherichia coli (strain K12) OX	83333 GN	ypjA PE	3 SV	3
A0A6D2W184;P0A6Z3	4	4	23.3116	4.311e-13	2.30108e-12	2.95074	1	PanG	MiG	71422.6	Chaperone protein HtpG OS	Escherichia coli (strain K12) OX	83333 GN	htpG PE	3 SV	1
P77397	4	3	21.2838	6.72218e-05	1.87613e-05	3.16737	0.996616	GC	PanG	62528	3-(3-hydroxy-phenyl)propionate/3-hydroxycinnamic acid hydroxylase OS	Escherichia coli (strain K12) OX	83333 GN	mhpA PE	1 SV	1
P16916;P16917	4	2	18.5385	1.04694e-05	3.33628e-06	3.17998	0.998423	U	GC	157005	Protein RhsA OS	Escherichia coli (strain K12) OX	83333 GN	rhsA PE	3 SV	1
A0A6D2WU85;P04425	4	3	20.055	1.22206e-08	8.84472e-09	6.3084	0.999996	MoG	GC	35789.1	Glutathione synthetase OS	Escherichia coli (strain K12) OX	83333 GN	gshB PE	3 SV	1
A0A4S5B351;P71229	3	2	17.6618	0.000465835	0.000111128	1.7026	0.982896	MaG	MiG	75868.6	Sigma-54-dependent Fis family transcriptional regulator OS	Escherichia coli (strain K12) OX	83333 GN	FAZ83_07585 PE	4 SV	1
A0A4S5ARI2;P69441;Q1PI83	3	3	17.0879	6.86506e-07	3.13442e-07	1.92492	0.999903	MoG	MiG	23643.1	Adenylate kinase OS	Escherichia coli (strain K12) OX	83333 GN	adk PE	3 SV	1
A0A4S5AVG8;P77213	3	2	17.8432	0.0129835	0.00232948	2.66304	0.795188	GC	MoG	42107.7	Putative glutamate--cysteine ligase 2 OS	Escherichia coli (strain K12) OX	83333 GN	FAZ83_10305 PE	3 SV	1
P16918	3	1	13.7043	0.580166	0.0759939	3.26285	0.318673	U	NGM	158860	Protein RhsC OS	Escherichia coli (strain K12) OX	83333 GN	rhsC PE	1 SV	4
A0A4V3YU70;P76141	3	2	17.9303	0.278879	0.0384148	3.29537	0.385413	U	GC	34000	Transcriptional regulator LsrR OS	Escherichia coli (strain K12) OX	83333 GN	lsrR PE	3 SV	1
P0AE56	3	3	15.9485	4.11939e-05	1.20483e-05	3.40119	0.997948	PanG	NGM	7590.76	Bacterioferritin-associated ferredoxin OS	Escherichia coli (strain K12) OX	83333 GN	bfd PE	1 SV	1
A0A4V3YU82;P0A8C8	3	2	22.0185	5.55234e-12	1.50507e-11	3.4519	1	PanG	GC	9552.15	Putative membrane protein insertion efficiency factor OS	Escherichia coli (strain K12) OX	83333 GN	yidD PE	3 SV	1
P77439;A0A6D2WK02	3	2	23.668	0.00875645	0.00165449	3.55179	0.918152	MaG	GC	92814.5	Multiphosphoryl transfer protein 1 OS	Escherichia coli (strain K12) OX	83333 GN	fryA PE	1 SV	1
A0A4S4PGZ0	3	2	17.5932	2.35585e-07	1.24196e-07	3.66671	0.999985	MoG	NGM	10869.5	Helix-turn-helix domain-containing protein OS	Escherichia coli (strain K12) OX	83333 GN	FAZ83_18500 PE	4 SV	1
A0A6D2X5T5;P0ACD8	3	3	15.8022	0.45046	0.0599232	5.30023	0.42505	U	NGM	66937.8	Ni/Fe-hydrogenase large subunit OS	Escherichia coli (strain K12) OX	83333 GN	hyaB PE	3 SV	1
A0A4S5AXR0;P04036	2	1	13.1479	0.573372	0.0753351	1.88013	0.281696	MiG	GC	28870.7	4-hydroxy-tetrahydrodipicolinate reductase OS	Escherichia coli (strain K12) OX	83333 GN	dapB PE	3 SV	1
A0A4S5AQY8;P0AF36	2	1	17.2426	0.0469035	0.007763	2.55652	0.848258	MaG	NGM	9634.83	Cell division protein ZapB OS	Escherichia coli (strain K12) OX	83333 GN	zapB PE	3 SV	1
A0A6D2XQ98	2	2	11.7681	0.346222	0.0467856	2.86613	0.639348	U	GC	14533.5	Relaxosome protein TraM OS	Escherichia coli (strain K12) OX	83333 GN	traM PE	3 SV	1
A0A4S5B3H2;P30128	2	2	16.6199	0.00513472	0.00100578	3.02444	0.938887	NGM	PanG	20014.9	Transcription elongation factor GreB OS	Escherichia coli (strain K12) OX	83333 GN	greB PE	3 SV	1
A0A4V3YTH4;P33570	2	1	11.6844	0.139677	0.0206981	3.93747	0.845058	PanG	GC	73212	Transketolase OS	Escherichia coli (strain K12) OX	83333 GN	tkt PE	3 SV	1
A0A6D2WHP1	2	2	11.2295	0.00595917	0.00116195	3.95908	0.851226	MaG	MiG	22776.9	Dihydroxyacetone kinase ADP-binding subunit DhaL OS	Escherichia coli (strain K12) OX	83333 GN	dhaL PE	4 SV	1
A0A6D2W1S0;P39163	2	2	9.0838	0.0110825	0.00200525	4.62356	0.943083	GC	NGM	25870.5	Gamma-glutamylcyclotransferase OS	Escherichia coli (strain K12) OX	83333 GN	FAZ83_24055 PE	3 SV	1
A0A4S5ATD1;P62707	2	2	18.0383	0.000104081	2.75603e-05	5.07629	0.99806	NGM	PanG	28556.4	2_3-bisphosphoglycerate-dependent phosphoglycerate mutase OS	Escherichia coli (strain K12) OX	83333 GN	gpmA PE	3 SV	1
A0A6D2W9V9;P0A784	2	1	11.7807	0.0568858	0.00920783	5.10986	0.759269	MiG	GC	20872.7	Oligoribonuclease OS	Escherichia coli (strain K12) OX	83333 GN	orn PE	3 SV	1
A0A4S5ASH2	2	1	17.8127	0.00501382	0.000995805	6.2304	0.968341	PanG	GC	8139.19	Uncharacterized protein OS	Escherichia coli (strain K12) OX	83333 GN	FAZ83_23790 PE	4 SV	1
A0A4S5B4F8;P52599	2	1	12.8635	0.00152211	0.000329931	6.84909	0.944787	MiG	PanG	42585.5	Multidrug efflux MFS transporter periplasmic adaptor subunit EmrK OS	Escherichia coli (strain K12) OX	83333 GN	emrK PE	3 SV	1
A0A4S5AM50	2	1	11.8918	0.060455	0.00963256	7.23131	0.861715	NGM	GC	54844.6	DUF3987 domain-containing protein OS	Escherichia coli (strain K12) OX	83333 GN	FAZ83_24980 PE	4 SV	1
A0A6D2W7D8	2	1	17.3727	0.00243196	0.000506579	11.751	0.996567	PanG	NGM	17687.3	DNA repair protein RadC OS	Escherichia coli (strain K12) OX	83333 GN	radC PE	4 SV	1
A0A4S5B001;P09835	2	1	12.4692	1.90026e-12	7.37673e-12	287.488	1	MiG	U	56744.2	Signal transduction histidine-protein kinase/phosphatase UhpB OS	Escherichia coli (strain K12) OX	83333 GN	uhpB PE	4 SV	1
Q8RGE2	46	40	372.115	6.08402e-13	2.88664e-12	2.77161	1	MaG	NGM	50219.4	ATP synthase subunit beta OS	Fusobacterium nucleatum subsp. nucleatum (strain ATCC 25586 / DSM 15643 / BCRC 10681 / CIP 101130 / JCM 8532 / KCTC 2640 / LMG 13131 / VPI 4355) OX	190304 GN	atpD PE	1 SV	1
Q8RDW0	26	25	142.975	2.48812e-12	8.17283e-12	2.0331	1	PanG	MiG	69589.8	Uncharacterized protein OS	Fusobacterium nucleatum subsp. nucleatum (strain ATCC 25586 / DSM 15643 / BCRC 10681 / CIP 101130 / JCM 8532 / KCTC 2640 / LMG 13131 / VPI 4355) OX	190304 GN	FN1385 PE	4 SV	1
Q8RF61	18	14	108.899	5.31402e-07	2.5213e-07	3.53998	0.999816	MaG	GC	91782	Alpha-1_4 glucan phosphorylase OS	Fusobacterium nucleatum subsp. nucleatum (strain ATCC 25586 / DSM 15643 / BCRC 10681 / CIP 101130 / JCM 8532 / KCTC 2640 / LMG 13131 / VPI 4355) OX	190304 GN	FN0857 PE	3 SV	1
Q8REJ8	16	13	98.5485	0.00501173	0.000995805	1.8683	0.896615	NGM	MoG	108891	UvrABC system protein A OS	Fusobacterium nucleatum subsp. nucleatum (strain ATCC 25586 / DSM 15643 / BCRC 10681 / CIP 101130 / JCM 8532 / KCTC 2640 / LMG 13131 / VPI 4355) OX	190304 GN	uvrA PE	3 SV	1
Q8RH52	14	12	74.9477	0.00676185	0.00130064	1.74442	0.947308	PanG	NGM	58634.1	Metal-dependent carboxypeptidase OS	Fusobacterium nucleatum subsp. nucleatum (strain ATCC 25586 / DSM 15643 / BCRC 10681 / CIP 101130 / JCM 8532 / KCTC 2640 / LMG 13131 / VPI 4355) OX	190304 GN	FN0061 PE	3 SV	1
Q8RH60	14	11	78.8671	4.75697e-08	3.16838e-08	1.86158	0.999997	PanG	NGM	58678.2	Urocanate reductase OS	Fusobacterium nucleatum subsp. nucleatum (strain ATCC 25586 / DSM 15643 / BCRC 10681 / CIP 101130 / JCM 8532 / KCTC 2640 / LMG 13131 / VPI 4355) OX	190304 GN	FN0050 PE	3 SV	1
Q8RDS2	14	11	85.2972	4.53501e-07	2.20059e-07	1.86632	0.999901	MaG	GC	78407	Tetratricopeptide repeat family protein OS	Fusobacterium nucleatum subsp. nucleatum (strain ATCC 25586 / DSM 15643 / BCRC 10681 / CIP 101130 / JCM 8532 / KCTC 2640 / LMG 13131 / VPI 4355) OX	190304 GN	FN1434 PE	4 SV	1
Q8R5Z3	13	12	85.4618	1.70517e-05	5.20097e-06	2.11448	0.999505	PanG	NGM	110809	DNA/RNA helicase (DEAD/DEAH BOX family) OS	Fusobacterium nucleatum subsp. nucleatum (strain ATCC 25586 / DSM 15643 / BCRC 10681 / CIP 101130 / JCM 8532 / KCTC 2640 / LMG 13131 / VPI 4355) OX	190304 GN	FN1974 PE	4 SV	1
Q8RHQ8	12	8	74.7917	5.63938e-12	1.50507e-11	2.90843	1	PanG	GC	97405.1	Chaperone protein ClpB OS	Fusobacterium nucleatum subsp. nucleatum (strain ATCC 25586 / DSM 15643 / BCRC 10681 / CIP 101130 / JCM 8532 / KCTC 2640 / LMG 13131 / VPI 4355) OX	190304 GN	clpB PE	3 SV	2
Q8R604	11	8	60.0398	9.323e-08	5.68724e-08	2.10314	0.999992	PanG	MiG	78085.8	Protein Translation Elongation Factor G (EF-G) OS	Fusobacterium nucleatum subsp. nucleatum (strain ATCC 25586 / DSM 15643 / BCRC 10681 / CIP 101130 / JCM 8532 / KCTC 2640 / LMG 13131 / VPI 4355) OX	190304 GN	FN1546 PE	3 SV	1
Q8RE78	10	9	51.475	0.0389818	0.00652778	1.68274	0.786964	U	GC	29127.2	Lipopolysaccharide core biosynthesis protein rfaY OS	Fusobacterium nucleatum subsp. nucleatum (strain ATCC 25586 / DSM 15643 / BCRC 10681 / CIP 101130 / JCM 8532 / KCTC 2640 / LMG 13131 / VPI 4355) OX	190304 GN	FN1240 PE	4 SV	1
Q8RIF1	10	8	73.3207	5.1296e-11	8.42469e-11	2.29545	1	PanG	MiG	30287.2	Oligopeptide transport ATP-binding protein oppD OS	Fusobacterium nucleatum subsp. nucleatum (strain ATCC 25586 / DSM 15643 / BCRC 10681 / CIP 101130 / JCM 8532 / KCTC 2640 / LMG 13131 / VPI 4355) OX	190304 GN	FN1649 PE	4 SV	1
Q8REN0	10	8	70.2446	3.47482e-09	3.22566e-09	2.33924	1	PanG	GC	87587.4	DNA topoisomerase 1 OS	Fusobacterium nucleatum subsp. nucleatum (strain ATCC 25586 / DSM 15643 / BCRC 10681 / CIP 101130 / JCM 8532 / KCTC 2640 / LMG 13131 / VPI 4355) OX	190304 GN	topA PE	3 SV	1
Q8RFA3	10	8	75.3593	4.92149e-06	1.6679e-06	3.11284	0.999934	PanG	NGM	44947.1	Transcriptional regulator_ TetR family OS	Fusobacterium nucleatum subsp. nucleatum (strain ATCC 25586 / DSM 15643 / BCRC 10681 / CIP 101130 / JCM 8532 / KCTC 2640 / LMG 13131 / VPI 4355) OX	190304 GN	FN0813 PE	4 SV	1
Q8R642	9	8	52.414	0.91405	0.115478	1.76056	0.164695	MiG	MoG	39698.5	Peptidase M20 domain-containing protein 2 OS	Fusobacterium nucleatum subsp. nucleatum (strain ATCC 25586 / DSM 15643 / BCRC 10681 / CIP 101130 / JCM 8532 / KCTC 2640 / LMG 13131 / VPI 4355) OX	190304 GN	FN1186 PE	3 SV	1
Q8R600	9	7	52.553	5.50079e-05	1.54534e-05	2.81042	0.994432	U	GC	33191.8	Elongation factor Ts OS	Fusobacterium nucleatum subsp. nucleatum (strain ATCC 25586 / DSM 15643 / BCRC 10681 / CIP 101130 / JCM 8532 / KCTC 2640 / LMG 13131 / VPI 4355) OX	190304 GN	tsf PE	3 SV	2
Q8RFD1	9	6	51.0103	5.16525e-05	1.47043e-05	3.10889	0.999799	PanG	GC	68058.3	Elongation factor 4 OS	Fusobacterium nucleatum subsp. nucleatum (strain ATCC 25586 / DSM 15643 / BCRC 10681 / CIP 101130 / JCM 8532 / KCTC 2640 / LMG 13131 / VPI 4355) OX	190304 GN	lepA PE	3 SV	1
Q8RH15	8	8	52.1976	0.000800425	0.000185758	1.49205	0.964686	PanG	MiG	16728	Putative_PNPOx domain-containing protein OS	Fusobacterium nucleatum subsp. nucleatum (strain ATCC 25586 / DSM 15643 / BCRC 10681 / CIP 101130 / JCM 8532 / KCTC 2640 / LMG 13131 / VPI 4355) OX	190304 GN	FN0106 PE	4 SV	1
Q8R6H3	7	5	43.4386	0.0257231	0.00437616	1.70099	0.885432	PanG	MiG	46126.4	Probable electron transfer flavoprotein-quinone oxidoreductase ydiS OS	Fusobacterium nucleatum subsp. nucleatum (strain ATCC 25586 / DSM 15643 / BCRC 10681 / CIP 101130 / JCM 8532 / KCTC 2640 / LMG 13131 / VPI 4355) OX	190304 GN	FN1544 PE	3 SV	1
Q8RFK2	7	6	37.5001	3.1103e-05	9.28775e-06	1.93736	0.995357	MoG	GC	102345	DNA mismatch repair protein MutS OS	Fusobacterium nucleatum subsp. nucleatum (strain ATCC 25586 / DSM 15643 / BCRC 10681 / CIP 101130 / JCM 8532 / KCTC 2640 / LMG 13131 / VPI 4355) OX	190304 GN	mutS PE	3 SV	1
Q8R653	7	6	39.2334	2.53493e-06	9.25175e-07	2.12078	0.999971	PanG	GC	47185.4	Zinc protease OS	Fusobacterium nucleatum subsp. nucleatum (strain ATCC 25586 / DSM 15643 / BCRC 10681 / CIP 101130 / JCM 8532 / KCTC 2640 / LMG 13131 / VPI 4355) OX	190304 GN	FN1029 PE	3 SV	1
Q8RIQ6	7	5	35.8584	0.145781	0.021392	2.15817	0.595632	MiG	MaG	59023.5	Hypothetical exported 24-amino acid repeat protein OS	Fusobacterium nucleatum subsp. nucleatum (strain ATCC 25586 / DSM 15643 / BCRC 10681 / CIP 101130 / JCM 8532 / KCTC 2640 / LMG 13131 / VPI 4355) OX	190304 GN	FN1514 PE	4 SV	1
Q8REF6	7	5	35.9644	0.204859	0.0292569	3.19779	0.678213	MaG	NGM	108826	PDDEXK_1 domain-containing protein OS	Fusobacterium nucleatum subsp. nucleatum (strain ATCC 25586 / DSM 15643 / BCRC 10681 / CIP 101130 / JCM 8532 / KCTC 2640 / LMG 13131 / VPI 4355) OX	190304 GN	FN1150 PE	4 SV	1
Q8REP3	7	4	48.3032	7.46972e-10	8.17869e-10	3.48106	1	PanG	NGM	37375.4	Cysteine synthase OS	Fusobacterium nucleatum subsp. nucleatum (strain ATCC 25586 / DSM 15643 / BCRC 10681 / CIP 101130 / JCM 8532 / KCTC 2640 / LMG 13131 / VPI 4355) OX	190304 GN	FN1055 PE	1 SV	1
Q8REJ5	6	5	41.9911	4.76992e-06	1.62947e-06	1.97317	0.999739	PanG	MiG	45684.3	L-serine ammonia-lyase OS	Fusobacterium nucleatum subsp. nucleatum (strain ATCC 25586 / DSM 15643 / BCRC 10681 / CIP 101130 / JCM 8532 / KCTC 2640 / LMG 13131 / VPI 4355) OX	190304 GN	FN1106 PE	3 SV	1
Q8R603	6	4	37.1333	1.43867e-06	5.85082e-07	2.04562	0.999143	MoG	NGM	43571.7	Elongation factor Tu OS	Fusobacterium nucleatum subsp. nucleatum (strain ATCC 25586 / DSM 15643 / BCRC 10681 / CIP 101130 / JCM 8532 / KCTC 2640 / LMG 13131 / VPI 4355) OX	190304 GN	tuf PE	3 SV	1
Q8REK4	6	3	34.3008	0.0240127	0.00410152	2.39573	0.845852	MaG	GC	49232	Uncharacterized protein OS	Fusobacterium nucleatum subsp. nucleatum (strain ATCC 25586 / DSM 15643 / BCRC 10681 / CIP 101130 / JCM 8532 / KCTC 2640 / LMG 13131 / VPI 4355) OX	190304 GN	FN1096 PE	4 SV	1
Q8RF16	6	5	40.3228	4.78438e-10	5.83716e-10	2.66923	0.999999	U	GC	36401.1	Tpl protein OS	Fusobacterium nucleatum subsp. nucleatum (strain ATCC 25586 / DSM 15643 / BCRC 10681 / CIP 101130 / JCM 8532 / KCTC 2640 / LMG 13131 / VPI 4355) OX	190304 GN	FN0908 PE	4 SV	1
Q8RFP4	6	5	35.7987	0.169961	0.02477	2.71081	0.65816	PanG	GC	44917.2	Transcriptional regulator OS	Fusobacterium nucleatum subsp. nucleatum (strain ATCC 25586 / DSM 15643 / BCRC 10681 / CIP 101130 / JCM 8532 / KCTC 2640 / LMG 13131 / VPI 4355) OX	190304 GN	FN0647 PE	4 SV	1
Q8RFT6	6	6	40.8266	2.82958e-06	1.02396e-06	2.84693	0.999725	GC	MiG	16441.5	Hypothetical exported 24-amino acid repeat protein OS	Fusobacterium nucleatum subsp. nucleatum (strain ATCC 25586 / DSM 15643 / BCRC 10681 / CIP 101130 / JCM 8532 / KCTC 2640 / LMG 13131 / VPI 4355) OX	190304 GN	FN0601 PE	4 SV	1
Q8R5Z8	6	2	37.8875	3.54972e-06	1.24245e-06	3.13239	0.999406	MaG	GC	53401.1	Uncharacterized RNA methyltransferase FN1713 OS	Fusobacterium nucleatum subsp. nucleatum (strain ATCC 25586 / DSM 15643 / BCRC 10681 / CIP 101130 / JCM 8532 / KCTC 2640 / LMG 13131 / VPI 4355) OX	190304 GN	FN1713 PE	3 SV	1
Q8REC6	6	4	31.6344	0.0217951	0.00373769	4.58841	0.758361	U	NGM	61632	Uncharacterized protein OS	Fusobacterium nucleatum subsp. nucleatum (strain ATCC 25586 / DSM 15643 / BCRC 10681 / CIP 101130 / JCM 8532 / KCTC 2640 / LMG 13131 / VPI 4355) OX	190304 GN	FN1182 PE	4 SV	1
Q8RFC7	5	4	27.8848	0.00278384	0.000571511	1.61312	0.938722	MaG	MiG	28601	Electron transfer flavoprotein beta-subunit OS	Fusobacterium nucleatum subsp. nucleatum (strain ATCC 25586 / DSM 15643 / BCRC 10681 / CIP 101130 / JCM 8532 / KCTC 2640 / LMG 13131 / VPI 4355) OX	190304 GN	FN0784 PE	3 SV	1
Q8RFP0	5	4	30.0409	0.196052	0.0281877	1.69231	0.658509	NGM	MoG	33178.7	Pseudouridine synthase OS	Fusobacterium nucleatum subsp. nucleatum (strain ATCC 25586 / DSM 15643 / BCRC 10681 / CIP 101130 / JCM 8532 / KCTC 2640 / LMG 13131 / VPI 4355) OX	190304 GN	FN0651 PE	3 SV	1
Q8REW3	5	5	28.2269	9.47086e-06	3.08675e-06	2.56014	0.999246	MoG	NGM	16506.7	Lactoylglutathione lyase OS	Fusobacterium nucleatum subsp. nucleatum (strain ATCC 25586 / DSM 15643 / BCRC 10681 / CIP 101130 / JCM 8532 / KCTC 2640 / LMG 13131 / VPI 4355) OX	190304 GN	FN0974 PE	4 SV	1
Q8RH18	5	5	25.7712	1.40353e-07	8.09902e-08	3.16654	0.999998	PanG	GC	87020	Ribonucleoside-diphosphate reductase OS	Fusobacterium nucleatum subsp. nucleatum (strain ATCC 25586 / DSM 15643 / BCRC 10681 / CIP 101130 / JCM 8532 / KCTC 2640 / LMG 13131 / VPI 4355) OX	190304 GN	FN0102 PE	3 SV	1
Q8RI04	4	4	34.0079	9.38403e-11	1.43112e-10	2.5903	1	PanG	GC	20741.2	Biopolymer transport exbB protein OS	Fusobacterium nucleatum subsp. nucleatum (strain ATCC 25586 / DSM 15643 / BCRC 10681 / CIP 101130 / JCM 8532 / KCTC 2640 / LMG 13131 / VPI 4355) OX	190304 GN	FN1834 PE	3 SV	1
Q8RHL4	4	3	22.2991	9.47225e-05	2.5439e-05	4.52647	0.999681	PanG	NGM	16792	HIPA protein OS	Fusobacterium nucleatum subsp. nucleatum (strain ATCC 25586 / DSM 15643 / BCRC 10681 / CIP 101130 / JCM 8532 / KCTC 2640 / LMG 13131 / VPI 4355) OX	190304 GN	FN2000 PE	4 SV	1
Q8R692	4	3	19.9161	6.80907e-05	1.88804e-05	5.76871	0.998381	NGM	PanG	84963.8	DNA helicase OS	Fusobacterium nucleatum subsp. nucleatum (strain ATCC 25586 / DSM 15643 / BCRC 10681 / CIP 101130 / JCM 8532 / KCTC 2640 / LMG 13131 / VPI 4355) OX	190304 GN	FN0592 PE	3 SV	1
Q8REX3	4	4	21.9912	7.08055e-08	4.44634e-08	10.1587	0.999998	GC	MoG	18583.1	Uncharacterized protein OS	Fusobacterium nucleatum subsp. nucleatum (strain ATCC 25586 / DSM 15643 / BCRC 10681 / CIP 101130 / JCM 8532 / KCTC 2640 / LMG 13131 / VPI 4355) OX	190304 GN	FN0961 PE	4 SV	1
Q8REL0	3	2	19.516	0.000243297	6.11127e-05	1.94298	0.992579	MaG	GC	68998.2	UvrABC system protein C OS	Fusobacterium nucleatum subsp. nucleatum (strain ATCC 25586 / DSM 15643 / BCRC 10681 / CIP 101130 / JCM 8532 / KCTC 2640 / LMG 13131 / VPI 4355) OX	190304 GN	uvrC PE	3 SV	1
Q8RHY5	3	2	23.2444	0.000232908	5.91997e-05	2.27833	0.998221	PanG	NGM	55544.8	Glutamate mutase epsilon subunit OS	Fusobacterium nucleatum subsp. nucleatum (strain ATCC 25586 / DSM 15643 / BCRC 10681 / CIP 101130 / JCM 8532 / KCTC 2640 / LMG 13131 / VPI 4355) OX	190304 GN	glmE PE	3 SV	1
Q8REN6	3	2	18.7478	4.97166e-07	2.38537e-07	2.43036	0.99992	MaG	GC	44422.3	N-acyl-L-amino acid amidohydrolase OS	Fusobacterium nucleatum subsp. nucleatum (strain ATCC 25586 / DSM 15643 / BCRC 10681 / CIP 101130 / JCM 8532 / KCTC 2640 / LMG 13131 / VPI 4355) OX	190304 GN	FN1063 PE	4 SV	1
Q8RGS1	3	3	23.7274	0.1217	0.0182344	2.78695	0.77693	GC	NGM	18887.6	N-acylneuraminate-9-phosphatase OS	Fusobacterium nucleatum subsp. nucleatum (strain ATCC 25586 / DSM 15643 / BCRC 10681 / CIP 101130 / JCM 8532 / KCTC 2640 / LMG 13131 / VPI 4355) OX	190304 GN	FN0213 PE	3 SV	1
Q8RF00	3	3	25.2538	1.33568e-07	7.8131e-08	2.79669	0.999996	PanG	NGM	18131.8	D-beta-D-heptose 1-phosphate adenylyltransferase OS	Fusobacterium nucleatum subsp. nucleatum (strain ATCC 25586 / DSM 15643 / BCRC 10681 / CIP 101130 / JCM 8532 / KCTC 2640 / LMG 13131 / VPI 4355) OX	190304 GN	FN0930 PE	4 SV	1
Q8RFX9	3	2	18.3781	0.462495	0.0611432	3.08055	0.365087	GC	PanG	22399.1	Regulatory protein RecX OS	Fusobacterium nucleatum subsp. nucleatum (strain ATCC 25586 / DSM 15643 / BCRC 10681 / CIP 101130 / JCM 8532 / KCTC 2640 / LMG 13131 / VPI 4355) OX	190304 GN	recX PE	3 SV	2
Q8RFZ7	3	3	16.3226	0.000395253	9.64454e-05	3.7544	0.997606	PanG	GC	8070.2	Cold shock protein OS	Fusobacterium nucleatum subsp. nucleatum (strain ATCC 25586 / DSM 15643 / BCRC 10681 / CIP 101130 / JCM 8532 / KCTC 2640 / LMG 13131 / VPI 4355) OX	190304 GN	FN0528 PE	4 SV	1
Q8R635	3	2	17.692	0.00120801	0.000268666	4.37017	0.970922	MoG	PanG	55655.7	UDP-N-acetylmuramoyl-L-alanyl-D-glutamate--2_6-diaminopimelate ligase OS	Fusobacterium nucleatum subsp. nucleatum (strain ATCC 25586 / DSM 15643 / BCRC 10681 / CIP 101130 / JCM 8532 / KCTC 2640 / LMG 13131 / VPI 4355) OX	190304 GN	murE PE	3 SV	1
Q8RI23	3	1	22.8029	0.00913497	0.0017034	17.0721	0.864953	MaG	U	34218.8	Manganese-binding protein OS	Fusobacterium nucleatum subsp. nucleatum (strain ATCC 25586 / DSM 15643 / BCRC 10681 / CIP 101130 / JCM 8532 / KCTC 2640 / LMG 13131 / VPI 4355) OX	190304 GN	FN1813 PE	3 SV	1
Q8RG58	3	2	22.5967	4.89708e-08	3.16838e-08	18.3056	0.999999	NGM	PanG	37142.2	Delta-aminolevulinic acid dehydratase OS	Fusobacterium nucleatum subsp. nucleatum (strain ATCC 25586 / DSM 15643 / BCRC 10681 / CIP 101130 / JCM 8532 / KCTC 2640 / LMG 13131 / VPI 4355) OX	190304 GN	FN0460 PE	3 SV	1
Q8RIC2	3	3	15.1485	0.00779543	0.00149272	27.0181	0.840388	MoG	MaG	43478.4	LPS biosynthesis protein WbpG OS	Fusobacterium nucleatum subsp. nucleatum (strain ATCC 25586 / DSM 15643 / BCRC 10681 / CIP 101130 / JCM 8532 / KCTC 2640 / LMG 13131 / VPI 4355) OX	190304 GN	FN1679 PE	4 SV	1
Q8REW4	3	1	16.8617	0.143352	0.0211081	Infinity	0.71856	MiG	GC	42370.2	Histidinol-phosphate aminotransferase OS	Fusobacterium nucleatum subsp. nucleatum (strain ATCC 25586 / DSM 15643 / BCRC 10681 / CIP 101130 / JCM 8532 / KCTC 2640 / LMG 13131 / VPI 4355) OX	190304 GN	FN0973 PE	4 SV	1
Q8RI58	2	1	12.2906	0.36736	0.0494854	1.76285	0.521572	MoG	GC	32040.2	Phosphomethylpyrimidine kinase OS	Fusobacterium nucleatum subsp. nucleatum (strain ATCC 25586 / DSM 15643 / BCRC 10681 / CIP 101130 / JCM 8532 / KCTC 2640 / LMG 13131 / VPI 4355) OX	190304 GN	FN1759 PE	4 SV	1
Q8RI44	2	2	12.0935	0.00235867	0.00049372	1.85997	0.970323	MoG	NGM	12554.8	MliC domain-containing protein OS	Fusobacterium nucleatum subsp. nucleatum (strain ATCC 25586 / DSM 15643 / BCRC 10681 / CIP 101130 / JCM 8532 / KCTC 2640 / LMG 13131 / VPI 4355) OX	190304 GN	FN1792 PE	4 SV	1
Q8RG23	2	2	11.6795	0.0002349	5.93528e-05	2.16922	0.997363	PanG	NGM	8529.73	Uncharacterized protein OS	Fusobacterium nucleatum subsp. nucleatum (strain ATCC 25586 / DSM 15643 / BCRC 10681 / CIP 101130 / JCM 8532 / KCTC 2640 / LMG 13131 / VPI 4355) OX	190304 GN	FN0496 PE	4 SV	1
Q8RE73	2	2	16.0891	1.02182e-08	7.65499e-09	2.43585	0.999999	PanG	GC	37192.6	Transcriptional regulator_ DeoR family OS	Fusobacterium nucleatum subsp. nucleatum (strain ATCC 25586 / DSM 15643 / BCRC 10681 / CIP 101130 / JCM 8532 / KCTC 2640 / LMG 13131 / VPI 4355) OX	190304 GN	FN1249 PE	4 SV	1
Q8RFT8	2	2	11.0713	0.973575	0.121916	2.86357	0.150831	U	MiG	50564.5	Transposase OS	Fusobacterium nucleatum subsp. nucleatum (strain ATCC 25586 / DSM 15643 / BCRC 10681 / CIP 101130 / JCM 8532 / KCTC 2640 / LMG 13131 / VPI 4355) OX	190304 GN	FN0599 PE	4 SV	1
Q8RE50	2	1	11.9983	3.7806e-05	1.11336e-05	2.94644	0.997663	MoG	NGM	15359.9	Uncharacterized protein OS	Fusobacterium nucleatum subsp. nucleatum (strain ATCC 25586 / DSM 15643 / BCRC 10681 / CIP 101130 / JCM 8532 / KCTC 2640 / LMG 13131 / VPI 4355) OX	190304 GN	FN1276 PE	4 SV	1
Q8RG40	2	1	14.2634	0.634113	0.082614	3.20362	0.546352	PanG	NGM	39144.6	4-hydroxy-3-methylbut-2-en-1-yl diphosphate synthase (flavodoxin) OS	Fusobacterium nucleatum subsp. nucleatum (strain ATCC 25586 / DSM 15643 / BCRC 10681 / CIP 101130 / JCM 8532 / KCTC 2640 / LMG 13131 / VPI 4355) OX	190304 GN	ispG PE	3 SV	1
Q8R619	2	2	11.9465	0.0823405	0.0128324	3.50269	0.749486	PanG	GC	40881.7	Release factor glutamine methyltransferase OS	Fusobacterium nucleatum subsp. nucleatum (strain ATCC 25586 / DSM 15643 / BCRC 10681 / CIP 101130 / JCM 8532 / KCTC 2640 / LMG 13131 / VPI 4355) OX	190304 GN	prmC PE	3 SV	1
Q8RGW4	2	1	12.9087	0.0570174	0.00920783	3.57248	0.893437	PanG	NGM	34292.5	5-methyltetrahydrofolate--homocysteine methyltransferase OS	Fusobacterium nucleatum subsp. nucleatum (strain ATCC 25586 / DSM 15643 / BCRC 10681 / CIP 101130 / JCM 8532 / KCTC 2640 / LMG 13131 / VPI 4355) OX	190304 GN	FN0163 PE	4 SV	1
Q8REG0	2	1	11.2568	0.0497635	0.00814169	3.82416	0.804324	NGM	MoG	14871.9	Hypothetical exported 24-amino acid repeat protein OS	Fusobacterium nucleatum subsp. nucleatum (strain ATCC 25586 / DSM 15643 / BCRC 10681 / CIP 101130 / JCM 8532 / KCTC 2640 / LMG 13131 / VPI 4355) OX	190304 GN	FN1146 PE	4 SV	1
Q8RHV0	2	2	10.9674	5.07238e-11	8.42469e-11	3.86665	1	U	GC	6904.22	Uncharacterized protein OS	Fusobacterium nucleatum subsp. nucleatum (strain ATCC 25586 / DSM 15643 / BCRC 10681 / CIP 101130 / JCM 8532 / KCTC 2640 / LMG 13131 / VPI 4355) OX	190304 GN	FN1892 PE	4 SV	1
Q8REC9	2	2	16.8925	0.000971896	0.000220753	4.35907	0.962308	MiG	U	95579	ATP-dependent RNA helicase OS	Fusobacterium nucleatum subsp. nucleatum (strain ATCC 25586 / DSM 15643 / BCRC 10681 / CIP 101130 / JCM 8532 / KCTC 2640 / LMG 13131 / VPI 4355) OX	190304 GN	FN1179 PE	3 SV	1
Q8R5X3	2	2	12.4547	0.0745549	0.0117476	4.67174	0.642275	MoG	MiG	41224	tRNA-specific 2-thiouridylase MnmA 1 OS	Fusobacterium nucleatum subsp. nucleatum (strain ATCC 25586 / DSM 15643 / BCRC 10681 / CIP 101130 / JCM 8532 / KCTC 2640 / LMG 13131 / VPI 4355) OX	190304 GN	mnmA1 PE	3 SV	1
Q8RI97	2	1	12.1476	1.93478e-09	1.87769e-09	719.95	0.99999	MiG	GC	39035.5	Uncharacterized protein OS	Fusobacterium nucleatum subsp. nucleatum (strain ATCC 25586 / DSM 15643 / BCRC 10681 / CIP 101130 / JCM 8532 / KCTC 2640 / LMG 13131 / VPI 4355) OX	190304 GN	FN1714 PE	4 SV	1
Q8RFD2	2	1	11.9197	0	0	Infinity	1	NGM	PanG	48069	M18 family aminopeptidase OS	Fusobacterium nucleatum subsp. nucleatum (strain ATCC 25586 / DSM 15643 / BCRC 10681 / CIP 101130 / JCM 8532 / KCTC 2640 / LMG 13131 / VPI 4355) OX	190304 GN	FN0775 PE	3 SV	1
Q48252;Q9ZLT4	32	30	200.886	1.46028e-06	5.88268e-07	3.54514	0.999952	PanG	GC	112648	Type IV secretion system protein CagE OS	Helicobacter pylori (strain ATCC 700392 / 26695) OX	85962 GN	cagE PE	1 SV	2
P55991	30	10	194.691	2.00209e-07	1.11029e-07	2.38653	0.999812	MaG	MiG	84222.4	DNA topoisomerase 1 OS	Helicobacter pylori (strain ATCC 700392 / 26695) OX	85962 GN	topA PE	1 SV	1
Q9ZMV7	22	2	151.042	2.00209e-07	1.11029e-07	2.38653	0.999812	MaG	MiG	84289.8	DNA topoisomerase 1 OS	Helicobacter pylori (strain J99 / ATCC 700824) OX	85963 GN	topA PE	3 SV	1
Q9ZJU5	15	13	90.7986	0.104523	0.0158273	1.86665	0.599406	MoG	GC	57100.6	Anthranilate synthase component 1 OS	Helicobacter pylori (strain J99 / ATCC 700824) OX	85963 GN	trpE PE	3 SV	1
B2USI5;B6JKS8	13	4	76.9835	1.23371e-07	7.31689e-08	2.77927	0.999834	MoG	GC	67411.9	Elongation factor 4 OS	Helicobacter pylori (strain Shi470) OX	512562 GN	lepA PE	3 SV	1
Q9ZM93;B5ZAB8;O25122;Q1CUF5	12	3	71.0074	7.10793e-09	5.62074e-09	2.87903	0.999988	MoG	GC	67766.2	Elongation factor 4 OS	Helicobacter pylori (strain J99 / ATCC 700824) OX	85963 GN	lepA PE	3 SV	1
Q9ZKE4	12	3	74.0588	0.00509674	0.00100538	4.3869	0.920634	U	NGM	71163.7	Primosomal protein N' OS	Helicobacter pylori (strain J99 / ATCC 700824) OX	85963 GN	priA PE	3 SV	1
Q9ZMM2	11	2	83.6751	3.02323e-07	1.53686e-07	2.28619	0.999992	PanG	GC	71311.4	Chaperone protein HtpG OS	Helicobacter pylori (strain J99 / ATCC 700824) OX	85963 GN	htpG PE	3 SV	1
Q59467	11	8	59.3735	0.0719293	0.0113759	1.81144	0.677373	MiG	U	81806.3	Copper-transporting ATPase OS	Helicobacter pylori OX	210 GN	copA PE	3 SV	1
B5Z9I6;B6JP47;P55975;Q1CR51	11	3	63.884	0.000846693	0.000195354	2.65132	0.9989	PanG	NGM	39970.2	Elongation factor Ts OS	Helicobacter pylori (strain G27) OX	563041 GN	tsf PE	3 SV	1
O25149	11	1	63.2257	0.00510914	0.00100538	4.26092	0.915918	U	NGM	71216.7	Primosomal protein N' OS	Helicobacter pylori (strain ATCC 700392 / 26695) OX	85962 GN	priA PE	3 SV	1
P56123	11	7	57.0868	0.0953234	0.0145374	1.83599	0.851081	MaG	NGM	74618.9	Ribonuclease R OS	Helicobacter pylori (strain ATCC 700392 / 26695) OX	85962 GN	rnr PE	3 SV	1
P56116	9	2	57.998	2.49601e-06	9.18824e-07	2.47633	0.999996	PanG	NGM	71445.4	Chaperone protein HtpG OS	Helicobacter pylori (strain ATCC 700392 / 26695) OX	85962 GN	htpG PE	3 SV	1
Q1CUU4	9	1	65.6346	1.49831e-06	5.97947e-07	2.5623	0.999995	PanG	GC	71504.7	Chaperone protein HtpG OS	Helicobacter pylori (strain HPAG1) OX	357544 GN	htpG PE	3 SV	1
Q9ZJ71	9	1	53.0175	0.0842082	0.0130283	4.03369	0.925795	U	NGM	40030.2	Elongation factor Ts OS	Helicobacter pylori (strain J99 / ATCC 700824) OX	85963 GN	tsf PE	3 SV	1
Q9ZKF6	8	7	51.7855	3.16525e-13	1.93087e-12	2.33976	1	MaG	MiG	62699.5	30S ribosomal protein S1 OS	Helicobacter pylori (strain J99 / ATCC 700824) OX	85963 GN	rpsA PE	3 SV	1
Q9ZM57;B2USM3;B5ZAF5;B6JKW4;Q1CUB7	7	6	39.2036	0.000672692	0.000156967	2.64225	0.994726	PanG	NGM	37337.3	Holliday junction ATP-dependent DNA helicase RuvB OS	Helicobacter pylori (strain J99 / ATCC 700824) OX	85963 GN	ruvB PE	3 SV	1
Q9ZML6;B2US45;B5Z9Y5;P56139;Q1CUT8	6	5	35.9604	0.0811606	0.0126948	1.99837	0.605579	MiG	MoG	40269.1	1-deoxy-D-xylulose 5-phosphate reductoisomerase OS	Helicobacter pylori (strain J99 / ATCC 700824) OX	85963 GN	dxr PE	3 SV	1
B2UUP2;B6JMX4;P55987	6	6	33.1603	3.7697e-09	3.42494e-09	3.00311	0.999996	MoG	NGM	55342.5	ATP synthase subunit alpha OS	Helicobacter pylori (strain Shi470) OX	512562 GN	atpA PE	3 SV	1
O25943	6	2	44.0774	0.213943	0.0304524	1.5708	0.51203	MiG	MoG	59792.9	DNA repair protein RecN OS	Helicobacter pylori (strain ATCC 700392 / 26695) OX	85962 GN	recN PE	3 SV	1
B2UVV4	6	1	39.6162	0.0101668	0.00187129	2.20423	0.992954	PanG	NGM	39953.3	Elongation factor Ts OS	Helicobacter pylori (strain Shi470) OX	512562 GN	tsf PE	3 SV	1
O25699	6	3	48.0778	1.11375e-06	4.66262e-07	2.62279	0.999891	MoG	NGM	37417.5	Holliday junction ATP-dependent DNA helicase RuvB OS	Helicobacter pylori (strain ATCC 700392 / 26695) OX	85962 GN	ruvB PE	3 SV	1
O25629;Q9ZKM3	5	4	27.17	0.0571425	0.00920783	3.0545	0.752586	PanG	GC	54721	Cell division protein FtsA OS	Helicobacter pylori (strain ATCC 700392 / 26695) OX	85962 GN	ftsA PE	3 SV	1
O25883;Q9ZJQ9	5	4	33.246	0.0404285	0.0067436	1.7669	0.853447	MaG	GC	51317	Fumarate hydratase class II OS	Helicobacter pylori (strain ATCC 700392 / 26695) OX	85962 GN	fumC PE	3 SV	1
O25773	5	2	30.7753	4.17349e-07	2.07226e-07	3.70838	0.999998	PanG	NGM	28447.2	Pyrroline-5-carboxylate reductase OS	Helicobacter pylori (strain ATCC 700392 / 26695) OX	85962 GN	proC PE	3 SV	1
Q9ZJX9	5	2	27.2895	0.00618186	0.00119446	2.64929	0.924928	MaG	NGM	74616.8	Ribonuclease R OS	Helicobacter pylori (strain J99 / ATCC 700824) OX	85963 GN	rnr PE	3 SV	1
Q9ZK19	4	1	20.1067	0.0114391	0.00206105	3.38074	0.883712	NGM	PanG	43844	Elongation factor Tu OS	Helicobacter pylori (strain J99 / ATCC 700824) OX	85963 GN	tuf PE	3 SV	1
B2UUW8;P56003;B5Z8K3;B6JN44	4	1	19.1674	0.00359772	0.000728097	6.29308	0.937907	MiG	GC	43735.9	Elongation factor Tu OS	Helicobacter pylori (strain Shi470) OX	512562 GN	tuf PE	3 SV	1
O25093	4	3	22.7196	0.00245208	0.00050829	2.26471	0.926161	MaG	GC	59447.3	Pseudaminic acid cytidylyltransferase and UDP-2_4-diacetamido-2_4_6-trideoxy-beta-L-altropyranose hydrolase OS	Helicobacter pylori (strain ATCC 700392 / 26695) OX	85962 GN	HP_0326 PE	3 SV	1
Q9ZK56	4	1	30.1322	3.52286e-07	1.76978e-07	3.74215	0.999999	PanG	NGM	28488	Pyrroline-5-carboxylate reductase OS	Helicobacter pylori (strain J99 / ATCC 700824) OX	85963 GN	proC PE	3 SV	1
B2USR7;Q9ZM13	3	2	18.5439	1.51378e-11	3.23204e-11	19.368	1	MiG	U	33610.9	4-hydroxy-tetrahydrodipicolinate synthase OS	Helicobacter pylori (strain Shi470) OX	512562 GN	dapA PE	3 SV	1
Q1CR24	3	2	17.1013	0.0182312	0.00316464	2.65889	0.877333	PanG	GC	34179.3	4-hydroxythreonine-4-phosphate dehydrogenase OS	Helicobacter pylori (strain HPAG1) OX	357544 GN	pdxA PE	3 SV	1
Q9ZJS7	3	1	25.0333	0.202565	0.0290263	39.7722	0.607825	MoG	NGM	13548.8	50S ribosomal protein L18 OS	Helicobacter pylori (strain J99 / ATCC 700824) OX	85963 GN	rplR PE	3 SV	1
B2UUP4;B6JMX6;P56086;Q1CSD1;Q9ZK77;B5Z8D4	3	2	17.2012	0.0777342	0.0122036	2.34278	0.673856	MoG	MiG	20013.7	ATP synthase subunit b OS	Helicobacter pylori (strain Shi470) OX	512562 GN	atpF PE	3 SV	1
B2URT8;B5Z9P0;B6JPL0;Q1CV46;Q9ZMW4	3	2	17.3637	0.233193	0.0326482	2.94073	0.514969	GC	NGM	67177.2	Chaperone protein DnaK OS	Helicobacter pylori (strain Shi470) OX	512562 GN	dnaK PE	3 SV	1
O05728	3	3	28.4986	0.000428167	0.000103883	3.38311	0.998208	PanG	NGM	11188.8	Endoribonuclease VapD OS	Helicobacter pylori (strain ATCC 700392 / 26695) OX	85962 GN	vapD PE	1 SV	2
Q1CUH3	3	1	18.4548	0.00866704	0.00164487	4.3285	0.993535	PanG	NGM	35638.8	Tetraacyldisaccharide 4'-kinase OS	Helicobacter pylori (strain HPAG1) OX	357544 GN	lpxK PE	3 SV	1
Q9ZMB1	3	1	18.3548	0.00225756	0.000474884	1.69943	0.94747	PanG	MiG	35853	Tetraacyldisaccharide 4'-kinase OS	Helicobacter pylori (strain J99 / ATCC 700824) OX	85963 GN	lpxK PE	3 SV	1
B2US42;B5Z9Y2;B6JKE5;P56138;Q1CUU1;Q9ZML9;A0A380YPW5;A0A380YXB0;A0A4S5AP15;A0A6D2XUC5;P0ACU5;P37652;Q5LEY3;Q5LH83	3	1	18.0314	0.0160865	0.00285029	2.27599	0.927622	PanG	NGM	70052.2	tRNA uridine 5-carboxymethylaminomethyl modification enzyme MnmG OS	Helicobacter pylori (strain Shi470) OX	512562 GN	mnmG PE	3 SV	1
B2USB4	2	2	10.2586	0.96003	0.120929	1.99918	0.178555	U	GC	39089.6	3-dehydroquinate synthase OS	Helicobacter pylori (strain Shi470) OX	512562 GN	aroB PE	3 SV	1
P41259	2	1	12.1695	0.0451045	0.00749429	512.279	0.809486	MiG	PanG	53417	Cysteine--tRNA ligase OS	Helicobacter pylori (strain ATCC 700392 / 26695) OX	85962 GN	cysS PE	3 SV	2
B2US71;B6JKH0;P56125;Q1CUR3;Q9ZMJ5	2	1	17.9904	0.0134125	0.00239638	3.09383	0.973329	PanG	MiG	52236.2	Glutamyl-tRNA reductase OS	Helicobacter pylori (strain Shi470) OX	512562 GN	hemA PE	3 SV	1
Q1CR79	2	1	12.8435	0.170967	0.0248318	4.85237	0.784718	PanG	NGM	32008.8	NAD kinase OS	Helicobacter pylori (strain HPAG1) OX	357544 GN	nadK PE	3 SV	1
O25424	2	1	12.8516	0.275973	0.0381375	3.61474	0.654965	PanG	GC	35538.6	Probable L-asparaginase OS	Helicobacter pylori (strain ATCC 700392 / 26695) OX	85962 GN	ansA PE	3 SV	1
P64659;P64660	2	1	13.0128	6.67894e-10	7.5053e-10	4.07162	1	PanG	NGM	9410.6	Uncharacterized protein HP_0386 OS	Helicobacter pylori (strain ATCC 700392 / 26695) OX	85962 GN	HP_0386 PE	4 SV	1
O25237	2	1	10.2301	0.0345714	0.00581202	30.5406	0.730914	GC	U	10249.8	Uncharacterized protein HP_0495 OS	Helicobacter pylori (strain ATCC 700392 / 26695) OX	85962 GN	HP_0495 PE	1 SV	1
P64649;P64650	2	1	12.2141	0.0563267	0.00918031	3.75832	0.771597	MoG	NGM	15602	Universal stress protein HP_0031 OS	Helicobacter pylori (strain ATCC 700392 / 26695) OX	85962 GN	HP_0031 PE	3 SV	1

## Sheet: S2_GC_MaG_MoG_HPpD
Accession	Peptide count	Unique peptides	Confidence score	Anova (p)	q Value	Max fold change	Power	Highest mean condition	Lowest mean condition	Mass	Description
Q48252;Q9ZLT4	32	30	200.886	0.0183763	0.0190737	2.91662	0.712174	MoG_MaG	GC	112648	Type IV secretion system protein CagE OS	Helicobacter pylori (strain ATCC 700392 / 26695) OX	85962 GN	cagE PE
P55991	30	10	194.691	0.0249052	0.0234823	1.57715	0.662501	MoG_MaG	GC	84222.4	DNA topoisomerase 1 OS	Helicobacter pylori (strain ATCC 700392 / 26695) OX	85962 GN	topA PE
Q9ZJU5	15	13	90.7986	0.19513	0.106644	1.86521	0.259446	MoG_MaG	GC	57100.6	Anthranilate synthase component 1 OS	Helicobacter pylori (strain J99 / ATCC 700824) OX	85963 GN	trpE PE
B2USI5;B6JKS8	13	4	76.9835	0.00305092	0.00489399	2.38845	0.911873	MoG_MaG	GC	67411.9	Elongation factor 4 OS	Helicobacter pylori (strain Shi470) OX	512562 GN	lepA PE
P56123	11	7	57.0868	0.178658	0.0989555	1.26206	0.276594	MoG_MaG	GC	74618.9	Ribonuclease R OS	Helicobacter pylori (strain ATCC 700392 / 26695) OX	85962 GN	rnr PE
O25149	11	1	63.2257	0.283048	0.144009	1.01149	0.190789	MoG_MaG	GC	71216.7	Primosomal protein N' OS	Helicobacter pylori (strain ATCC 700392 / 26695) OX	85962 GN	priA PE
B5Z9I6;B6JP47;P55975;Q1CR51	11	3	63.884	0.0514222	0.0395142	1.78033	0.528608	MoG_MaG	GC	39970.2	Elongation factor Ts OS	Helicobacter pylori (strain G27) OX	563041 GN	tsf PE
Q9ZMM2	11	2	83.6751	0.0134397	0.0152295	2.00448	0.758598	MoG_MaG	GC	71311.4	Chaperone protein HtpG OS	Helicobacter pylori (strain J99 / ATCC 700824) OX	85963 GN	htpG PE
Q9ZKF6	8	7	51.7855	1.57594e-05	0.00017039	1.90966	0.999858	MoG_MaG	GC	62699.5	30S ribosomal protein S1 OS	Helicobacter pylori (strain J99 / ATCC 700824) OX	85963 GN	rpsA PE
Q9ZM57;B2USM3;B5ZAF5;B6JKW4;Q1CUB7	7	6	39.2036	0.0730414	0.0527588	1.60988	0.458233	MoG_MaG	GC	37337.3	Holliday junction ATP-dependent DNA helicase RuvB OS	Helicobacter pylori (strain J99 / ATCC 700824) OX	85963 GN	ruvB PE
B2UUP2;B6JMX4;P55987	6	6	33.1603	0.014851	0.0160906	1.62329	0.744316	MoG_MaG	GC	55342.5	ATP synthase subunit alpha OS	Helicobacter pylori (strain Shi470) OX	512562 GN	atpA PE
O25773	5	2	30.7753	0.0302459	0.0268766	1.84186	0.628576	MoG_MaG	GC	28447.2	Pyrroline-5-carboxylate reductase OS	Helicobacter pylori (strain ATCC 700392 / 26695) OX	85962 GN	proC PE
O25883;Q9ZJQ9	5	4	33.246	0.0458229	0.0365152	1.72728	0.551105	MoG_MaG	GC	51317	Fumarate hydratase class II OS	Helicobacter pylori (strain ATCC 700392 / 26695) OX	85962 GN	fumC PE
O25629;Q9ZKM3	5	4	27.17	0.163054	0.0932394	2.13692	0.294626	MoG_MaG	GC	54721	Cell division protein FtsA OS	Helicobacter pylori (strain ATCC 700392 / 26695) OX	85962 GN	ftsA PE
O25093	4	3	22.7196	0.103498	0.067998	1.95526	0.386826	MoG_MaG	GC	59447.3	Pseudaminic acid cytidylyltransferase and UDP-2_4-diacetamido-2_4_6-trideoxy-beta-L-altropyranose hydrolase OS	Helicobacter pylori (strain ATCC 700392 / 26695) OX	85962 GN	HP_0326 PE
Q9ZK19	4	1	20.1067	0.959006	0.352227	1.032	0.0502977	MoG_MaG	GC	43844	Elongation factor Tu OS	Helicobacter pylori (strain J99 / ATCC 700824) OX	85963 GN	tuf PE
B2US42;B5Z9Y2;B6JKE5;P56138;Q1CUU1;Q9ZML9;A0A380YPW5;A0A380YXB0;A0A4S5AP15;A0A6D2XUC5;P0ACU5;P37652;Q5LEY3;Q5LH83	3	1	18.0314	0.456477	0.204283	1.05679	0.11538	MoG_MaG	GC	70052.2	tRNA uridine 5-carboxymethylaminomethyl modification enzyme MnmG OS	Helicobacter pylori (strain Shi470) OX	512562 GN	mnmG PE
Q9ZMB1	3	1	18.3548	0.559298	0.235775	1.08863	0.0895567	MoG_MaG	GC	35853	Tetraacyldisaccharide 4'-kinase OS	Helicobacter pylori (strain J99 / ATCC 700824) OX	85963 GN	lpxK PE
O05728	3	3	28.4986	0.692756	0.274426	1.07531	0.067837	MoG_MaG	GC	11188.8	Endoribonuclease VapD OS	Helicobacter pylori (strain ATCC 700392 / 26695) OX	85962 GN	vapD PE
B2UUP4;B6JMX6;P56086;Q1CSD1;Q9ZK77;B5Z8D4	3	2	17.2012	0.418282	0.192061	1.1938	0.127779	MoG_MaG	GC	20013.7	ATP synthase subunit b OS	Helicobacter pylori (strain Shi470) OX	512562 GN	atpF PE
Q9ZJS7	3	1	25.0333	0.163046	0.0932394	4.366	0.294635	MoG_MaG	GC	13548.8	50S ribosomal protein L18 OS	Helicobacter pylori (strain J99 / ATCC 700824) OX	85963 GN	rplR PE
Q1CR24	3	2	17.1013	0.00125657	0.00267597	2.29748	0.95836	MoG_MaG	GC	34179.3	4-hydroxythreonine-4-phosphate dehydrogenase OS	Helicobacter pylori (strain HPAG1) OX	357544 GN	pdxA PE
B2USR7;Q9ZM13	3	2	18.5439	0.579418	0.240158	2.40022	0.085545	MoG_MaG	GC	33610.9	4-hydroxy-tetrahydrodipicolinate synthase OS	Helicobacter pylori (strain Shi470) OX	512562 GN	dapA PE
P64649;P64650	2	1	12.2141	0.370454	0.177352	3.44299	0.146132	MoG_MaG	GC	15602	Universal stress protein HP_0031 OS	Helicobacter pylori (strain ATCC 700392 / 26695) OX	85962 GN	HP_0031 PE
P64659;P64660	2	1	13.0128	0.000603879	0.00169519	2.40971	0.97952	MoG_MaG	GC	9410.6	Uncharacterized protein HP_0386 OS	Helicobacter pylori (strain ATCC 700392 / 26695) OX	85962 GN	HP_0386 PE
O25424	2	1	12.8516	0.215755	0.114867	1.07411	0.240263	MoG_MaG	GC	35538.6	Probable L-asparaginase OS	Helicobacter pylori (strain ATCC 700392 / 26695) OX	85962 GN	ansA PE
Q1CR79	2	1	12.8435	0.210888	0.112762	1.96532	0.244583	MoG_MaG	GC	32008.8	NAD kinase OS	Helicobacter pylori (strain HPAG1) OX	357544 GN	nadK PE
B2US71;B6JKH0;P56125;Q1CUR3;Q9ZMJ5	2	1	17.9904	0.381533	0.179184	1.46532	0.141565	MoG_MaG	GC	52236.2	Glutamyl-tRNA reductase OS	Helicobacter pylori (strain Shi470) OX	512562 GN	hemA PE
B2USB4	2	2	10.2586	0.783436	0.3031	1.1508	0.0585687	MoG_MaG	GC	39089.6	3-dehydroquinate synthase OS	Helicobacter pylori (strain Shi470) OX	512562 GN	aroB PE
Q8RGE2	46	40	372.115	7.92758e-05	0.000391672	2.98543	0.998223	MoG_MaG	GC	50219.4	ATP synthase subunit beta OS	Fusobacterium nucleatum subsp. nucleatum (strain ATCC 25586 / DSM 15643 / BCRC 10681 / CIP 101130 / JCM 8532 / KCTC 2640 / LMG 13131 / VPI 4355) OX	190304 GN	atpD PE
Q8RDW0	26	25	142.975	0.000501554	0.00149591	1.83492	0.983123	MoG_MaG	GC	69589.8	Uncharacterized protein OS	Fusobacterium nucleatum subsp. nucleatum (strain ATCC 25586 / DSM 15643 / BCRC 10681 / CIP 101130 / JCM 8532 / KCTC 2640 / LMG 13131 / VPI 4355) OX	190304 GN	FN1385 PE
Q8RF61	18	14	108.899	0.00111879	0.00255905	3.19183	0.96258	MoG_MaG	GC	91782	Alpha-1_4 glucan phosphorylase OS	Fusobacterium nucleatum subsp. nucleatum (strain ATCC 25586 / DSM 15643 / BCRC 10681 / CIP 101130 / JCM 8532 / KCTC 2640 / LMG 13131 / VPI 4355) OX	190304 GN	FN0857 PE
Q8RH60	14	11	78.8671	0.207716	0.112489	1.09916	0.247465	MoG_MaG	GC	58678.2	Urocanate reductase OS	Fusobacterium nucleatum subsp. nucleatum (strain ATCC 25586 / DSM 15643 / BCRC 10681 / CIP 101130 / JCM 8532 / KCTC 2640 / LMG 13131 / VPI 4355) OX	190304 GN	FN0050 PE
Q8RH52	14	12	74.9477	0.0965769	0.0651845	1.27702	0.40104	MoG_MaG	GC	58634.1	Metal-dependent carboxypeptidase OS	Fusobacterium nucleatum subsp. nucleatum (strain ATCC 25586 / DSM 15643 / BCRC 10681 / CIP 101130 / JCM 8532 / KCTC 2640 / LMG 13131 / VPI 4355) OX	190304 GN	FN0061 PE
Q8RDS2	14	11	85.2972	0.00720878	0.0098933	1.52282	0.836159	MoG_MaG	GC	78407	Tetratricopeptide repeat family protein OS	Fusobacterium nucleatum subsp. nucleatum (strain ATCC 25586 / DSM 15643 / BCRC 10681 / CIP 101130 / JCM 8532 / KCTC 2640 / LMG 13131 / VPI 4355) OX	190304 GN	FN1434 PE
Q8R5Z3	13	12	85.4618	0.532201	0.227457	1.00983	0.0954484	MoG_MaG	GC	110809	DNA/RNA helicase (DEAD/DEAH BOX family) OS	Fusobacterium nucleatum subsp. nucleatum (strain ATCC 25586 / DSM 15643 / BCRC 10681 / CIP 101130 / JCM 8532 / KCTC 2640 / LMG 13131 / VPI 4355) OX	190304 GN	FN1974 PE
Q8RHQ8	12	8	74.7917	4.38201e-06	9.02078e-05	2.6819	0.999987	MoG_MaG	GC	97405.1	Chaperone protein ClpB OS	Fusobacterium nucleatum subsp. nucleatum (strain ATCC 25586 / DSM 15643 / BCRC 10681 / CIP 101130 / JCM 8532 / KCTC 2640 / LMG 13131 / VPI 4355) OX	190304 GN	clpB PE
Q8R604	11	8	60.0398	0.0414068	0.0336473	1.29322	0.570556	MoG_MaG	GC	78085.8	Protein Translation Elongation Factor G (EF-G) OS	Fusobacterium nucleatum subsp. nucleatum (strain ATCC 25586 / DSM 15643 / BCRC 10681 / CIP 101130 / JCM 8532 / KCTC 2640 / LMG 13131 / VPI 4355) OX	190304 GN	FN1546 PE
Q8RFA3	10	8	75.3593	0.111697	0.0711154	1.42233	0.371188	MoG_MaG	GC	44947.1	Transcriptional regulator_ TetR family OS	Fusobacterium nucleatum subsp. nucleatum (strain ATCC 25586 / DSM 15643 / BCRC 10681 / CIP 101130 / JCM 8532 / KCTC 2640 / LMG 13131 / VPI 4355) OX	190304 GN	FN0813 PE
Q8RIF1	10	8	73.3207	0.000164291	0.000654598	2.05823	0.995342	MoG_MaG	GC	30287.2	Oligopeptide transport ATP-binding protein oppD OS	Fusobacterium nucleatum subsp. nucleatum (strain ATCC 25586 / DSM 15643 / BCRC 10681 / CIP 101130 / JCM 8532 / KCTC 2640 / LMG 13131 / VPI 4355) OX	190304 GN	FN1649 PE
Q8REN0	10	8	70.2446	1.0386e-05	0.000139583	2.06033	0.999933	MoG_MaG	GC	87587.4	DNA topoisomerase 1 OS	Fusobacterium nucleatum subsp. nucleatum (strain ATCC 25586 / DSM 15643 / BCRC 10681 / CIP 101130 / JCM 8532 / KCTC 2640 / LMG 13131 / VPI 4355) OX	190304 GN	topA PE
Q8RE78	10	9	51.475	0.0322799	0.027688	2.10783	0.616859	MoG_MaG	GC	29127.2	Lipopolysaccharide core biosynthesis protein rfaY OS	Fusobacterium nucleatum subsp. nucleatum (strain ATCC 25586 / DSM 15643 / BCRC 10681 / CIP 101130 / JCM 8532 / KCTC 2640 / LMG 13131 / VPI 4355) OX	190304 GN	FN1240 PE
Q8R642	9	8	52.414	0.490257	0.214732	1.04008	0.1058	MoG_MaG	GC	39698.5	Peptidase M20 domain-containing protein 2 OS	Fusobacterium nucleatum subsp. nucleatum (strain ATCC 25586 / DSM 15643 / BCRC 10681 / CIP 101130 / JCM 8532 / KCTC 2640 / LMG 13131 / VPI 4355) OX	190304 GN	FN1186 PE
Q8R600	9	7	52.553	0.00102774	0.00239513	2.33271	0.965437	MoG_MaG	GC	33191.8	Elongation factor Ts OS	Fusobacterium nucleatum subsp. nucleatum (strain ATCC 25586 / DSM 15643 / BCRC 10681 / CIP 101130 / JCM 8532 / KCTC 2640 / LMG 13131 / VPI 4355) OX	190304 GN	tsf PE
Q8RFD1	9	6	51.0103	0.00128382	0.00268766	2.94251	0.957539	MoG_MaG	GC	68058.3	Elongation factor 4 OS	Fusobacterium nucleatum subsp. nucleatum (strain ATCC 25586 / DSM 15643 / BCRC 10681 / CIP 101130 / JCM 8532 / KCTC 2640 / LMG 13131 / VPI 4355) OX	190304 GN	lepA PE
Q8RH15	8	8	52.1976	0.3663	0.176046	1.06604	0.147898	MoG_MaG	GC	16728	Putative_PNPOx domain-containing protein OS	Fusobacterium nucleatum subsp. nucleatum (strain ATCC 25586 / DSM 15643 / BCRC 10681 / CIP 101130 / JCM 8532 / KCTC 2640 / LMG 13131 / VPI 4355) OX	190304 GN	FN0106 PE
Q8REF6	7	5	35.9644	0.831412	0.314044	1.0359	0.0551268	MoG_MaG	GC	108826	PDDEXK_1 domain-containing protein OS	Fusobacterium nucleatum subsp. nucleatum (strain ATCC 25586 / DSM 15643 / BCRC 10681 / CIP 101130 / JCM 8532 / KCTC 2640 / LMG 13131 / VPI 4355) OX	190304 GN	FN1150 PE
Q8R6H3	7	5	43.4386	0.259713	0.13422	1.07681	0.20605	MoG_MaG	GC	46126.4	Probable electron transfer flavoprotein-quinone oxidoreductase ydiS OS	Fusobacterium nucleatum subsp. nucleatum (strain ATCC 25586 / DSM 15643 / BCRC 10681 / CIP 101130 / JCM 8532 / KCTC 2640 / LMG 13131 / VPI 4355) OX	190304 GN	FN1544 PE
Q8RFK2	7	6	37.5001	0.0209509	0.0210387	1.62078	0.691283	MoG_MaG	GC	102345	DNA mismatch repair protein MutS OS	Fusobacterium nucleatum subsp. nucleatum (strain ATCC 25586 / DSM 15643 / BCRC 10681 / CIP 101130 / JCM 8532 / KCTC 2640 / LMG 13131 / VPI 4355) OX	190304 GN	mutS PE
Q8R653	7	6	39.2334	0.000221778	0.000830093	1.92416	0.993272	MoG_MaG	GC	47185.4	Zinc protease OS	Fusobacterium nucleatum subsp. nucleatum (strain ATCC 25586 / DSM 15643 / BCRC 10681 / CIP 101130 / JCM 8532 / KCTC 2640 / LMG 13131 / VPI 4355) OX	190304 GN	FN1029 PE
Q8REP3	7	4	48.3032	0.000386322	0.00119292	2.00477	0.987267	MoG_MaG	GC	37375.4	Cysteine synthase OS	Fusobacterium nucleatum subsp. nucleatum (strain ATCC 25586 / DSM 15643 / BCRC 10681 / CIP 101130 / JCM 8532 / KCTC 2640 / LMG 13131 / VPI 4355) OX	190304 GN	FN1055 PE
Q8REK4	6	3	34.3008	0.448759	0.202295	1.25376	0.117743	MoG_MaG	GC	49232	Uncharacterized protein OS	Fusobacterium nucleatum subsp. nucleatum (strain ATCC 25586 / DSM 15643 / BCRC 10681 / CIP 101130 / JCM 8532 / KCTC 2640 / LMG 13131 / VPI 4355) OX	190304 GN	FN1096 PE
Q8R603	6	4	37.1333	0.0399487	0.0326775	1.3954	0.577357	MoG_MaG	GC	43571.7	Elongation factor Tu OS	Fusobacterium nucleatum subsp. nucleatum (strain ATCC 25586 / DSM 15643 / BCRC 10681 / CIP 101130 / JCM 8532 / KCTC 2640 / LMG 13131 / VPI 4355) OX	190304 GN	tuf PE
Q8REJ5	6	5	41.9911	0.0219676	0.0213649	1.46973	0.683532	MoG_MaG	GC	45684.3	L-serine ammonia-lyase OS	Fusobacterium nucleatum subsp. nucleatum (strain ATCC 25586 / DSM 15643 / BCRC 10681 / CIP 101130 / JCM 8532 / KCTC 2640 / LMG 13131 / VPI 4355) OX	190304 GN	FN1106 PE
Q8RF16	6	5	40.3228	0.00147547	0.00293941	1.80712	0.951892	MoG_MaG	GC	36401.1	Tpl protein OS	Fusobacterium nucleatum subsp. nucleatum (strain ATCC 25586 / DSM 15643 / BCRC 10681 / CIP 101130 / JCM 8532 / KCTC 2640 / LMG 13131 / VPI 4355) OX	190304 GN	FN0908 PE
Q8RFP4	6	5	35.7987	0.106896	0.0691273	1.97639	0.380197	MoG_MaG	GC	44917.2	Transcriptional regulator OS	Fusobacterium nucleatum subsp. nucleatum (strain ATCC 25586 / DSM 15643 / BCRC 10681 / CIP 101130 / JCM 8532 / KCTC 2640 / LMG 13131 / VPI 4355) OX	190304 GN	FN0647 PE
Q8REC6	6	4	31.6344	0.0737356	0.0529506	2.27437	0.456307	MoG_MaG	GC	61632	Uncharacterized protein OS	Fusobacterium nucleatum subsp. nucleatum (strain ATCC 25586 / DSM 15643 / BCRC 10681 / CIP 101130 / JCM 8532 / KCTC 2640 / LMG 13131 / VPI 4355) OX	190304 GN	FN1182 PE
Q8R5Z8	6	2	37.8875	0.00185879	0.00347863	3.13743	0.941193	MoG_MaG	GC	53401.1	Uncharacterized RNA methyltransferase FN1713 OS	Fusobacterium nucleatum subsp. nucleatum (strain ATCC 25586 / DSM 15643 / BCRC 10681 / CIP 101130 / JCM 8532 / KCTC 2640 / LMG 13131 / VPI 4355) OX	190304 GN	FN1713 PE
Q8RFC7	5	4	27.8848	0.06994	0.0508158	1.25521	0.467053	MoG_MaG	GC	28601	Electron transfer flavoprotein beta-subunit OS	Fusobacterium nucleatum subsp. nucleatum (strain ATCC 25586 / DSM 15643 / BCRC 10681 / CIP 101130 / JCM 8532 / KCTC 2640 / LMG 13131 / VPI 4355) OX	190304 GN	FN0784 PE
Q8REW3	5	5	28.2269	0.0573935	0.0427817	1.35172	0.506849	MoG_MaG	GC	16506.7	Lactoylglutathione lyase OS	Fusobacterium nucleatum subsp. nucleatum (strain ATCC 25586 / DSM 15643 / BCRC 10681 / CIP 101130 / JCM 8532 / KCTC 2640 / LMG 13131 / VPI 4355) OX	190304 GN	FN0974 PE
Q8RH18	5	5	25.7712	0.000290312	0.0010171	2.98825	0.990769	MoG_MaG	GC	87020	Ribonucleoside-diphosphate reductase OS	Fusobacterium nucleatum subsp. nucleatum (strain ATCC 25586 / DSM 15643 / BCRC 10681 / CIP 101130 / JCM 8532 / KCTC 2640 / LMG 13131 / VPI 4355) OX	190304 GN	FN0102 PE
Q8RHL4	4	3	22.2991	0.167137	0.0936162	1.06516	0.289722	MoG_MaG	GC	16792	HIPA protein OS	Fusobacterium nucleatum subsp. nucleatum (strain ATCC 25586 / DSM 15643 / BCRC 10681 / CIP 101130 / JCM 8532 / KCTC 2640 / LMG 13131 / VPI 4355) OX	190304 GN	FN2000 PE
Q8RI04	4	4	34.0079	6.98078e-05	0.000359265	2.23688	0.998514	MoG_MaG	GC	20741.2	Biopolymer transport exbB protein OS	Fusobacterium nucleatum subsp. nucleatum (strain ATCC 25586 / DSM 15643 / BCRC 10681 / CIP 101130 / JCM 8532 / KCTC 2640 / LMG 13131 / VPI 4355) OX	190304 GN	FN1834 PE
Q8RHY5	3	2	23.2444	0.035273	0.0292401	1.35306	0.60063	MoG_MaG	GC	55544.8	Glutamate mutase epsilon subunit OS	Fusobacterium nucleatum subsp. nucleatum (strain ATCC 25586 / DSM 15643 / BCRC 10681 / CIP 101130 / JCM 8532 / KCTC 2640 / LMG 13131 / VPI 4355) OX	190304 GN	glmE PE
Q8RF00	3	3	25.2538	0.153828	0.0900484	1.40705	0.306237	MoG_MaG	GC	18131.8	D-beta-D-heptose 1-phosphate adenylyltransferase OS	Fusobacterium nucleatum subsp. nucleatum (strain ATCC 25586 / DSM 15643 / BCRC 10681 / CIP 101130 / JCM 8532 / KCTC 2640 / LMG 13131 / VPI 4355) OX	190304 GN	FN0930 PE
Q8REL0	3	2	19.516	0.0372425	0.0306669	1.57562	0.59054	MoG_MaG	GC	68998.2	UvrABC system protein C OS	Fusobacterium nucleatum subsp. nucleatum (strain ATCC 25586 / DSM 15643 / BCRC 10681 / CIP 101130 / JCM 8532 / KCTC 2640 / LMG 13131 / VPI 4355) OX	190304 GN	uvrC PE
Q8R635	3	2	17.692	0.02727	0.0251798	1.78473	0.646863	MoG_MaG	GC	55655.7	UDP-N-acetylmuramoyl-L-alanyl-D-glutamate--2_6-diaminopimelate ligase OS	Fusobacterium nucleatum subsp. nucleatum (strain ATCC 25586 / DSM 15643 / BCRC 10681 / CIP 101130 / JCM 8532 / KCTC 2640 / LMG 13131 / VPI 4355) OX	190304 GN	murE PE
Q8RFZ7	3	3	16.3226	0.0339914	0.0287566	2.04089	0.60744	MoG_MaG	GC	8070.2	Cold shock protein OS	Fusobacterium nucleatum subsp. nucleatum (strain ATCC 25586 / DSM 15643 / BCRC 10681 / CIP 101130 / JCM 8532 / KCTC 2640 / LMG 13131 / VPI 4355) OX	190304 GN	FN0528 PE
Q8REN6	3	2	18.7478	5.90368e-05	0.000326991	2.65972	0.998831	MoG_MaG	GC	44422.3	N-acyl-L-amino acid amidohydrolase OS	Fusobacterium nucleatum subsp. nucleatum (strain ATCC 25586 / DSM 15643 / BCRC 10681 / CIP 101130 / JCM 8532 / KCTC 2640 / LMG 13131 / VPI 4355) OX	190304 GN	FN1063 PE
Q8RI23	3	1	22.8029	0.69276	0.274426	2.67689	0.0678364	MoG_MaG	GC	34218.8	Manganese-binding protein OS	Fusobacterium nucleatum subsp. nucleatum (strain ATCC 25586 / DSM 15643 / BCRC 10681 / CIP 101130 / JCM 8532 / KCTC 2640 / LMG 13131 / VPI 4355) OX	190304 GN	FN1813 PE
Q8RIC2	3	3	15.1485	0.149216	0.0881843	4.89651	0.312339	MoG_MaG	GC	43478.4	LPS biosynthesis protein WbpG OS	Fusobacterium nucleatum subsp. nucleatum (strain ATCC 25586 / DSM 15643 / BCRC 10681 / CIP 101130 / JCM 8532 / KCTC 2640 / LMG 13131 / VPI 4355) OX	190304 GN	FN1679 PE
Q8REW4	3	1	16.8617	0.024869	0.0234823	Infinity	0.662749	MoG_MaG	GC	42370.2	Histidinol-phosphate aminotransferase OS	Fusobacterium nucleatum subsp. nucleatum (strain ATCC 25586 / DSM 15643 / BCRC 10681 / CIP 101130 / JCM 8532 / KCTC 2640 / LMG 13131 / VPI 4355) OX	190304 GN	FN0973 PE
Q8RG23	2	2	11.6795	0.459925	0.205083	1.08931	0.114346	MoG_MaG	GC	8529.73	Uncharacterized protein OS	Fusobacterium nucleatum subsp. nucleatum (strain ATCC 25586 / DSM 15643 / BCRC 10681 / CIP 101130 / JCM 8532 / KCTC 2640 / LMG 13131 / VPI 4355) OX	190304 GN	FN0496 PE
Q8RI58	2	1	12.2906	0.679034	0.273197	1.37491	0.0695876	MoG_MaG	GC	32040.2	Phosphomethylpyrimidine kinase OS	Fusobacterium nucleatum subsp. nucleatum (strain ATCC 25586 / DSM 15643 / BCRC 10681 / CIP 101130 / JCM 8532 / KCTC 2640 / LMG 13131 / VPI 4355) OX	190304 GN	FN1759 PE
Q8RG40	2	1	14.2634	0.603511	0.247651	1.47545	0.0811169	MoG_MaG	GC	39144.6	4-hydroxy-3-methylbut-2-en-1-yl diphosphate synthase (flavodoxin) OS	Fusobacterium nucleatum subsp. nucleatum (strain ATCC 25586 / DSM 15643 / BCRC 10681 / CIP 101130 / JCM 8532 / KCTC 2640 / LMG 13131 / VPI 4355) OX	190304 GN	ispG PE
Q8RI44	2	2	12.0935	0.0426524	0.0344329	1.54626	0.564901	MoG_MaG	GC	12554.8	MliC domain-containing protein OS	Fusobacterium nucleatum subsp. nucleatum (strain ATCC 25586 / DSM 15643 / BCRC 10681 / CIP 101130 / JCM 8532 / KCTC 2640 / LMG 13131 / VPI 4355) OX	190304 GN	FN1792 PE
Q8R619	2	2	11.9465	0.879963	0.329361	2.00206	0.0525744	MoG_MaG	GC	40881.7	Release factor glutamine methyltransferase OS	Fusobacterium nucleatum subsp. nucleatum (strain ATCC 25586 / DSM 15643 / BCRC 10681 / CIP 101130 / JCM 8532 / KCTC 2640 / LMG 13131 / VPI 4355) OX	190304 GN	prmC PE
Q8RGW4	2	1	12.9087	0.0280067	0.0255911	2.18249	0.6422	MoG_MaG	GC	34292.5	5-methyltetrahydrofolate--homocysteine methyltransferase OS	Fusobacterium nucleatum subsp. nucleatum (strain ATCC 25586 / DSM 15643 / BCRC 10681 / CIP 101130 / JCM 8532 / KCTC 2640 / LMG 13131 / VPI 4355) OX	190304 GN	FN0163 PE
Q8RE73	2	2	16.0891	0.00380001	0.00600138	2.1909	0.895749	MoG_MaG	GC	37192.6	Transcriptional regulator_ DeoR family OS	Fusobacterium nucleatum subsp. nucleatum (strain ATCC 25586 / DSM 15643 / BCRC 10681 / CIP 101130 / JCM 8532 / KCTC 2640 / LMG 13131 / VPI 4355) OX	190304 GN	FN1249 PE
Q8RHV0	2	2	10.9674	0.000649171	0.00178184	2.52265	0.97795	MoG_MaG	GC	6904.22	Uncharacterized protein OS	Fusobacterium nucleatum subsp. nucleatum (strain ATCC 25586 / DSM 15643 / BCRC 10681 / CIP 101130 / JCM 8532 / KCTC 2640 / LMG 13131 / VPI 4355) OX	190304 GN	FN1892 PE
Q8RE50	2	1	11.9983	0.0190395	0.0195973	2.57457	0.706608	MoG_MaG	GC	15359.9	Uncharacterized protein OS	Fusobacterium nucleatum subsp. nucleatum (strain ATCC 25586 / DSM 15643 / BCRC 10681 / CIP 101130 / JCM 8532 / KCTC 2640 / LMG 13131 / VPI 4355) OX	190304 GN	FN1276 PE
Q8R5X3	2	2	12.4547	0.0540422	0.0409513	4.30448	0.518801	MoG_MaG	GC	41224	tRNA-specific 2-thiouridylase MnmA 1 OS	Fusobacterium nucleatum subsp. nucleatum (strain ATCC 25586 / DSM 15643 / BCRC 10681 / CIP 101130 / JCM 8532 / KCTC 2640 / LMG 13131 / VPI 4355) OX	190304 GN	mnmA1 PE
Q8RFT8	2	2	11.0713	0.12898	0.0800556	5.01878	0.341804	MoG_MaG	GC	50564.5	Transposase OS	Fusobacterium nucleatum subsp. nucleatum (strain ATCC 25586 / DSM 15643 / BCRC 10681 / CIP 101130 / JCM 8532 / KCTC 2640 / LMG 13131 / VPI 4355) OX	190304 GN	FN0599 PE
Q8RI97	2	1	12.1476	0.2105	0.112762	8.40185	0.244933	MoG_MaG	GC	39035.5	Uncharacterized protein OS	Fusobacterium nucleatum subsp. nucleatum (strain ATCC 25586 / DSM 15643 / BCRC 10681 / CIP 101130 / JCM 8532 / KCTC 2640 / LMG 13131 / VPI 4355) OX	190304 GN	FN1714 PE
A0A4S5AVD1;Q8REN3	18	6	103.253	0.312433	0.154362	1.65942	0.173821	MoG_MaG	GC	77969.6	Sulfoquinovosidase OS	Escherichia coli (strain K12) OX	83333 GN	yihQ PE
P23909	17	3	99.1557	0.0101944	0.0122819	1.60255	0.795469	MoG_MaG	GC	95589.3	DNA mismatch repair protein MutS OS	Escherichia coli (strain K12) OX	83333 GN	mutS PE
P33341	17	15	99.3484	0.000310278	0.0010171	2.82911	0.990039	MoG_MaG	GC	92510.4	Outer membrane usher protein YehB OS	Escherichia coli (strain K12) OX	83333 GN	yehB PE
A0A4S5AYP1	16	2	93.5716	0.0101946	0.0122819	1.60255	0.795466	MoG_MaG	GC	95655.4	DNA mismatch repair protein MutS OS	Escherichia coli (strain K12) OX	83333 GN	mutS PE
A0A6D2W465;P0A6Y8	14	13	74.7987	0.167503	0.0936162	1.32237	0.28929	MoG_MaG	GC	69172.1	Chaperone protein DnaK OS	Escherichia coli (strain K12) OX	83333 GN	dnaK PE
P32138	13	1	78.9145	0.0335569	0.0285849	2.24037	0.609795	MoG_MaG	GC	77902.4	Sulfoquinovosidase OS	Escherichia coli (strain K12) OX	83333 GN	yihQ PE
A0A6D2XSN2;P0DP21	12	9	65.2655	0.617396	0.252085	1.08421	0.0787397	MoG_MaG	GC	36025.4	Rpn family recombination-promoting nuclease/putative transposase OS	Escherichia coli (strain K12) OX	83333 GN	FAZ83_12895 PE
A0A4S5B3J9;P10441	11	10	62.2437	0.000195694	0.000755352	4.72867	0.994217	MoG_MaG	GC	42786.8	Lipid-A-disaccharide synthase OS	Escherichia coli (strain K12) OX	83333 GN	lpxB PE
P14565;A0A009HQ41;A0A6D2XWX2;B5ZA06;P39830;P55994;P77596;Q5LEM5;Q8R6B8;Q8RHP2;Q8RIG3	10	9	66.1072	0.00102028	0.00239513	2.20711	0.965673	MoG_MaG	GC	192016	Multifunctional conjugation protein TraI OS	Escherichia coli (strain K12) OX	83333 GN	traI PE
A0A6D2WD14;P77402	9	8	57.6302	0.693198	0.274426	1.10476	0.0677821	MoG_MaG	GC	35265.6	AraC family transcriptional regulator OS	Escherichia coli (strain K12) OX	83333 GN	FAZ83_02820 PE
A0A6D2XN76	9	6	53.9687	0.137359	0.0835761	1.59867	0.329033	MoG_MaG	GC	157725	Autotransporter outer membrane beta-barrel domain-containing protein OS	Escherichia coli (strain K12) OX	83333 GN	FAZ83_22200 PE
A0A6D2W855;P76272	9	8	48.7949	0.0052041	0.00738837	1.80035	0.868923	MoG_MaG	GC	94931.6	MCE family protein OS	Escherichia coli (strain K12) OX	83333 GN	FAZ83_02115 PE
P22523;A0A6D2W8X7	8	7	48.9804	0.0167318	0.0176636	1.4728	0.7266	MoG_MaG	GC	170801	Chromosome partition protein MukB OS	Escherichia coli (strain K12) OX	83333 GN	mukB PE
A0A6D2XN30;P0A7K2	8	7	57.7581	0.0104852	0.0124527	1.54747	0.791896	MoG_MaG	GC	12295.2	50S ribosomal protein L7/L12 OS	Escherichia coli (strain K12) OX	83333 GN	rplL PE
A0A4S5AW87;P06710	8	7	45.3005	0.00458495	0.00682305	1.57464	0.880277	MoG_MaG	GC	71379.8	DNA polymerase III subunit gamma/tau OS	Escherichia coli (strain K12) OX	83333 GN	dnaX PE
A0A6D2XVZ4;P30845	8	5	48.7602	0.0281777	0.0255911	3.13331	0.64113	MoG_MaG	GC	62380.5	Phosphoethanolamine transferase EptA OS	Escherichia coli (strain K12) OX	83333 GN	eptA PE
A0A4S5B046;P28249	7	6	45.4444	0.00751064	0.0101943	1.58767	0.831661	MoG_MaG	GC	68986	Outer membrane assembly protein AsmA OS	Escherichia coli (strain K12) OX	83333 GN	asmA PE
A0A4S4PSM9;Q46857	7	6	38.2752	0.119367	0.0756085	1.63928	0.357598	MoG_MaG	GC	31166.7	2_5-didehydrogluconate reductase DkgA OS	Escherichia coli (strain K12) OX	83333 GN	dkgA PE
A0A6D2XGU8	7	5	51.267	0.0101726	0.0122819	1.73986	0.795738	MoG_MaG	GC	47349.1	Uncharacterized protein OS	Escherichia coli (strain K12) OX	83333 GN	FAZ83_00590 PE
P33227	7	7	39.4611	0.00692078	0.00960478	2.94522	0.840545	MoG_MaG	GC	19397.7	Putative uncharacterized protein StfE OS	Escherichia coli (strain K12) OX	83333 GN	stfE PE
A0A4S4NTP9	7	2	37.819	4.1477e-05	0.000301356	6.40752	0.999309	MoG_MaG	GC	21214.5	Elongation factor Tu (Fragment) OS	Escherichia coli (strain K12) OX	83333 GN	FAZ83_25705 PE
A0A6D2XG15;P0A853	6	6	35.8306	0.208556	0.112489	1.25213	0.246697	MoG_MaG	GC	53172.8	Tryptophanase OS	Escherichia coli (strain K12) OX	83333 GN	tnaA PE
A0A6D2WUC3;P0A8H6	6	4	39.8104	0.00938754	0.0120782	1.80839	0.805707	MoG_MaG	GC	19059.3	Der GTPase-activating protein YihI OS	Escherichia coli (strain K12) OX	83333 GN	yihI PE
A0A4V3YTZ9	6	3	42.0641	0.340029	0.16535	6.47018	0.159798	MoG_MaG	GC	40511.7	Uncharacterized protein OS	Escherichia coli (strain K12) OX	83333 GN	FAZ83_17365 PE
A0A4V3YUL6;P03030	5	4	28.8717	0.248877	0.130255	1.53824	0.213763	MoG_MaG	GC	34633.8	LysR family transcriptional regulator OS	Escherichia coli (strain K12) OX	83333 GN	FAZ83_05515 PE
A0A4V3YT52	5	2	32.711	0.0106337	0.0125088	1.74316	0.790094	MoG_MaG	GC	58958.7	Autotransporter outer membrane beta-barrel domain-containing protein (Fragment) OS	Escherichia coli (strain K12) OX	83333 GN	FAZ83_24360 PE
A0A4S5ARA8	5	5	32.8378	0.0030333	0.00489399	2.31138	0.912271	MoG_MaG	GC	25464.8	Phage tail tape measure protein OS	Escherichia coli (strain K12) OX	83333 GN	FAZ83_22715 PE
A0A6D2XTU7;P11349	5	4	27.9246	0.42758	0.195603	3.46553	0.124593	MoG_MaG	GC	59050	Nitrate reductase subunit beta OS	Escherichia coli (strain K12) OX	83333 GN	narH PE
A0A0T7C0U2	4	4	31.2138	0.105724	0.0687296	1.54816	0.382458	MoG_MaG	GC	18576.2	Predicted inner membrane protein OS	Escherichia coli (strain K12) OX	83333 GN	ypjL PE
A0A4S5B6Q9	4	3	21.5693	0.0848687	0.0592238	1.70557	0.427565	MoG_MaG	GC	50126.3	DUF4102 domain-containing protein OS	Escherichia coli (strain K12) OX	83333 GN	FAZ83_00230 PE
P52143	4	1	27.4712	0.00034876	0.00110455	2.43615	0.988633	MoG_MaG	GC	157671	Uncharacterized outer membrane protein YpjA OS	Escherichia coli (strain K12) OX	83333 GN	ypjA PE
A0A6D2W184;P0A6Z3	4	4	23.3116	1.13008e-05	0.000139583	2.68852	0.999921	MoG_MaG	GC	71422.6	Chaperone protein HtpG OS	Escherichia coli (strain K12) OX	83333 GN	htpG PE
P16916;P16917	4	2	18.5385	0.00134686	0.00272719	2.72082	0.955658	MoG_MaG	GC	157005	Protein RhsA OS	Escherichia coli (strain K12) OX	83333 GN	rhsA PE
A0A6D2WU85;P04425	4	3	20.055	5.59388e-05	0.000326991	5.56967	0.99892	MoG_MaG	GC	35789.1	Glutathione synthetase OS	Escherichia coli (strain K12) OX	83333 GN	gshB PE
A0A4V3YU70;P76141	3	2	17.9303	0.712477	0.280261	1.45263	0.0654896	MoG_MaG	GC	34000	Transcriptional regulator LsrR OS	Escherichia coli (strain K12) OX	83333 GN	lsrR PE
P0AE56	3	3	15.9485	0.14759	0.0880663	1.46031	0.31454	MoG_MaG	GC	7590.76	Bacterioferritin-associated ferredoxin OS	Escherichia coli (strain K12) OX	83333 GN	bfd PE
A0A4S5B351;P71229	3	2	17.6618	0.00494838	0.00714589	1.72719	0.87353	MoG_MaG	GC	75868.6	Sigma-54-dependent Fis family transcriptional regulator OS	Escherichia coli (strain K12) OX	83333 GN	FAZ83_07585 PE
A0A6D2X5T5;P0ACD8	3	3	15.8022	0.819456	0.312118	1.78948	0.0558967	MoG_MaG	GC	66937.8	Ni/Fe-hydrogenase large subunit OS	Escherichia coli (strain K12) OX	83333 GN	hyaB PE
A0A4S5ARI2;P69441;Q1PI83	3	3	17.0879	0.00295962	0.00489399	1.79542	0.913945	MoG_MaG	GC	23643.1	Adenylate kinase OS	Escherichia coli (strain K12) OX	83333 GN	adk PE
A0A4V3YU82;P0A8C8	3	2	22.0185	5.95234e-05	0.000326991	2.55082	0.998817	MoG_MaG	GC	9552.15	Putative membrane protein insertion efficiency factor OS	Escherichia coli (strain K12) OX	83333 GN	yidD PE
A0A4S4PGZ0	3	2	17.5932	0.0145365	0.0158893	2.65902	0.747419	MoG_MaG	GC	10869.5	Helix-turn-helix domain-containing protein OS	Escherichia coli (strain K12) OX	83333 GN	FAZ83_18500 PE
P77439;A0A6D2WK02	3	2	23.668	0.395068	0.184838	3.42048	0.136254	MoG_MaG	GC	92814.5	Multiphosphoryl transfer protein 1 OS	Escherichia coli (strain K12) OX	83333 GN	fryA PE
A0A6D2XQ98	2	2	11.7681	0.977434	0.356131	1.37465	0.0500901	MoG_MaG	GC	14533.5	Relaxosome protein TraM OS	Escherichia coli (strain K12) OX	83333 GN	traM PE
A0A4S5AXR0;P04036	2	1	13.1479	0.993126	0.360784	1.67424	0.0500084	MoG_MaG	GC	28870.7	4-hydroxy-tetrahydrodipicolinate reductase OS	Escherichia coli (strain K12) OX	83333 GN	dapB PE
A0A4V3YTH4;P33570	2	1	11.6844	0.120766	0.0761043	1.81159	0.355217	MoG_MaG	GC	73212	Transketolase OS	Escherichia coli (strain K12) OX	83333 GN	tkt PE
A0A4S5AQY8;P0AF36	2	1	17.2426	0.809464	0.310502	1.88869	0.0565842	MoG_MaG	GC	9634.83	Cell division protein ZapB OS	Escherichia coli (strain K12) OX	83333 GN	zapB PE
A0A6D2WHP1	2	2	11.2295	0.0515059	0.0395142	2.57947	0.528288	MoG_MaG	GC	22776.9	Dihydroxyacetone kinase ADP-binding subunit DhaL OS	Escherichia coli (strain K12) OX	83333 GN	dhaL PE
A0A6D2W7D8	2	1	17.3727	0.0218108	0.0213649	2.85973	0.684711	MoG_MaG	GC	17687.3	DNA repair protein RadC OS	Escherichia coli (strain K12) OX	83333 GN	radC PE
A0A4S5AM50	2	1	11.8918	0.165683	0.0936162	4.10184	0.291452	MoG_MaG	GC	54844.6	DUF3987 domain-containing protein OS	Escherichia coli (strain K12) OX	83333 GN	FAZ83_24980 PE
A0A6D2W9V9;P0A784	2	1	11.7807	0.356599	0.172053	4.13067	0.152141	MoG_MaG	GC	20872.7	Oligoribonuclease OS	Escherichia coli (strain K12) OX	83333 GN	orn PE
A0A4S5ASH2	2	1	17.8127	0.00980107	0.0122819	4.37941	0.800398	MoG_MaG	GC	8139.19	Uncharacterized protein OS	Escherichia coli (strain K12) OX	83333 GN	FAZ83_23790 PE
A0A380YYU9;Q5LD89	77	69	451.681	0.000152474	0.000638155	2.38616	0.99576	MoG_MaG	GC	55261.3	ATP synthase subunit beta OS	Bacteroides fragilis (strain ATCC 25285 / DSM 2151 / JCM 11019 / NCTC 9343) OX	272559 GN	atpD PE
Q5LDX0;A0A380YZY7;A0A380YR89;A0A6D2X0H4;Q5L914;Q8R5Y4;Q8R6E0	48	40	303.676	3.25282e-06	9.02078e-05	3.11813	0.999993	MoG_MaG	GC	85607.3	Uncharacterized protein OS	Bacteroides fragilis (strain ATCC 25285 / DSM 2151 / JCM 11019 / NCTC 9343) OX	272559 GN	BF9343_1904 PE
Q5LC98	38	34	233.193	0.537439	0.228904	1.19472	0.0942634	MoG_MaG	GC	100645	Pyruvate_ phosphate dikinase OS	Bacteroides fragilis (strain ATCC 25285 / DSM 2151 / JCM 11019 / NCTC 9343) OX	272559 GN	ppdK PE
Q5LIG4	32	30	200.438	5.39382e-05	0.000326991	1.83541	0.998976	MoG_MaG	GC	135417	Putative Alpha-mannosidase OS	Bacteroides fragilis (strain ATCC 25285 / DSM 2151 / JCM 11019 / NCTC 9343) OX	272559 GN	man PE
Q5LEE2;A0A380YVT1;A0A4S5AZB3;A0A4S5B4K0;A0A4V6S6W5;P76362	31	29	181.797	4.28424e-06	9.02078e-05	3.44786	0.999988	MoG_MaG	GC	99598.2	Beta-mannosidase OS	Bacteroides fragilis (strain ATCC 25285 / DSM 2151 / JCM 11019 / NCTC 9343) OX	272559 GN	bmnA PE
A0A380YZS6	27	25	165.874	3.59864e-05	0.000277805	2.69256	0.999445	MoG_MaG	GC	148490	Putative cobalamin biosynthesis-related membrane protein OS	Bacteroides fragilis (strain ATCC 25285 / DSM 2151 / JCM 11019 / NCTC 9343) OX	272559 GN	cobN_1 PE
Q5LEB7	23	20	143.465	1.05936e-05	0.000139583	2.02788	0.99993	MoG_MaG	GC	107262	Type I restriction enzyme R Protein OS	Bacteroides fragilis (strain ATCC 25285 / DSM 2151 / JCM 11019 / NCTC 9343) OX	272559 GN	hsdR PE
A0A380YUW3;Q5LH30	21	17	109.08	0.0200948	0.0203445	1.39003	0.69802	MoG_MaG	GC	133720	DNA helicase OS	Bacteroides fragilis (strain ATCC 25285 / DSM 2151 / JCM 11019 / NCTC 9343) OX	272559 GN	NCTC9343_02433 PE
Q5L9C7	19	16	113.031	0.00085502	0.00214903	1.68387	0.971015	MoG_MaG	GC	106621	4-alpha-glucanotransferase OS	Bacteroides fragilis (strain ATCC 25285 / DSM 2151 / JCM 11019 / NCTC 9343) OX	272559 GN	malQ PE
A0A380YS49;Q5L890;A0A009IKQ1;A0A4S5AL30;A0A4S5ARJ6	11	9	55.588	0.0887698	0.0612539	2.73538	0.418347	MoG_MaG	GC	43808.3	Elongation factor Tu OS	Bacteroides fragilis (strain ATCC 25285 / DSM 2151 / JCM 11019 / NCTC 9343) OX	272559 GN	tuf PE
Q5LIG5	10	8	53.6016	0.107461	0.069131	1.23473	0.379115	MoG_MaG	GC	93286.9	TonB-dependent Receptor Plug Domain OS	Bacteroides fragilis (strain ATCC 25285 / DSM 2151 / JCM 11019 / NCTC 9343) OX	272559 GN	BF9343_0282 PE
Q5LDT3	10	7	63.1203	0.0151712	0.0161542	1.6549	0.741198	MoG_MaG	GC	52383.5	Protein of uncharacterized function (DUF877) OS	Bacteroides fragilis (strain ATCC 25285 / DSM 2151 / JCM 11019 / NCTC 9343) OX	272559 GN	BF9343_1941 PE
Q5L850	10	10	50.7919	0.011034	0.0128573	1.69808	0.785312	MoG_MaG	GC	9976.37	Uncharacterized protein OS	Bacteroides fragilis (strain ATCC 25285 / DSM 2151 / JCM 11019 / NCTC 9343) OX	272559 GN	BF9343_3966 PE
A0A380Z688;Q5LC85	10	8	62.8327	0.0501917	0.039487	2.87515	0.533365	MoG_MaG	GC	67029.3	Elongation factor 4 OS	Bacteroides fragilis (strain ATCC 25285 / DSM 2151 / JCM 11019 / NCTC 9343) OX	272559 GN	lepA PE
Q5L8N9	10	7	56.8729	0.00150707	0.0029547	3.00589	0.950982	MoG_MaG	GC	73150.5	ParB-like partition proteins OS	Bacteroides fragilis (strain ATCC 25285 / DSM 2151 / JCM 11019 / NCTC 9343) OX	272559 GN	parB_1 PE
A0A380Z0M6;Q5LE70	9	8	48.9472	0.481839	0.211796	1.13528	0.108076	MoG_MaG	GC	76765.7	Fructose-1_6-bisphosphatase class 3 OS	Bacteroides fragilis (strain ATCC 25285 / DSM 2151 / JCM 11019 / NCTC 9343) OX	272559 GN	fbp PE
Q5L9K1	9	7	48.5999	0.891387	0.332629	1.29897	0.052104	MoG_MaG	GC	32725.8	Conserved hypothetical dehydrogenase protein OS	Bacteroides fragilis (strain ATCC 25285 / DSM 2151 / JCM 11019 / NCTC 9343) OX	272559 GN	ydaD PE
Q5LCT8	8	8	55.293	0.553883	0.234292	1.37511	0.090688	MoG_MaG	GC	20750.6	Uncharacterized protein OS	Bacteroides fragilis (strain ATCC 25285 / DSM 2151 / JCM 11019 / NCTC 9343) OX	272559 GN	BF9343_2294 PE
Q5L7X1	8	6	49.6448	0.0068789	0.00960478	1.81351	0.841191	MoG_MaG	GC	69189.7	Metal-dependent hydrolase OS	Bacteroides fragilis (strain ATCC 25285 / DSM 2151 / JCM 11019 / NCTC 9343) OX	272559 GN	BF9343_4047 PE
Q5LB85	7	4	36.6417	0.739292	0.288969	1.08968	0.0626028	MoG_MaG	GC	125430	Putative exported protein OS	Bacteroides fragilis (strain ATCC 25285 / DSM 2151 / JCM 11019 / NCTC 9343) OX	272559 GN	BF9343_2856 PE
Q5LA06	7	5	45.2771	0.453873	0.203856	1.11274	0.11617	MoG_MaG	GC	41465	Multifunctional fusion protein OS	Bacteroides fragilis (strain ATCC 25285 / DSM 2151 / JCM 11019 / NCTC 9343) OX	272559 GN	msrAB PE
Q5L7E1	7	6	43.647	0.00261137	0.00454289	2.3671	0.922087	MoG_MaG	GC	33583.6	Putative AraC-family transcriptional regulator OS	Bacteroides fragilis (strain ATCC 25285 / DSM 2151 / JCM 11019 / NCTC 9343) OX	272559 GN	BF9343_4230 PE
Q5LD27	6	6	31.9886	0.323168	0.159029	1.13599	0.168164	MoG_MaG	GC	181946	Peptidase S74 domain-containing protein OS	Bacteroides fragilis (strain ATCC 25285 / DSM 2151 / JCM 11019 / NCTC 9343) OX	272559 GN	BF9343_2203 PE
A0A380YUI4;Q5L7N8	6	5	32.6058	0.000869941	0.00214903	1.51206	0.970524	MoG_MaG	GC	60995.9	Putative transmembrane protein OS	Bacteroides fragilis (strain ATCC 25285 / DSM 2151 / JCM 11019 / NCTC 9343) OX	272559 GN	NCTC9343_01515 PE
A0A380YYA5	6	4	41.2003	0.0219587	0.0213649	1.8748	0.683599	MoG_MaG	GC	68954.6	Uncharacterized protein OS	Bacteroides fragilis (strain ATCC 25285 / DSM 2151 / JCM 11019 / NCTC 9343) OX	272559 GN	BF9343_1931 PE
Q5LCV3	6	5	34.4175	0.000508666	0.00149591	2.4892	0.98287	MoG_MaG	GC	51556.5	Cytochrome-C peroxidase OS	Bacteroides fragilis (strain ATCC 25285 / DSM 2151 / JCM 11019 / NCTC 9343) OX	272559 GN	ccp PE
Q5LES2;A0A380YX48	6	5	37.1257	5.34462e-05	0.000326991	2.99883	0.99899	MoG_MaG	GC	43360.8	Possible sulfotransferase OS	Bacteroides fragilis (strain ATCC 25285 / DSM 2151 / JCM 11019 / NCTC 9343) OX	272559 GN	BF9343_1597 PE
Q5L8P9	5	3	28.7097	0.0990185	0.0661099	2.26293	0.395912	MoG_MaG	GC	93651.3	Ferrous iron transport protein B OS	Bacteroides fragilis (strain ATCC 25285 / DSM 2151 / JCM 11019 / NCTC 9343) OX	272559 GN	feoB_1 PE
Q5LGY6	5	4	31.6258	0.589688	0.242786	2.45113	0.0836091	MoG_MaG	GC	127922	Putative TPR-domain protein OS	Bacteroides fragilis (strain ATCC 25285 / DSM 2151 / JCM 11019 / NCTC 9343) OX	272559 GN	BF9343_0819 PE
Q5L8T3	4	3	24.4128	0.462253	0.20538	1.152	0.113656	MoG_MaG	GC	52769.2	Putative regulatory protein OS	Bacteroides fragilis (strain ATCC 25285 / DSM 2151 / JCM 11019 / NCTC 9343) OX	272559 GN	BF9343_3719 PE
A0A0K6BY65	4	3	28.3288	0.131239	0.0810503	1.2526	0.338275	MoG_MaG	GC	35885.1	Putative lipd A biosynthesis related exported protein OS	Bacteroides fragilis (strain ATCC 25285 / DSM 2151 / JCM 11019 / NCTC 9343) OX	272559 GN	htrB PE
Q5LFL9	4	3	26.6261	0.0268809	0.0251531	1.34545	0.649364	MoG_MaG	GC	28577	Uncharacterized protein OS	Bacteroides fragilis (strain ATCC 25285 / DSM 2151 / JCM 11019 / NCTC 9343) OX	272559 GN	BF9343_1293 PE
Q5LA37	4	2	30.3822	0.00269779	0.00462804	1.98776	0.920029	MoG_MaG	GC	10779.5	YCII-related domain OS	Bacteroides fragilis (strain ATCC 25285 / DSM 2151 / JCM 11019 / NCTC 9343) OX	272559 GN	BF9343_3256 PE
Q5L9I7	4	2	23.0045	0.731819	0.286956	2.30994	0.063373	MoG_MaG	GC	45324.9	Uncharacterized protein OS	Bacteroides fragilis (strain ATCC 25285 / DSM 2151 / JCM 11019 / NCTC 9343) OX	272559 GN	BF9343_3459 PE
Q5LED2	4	2	21.5638	0.161344	0.0932394	3.23592	0.296721	MoG_MaG	GC	61348.7	ABC transporter ATP-binding protein OS	Bacteroides fragilis (strain ATCC 25285 / DSM 2151 / JCM 11019 / NCTC 9343) OX	272559 GN	yheS_4 PE
Q5L9R8	4	3	21.311	0.0009038	0.00218889	3.66019	0.969418	MoG_MaG	GC	83598.6	Predicted P-loop ATPase and inactivated derivatives OS	Bacteroides fragilis (strain ATCC 25285 / DSM 2151 / JCM 11019 / NCTC 9343) OX	272559 GN	BF9343_3378 PE
Q5LA87	4	4	22.2027	0.0140604	0.015506	7.30248	0.752203	MoG_MaG	GC	24332.8	Putative DNA-binding cyclic-nucleotide binding protein OS	Bacteroides fragilis (strain ATCC 25285 / DSM 2151 / JCM 11019 / NCTC 9343) OX	272559 GN	BF9343_3206 PE
A0A380YXZ0;Q5LEJ0	3	3	17.6038	0.52841	0.226621	1.1068	0.0963201	MoG_MaG	GC	30325.6	Putative conjugative transposon protein OS	Bacteroides fragilis (strain ATCC 25285 / DSM 2151 / JCM 11019 / NCTC 9343) OX	272559 GN	traA PE
Q5LCX0	3	2	23.9852	0.30769	0.152629	1.1125	0.176408	MoG_MaG	GC	7975.07	Protein of uncharacterized function (DUF2582) OS	Bacteroides fragilis (strain ATCC 25285 / DSM 2151 / JCM 11019 / NCTC 9343) OX	272559 GN	BF9343_2262 PE
A0A380YS42	3	3	15.6501	0.304595	0.152317	1.25404	0.178126	MoG_MaG	GC	6705.76	Uncharacterized protein OS	Bacteroides fragilis (strain ATCC 25285 / DSM 2151 / JCM 11019 / NCTC 9343) OX	272559 GN	NCTC9343_01441 PE
Q5LGR9	3	2	16.6311	0.083478	0.0585843	1.30335	0.43095	MoG_MaG	GC	83521.8	Glutamate synthase (NADPH)_ homotetrameric OS	Bacteroides fragilis (strain ATCC 25285 / DSM 2151 / JCM 11019 / NCTC 9343) OX	272559 GN	gltD PE
A0A380YNA8;Q5LB81	3	3	16.5885	0.0123701	0.0142794	1.97815	0.770074	MoG_MaG	GC	115964	Putative aminoglycoside efflux pump OS	Bacteroides fragilis (strain ATCC 25285 / DSM 2151 / JCM 11019 / NCTC 9343) OX	272559 GN	acrD PE
A0A380YRD5	3	2	17.6193	0.0018522	0.00347863	2.10245	0.94137	MoG_MaG	GC	58153.5	Putative exported protein OS	Bacteroides fragilis (strain ATCC 25285 / DSM 2151 / JCM 11019 / NCTC 9343) OX	272559 GN	BF9343_3056 PE
Q5L7Q3	3	3	19.813	0.00383845	0.00600138	2.29322	0.89496	MoG_MaG	GC	12288.9	Uncharacterized protein OS	Bacteroides fragilis (strain ATCC 25285 / DSM 2151 / JCM 11019 / NCTC 9343) OX	272559 GN	BF9343_4116 PE
A0A380YZS4	3	1	19.0256	0.0273171	0.0251798	2.43695	0.646562	MoG_MaG	GC	12094.5	CRISPR-associated endonuclease Cas1_ subtype I-B/HMARI/TNEAP OS	Bacteroides fragilis (strain ATCC 25285 / DSM 2151 / JCM 11019 / NCTC 9343) OX	272559 GN	NCTC9343_04192 PE
A0A371A3C9	3	3	18.0464	0.13241	0.0813666	2.63687	0.336471	MoG_MaG	GC	26016.5	HEPN_RiboL-PSP domain-containing protein OS	Bacteroides fragilis (strain ATCC 25285 / DSM 2151 / JCM 11019 / NCTC 9343) OX	272559 GN	BF9343_1455 PE
A0A380YUK7;Q5LHK2	3	2	18.8066	2.35871e-05	0.000208098	7.44817	0.999718	MoG_MaG	GC	26422.3	Predicted O-linked N-acetylglucosamine transferase_ SPINDLY family OS	Bacteroides fragilis (strain ATCC 25285 / DSM 2151 / JCM 11019 / NCTC 9343) OX	272559 GN	NCTC9343_02255 PE
Q5LBV5	2	2	11.6282	0.325381	0.159483	1.46766	0.167031	MoG_MaG	GC	19005.7	Integral membrane protein OS	Bacteroides fragilis (strain ATCC 25285 / DSM 2151 / JCM 11019 / NCTC 9343) OX	272559 GN	yjjB_2 PE
Q5LCE2	2	2	18.8136	0.029047	0.026188	1.5639	0.63577	MoG_MaG	GC	38111.5	L-threonine-O-3-phosphate decarboxylase OS	Bacteroides fragilis (strain ATCC 25285 / DSM 2151 / JCM 11019 / NCTC 9343) OX	272559 GN	cobD_2 PE
Q5LDV7	2	1	19.5488	0.0498263	0.0394508	1.7083	0.534797	MoG_MaG	GC	80322.8	Putative polysialic acid capsule transport protein OS	Bacteroides fragilis (strain ATCC 25285 / DSM 2151 / JCM 11019 / NCTC 9343) OX	272559 GN	kpsD_3 PE
A0A380YSY3	2	1	12.168	0.00934373	0.0120782	2.39866	0.806278	MoG_MaG	GC	30398	Uncharacterized protein OS	Bacteroides fragilis (strain ATCC 25285 / DSM 2151 / JCM 11019 / NCTC 9343) OX	272559 GN	NCTC9343_01738 PE
Q5LBL2	2	1	12.6986	0.0345622	0.0290406	2.79858	0.604382	MoG_MaG	GC	20020.2	Putative transmembrane protein OS	Bacteroides fragilis (strain ATCC 25285 / DSM 2151 / JCM 11019 / NCTC 9343) OX	272559 GN	BF9343_2726 PE
Q5LC92	2	1	10.1598	0.0012534	0.00267597	3.68534	0.958455	MoG_MaG	GC	10334.1	CRISPR-associated endoribonuclease Cas2 OS	Bacteroides fragilis (strain ATCC 25285 / DSM 2151 / JCM 11019 / NCTC 9343) OX	272559 GN	cas2 PE
A0A009I5C9;A0A009IP20;Q8RDU5;Q8RG84;Q8RHT1	42	38	240.937	1.6554e-05	0.00017039	2.65436	0.999845	MoG_MaG	GC	205429	Uncharacterized protein OS	Acinetobacter baumannii (strain 1295743) OX	1310613 GN	J512_2013 PE
A0A009HW70	29	25	151.966	0.000598193	0.00169519	2.26642	0.979718	MoG_MaG	GC	144320	Tape measure domain protein OS	Acinetobacter baumannii (strain 1295743) OX	1310613 GN	J512_0646 PE
A0A009IJB7	20	16	121.381	0.0132081	0.0151057	1.91347	0.761032	MoG_MaG	GC	127978	Phage integrase family protein OS	Acinetobacter baumannii (strain 1295743) OX	1310613 GN	J512_2803 PE
A0A009IU53	16	9	88.2852	0.019252	0.0196523	1.64174	0.704852	MoG_MaG	GC	97428.8	Translation initiation factor IF-2 OS	Acinetobacter baumannii (strain 1295743) OX	1310613 GN	infB PE
A0A009HXA1	12	8	61.0747	0.102565	0.067745	1.53466	0.388687	MoG_MaG	GC	102148	Pyruvate dehydrogenase E1 component OS	Acinetobacter baumannii (strain 1295743) OX	1310613 GN	aceE PE
A0A009HWH0	12	9	58.2366	0.045645	0.0365152	1.60053	0.551858	MoG_MaG	GC	141694	RecBCD enzyme subunit RecC OS	Acinetobacter baumannii (strain 1295743) OX	1310613 GN	recC PE
A0A009IJ94;A0A009IHM1;Q8RGG8	12	10	64.2304	0.000697717	0.00187346	2.47086	0.976286	MoG_MaG	GC	119346	Type I restriction enzyme R Protein OS	Acinetobacter baumannii (strain 1295743) OX	1310613 GN	J512_3684 PE
A0A009ILQ7	12	10	65.688	2.33477e-05	0.000208098	2.67701	0.999723	MoG_MaG	GC	123032	DEAD/DEAH box helicase family protein OS	Acinetobacter baumannii (strain 1295743) OX	1310613 GN	J512_2067 PE
A0A009HN45	10	9	54.6603	0.785261	0.3031	1.08855	0.0584203	MoG_MaG	GC	110234	DEAD/DEAH box helicase family protein OS	Acinetobacter baumannii (strain 1295743) OX	1310613 GN	J512_3139 PE
A0A009IT43	7	6	50.1776	0.087105	0.0604429	1.40366	0.422231	MoG_MaG	GC	27161.3	Short chain dehydrogenase family protein OS	Acinetobacter baumannii (strain 1295743) OX	1310613 GN	J512_0848 PE
A0A009HZ58	7	6	34.5344	0.00134658	0.00272719	2.07928	0.955666	MoG_MaG	GC	18625.1	Gluconokinase OS	Acinetobacter baumannii (strain 1295743) OX	1310613 GN	J512_3897 PE
A0A009IGB7	6	5	30.1146	0.00230187	0.00406168	2.50114	0.929673	MoG_MaG	GC	96936.4	Alanine--tRNA ligase OS	Acinetobacter baumannii (strain 1295743) OX	1310613 GN	alaS PE
A0A009HJK0	6	6	32.4289	0.00010926	0.00050618	3.66919	0.997249	MoG_MaG	GC	148328	ATP-dependent helicase HrpA OS	Acinetobacter baumannii (strain 1295743) OX	1310613 GN	J512_3264 PE
A0A009I3I6	5	3	25.3572	0.173497	0.09653	1.35138	0.28235	MoG_MaG	GC	83124	Isocitrate dehydrogenase [NADP] OS	Acinetobacter baumannii (strain 1295743) OX	1310613 GN	J512_2554 PE
A0A009IPI8	5	4	26.1984	0.0309909	0.0269568	1.54028	0.624215	MoG_MaG	GC	54050	ATP dependent DNA ligase domain protein OS	Acinetobacter baumannii (strain 1295743) OX	1310613 GN	J512_2035 PE
A0A009I9D9	5	4	28.8032	0.00222104	0.00397585	1.55604	0.931713	MoG_MaG	GC	35360.9	ABC transporter_ substrate-binding_ aliphatic sulfonates family protein OS	Acinetobacter baumannii (strain 1295743) OX	1310613 GN	J512_0846 PE
A0A009I9M6	5	3	33.967	0.00291385	0.00489399	1.87112	0.914993	MoG_MaG	GC	35316.1	Sulfate ABC transporter_ sulfate-binding family protein OS	Acinetobacter baumannii (strain 1295743) OX	1310613 GN	J512_0733 PE
A0A009HLQ9	5	4	33.7691	0.000235348	0.000854974	2.03723	0.992778	MoG_MaG	GC	65347.6	M61 glycyl aminopeptidase family protein OS	Acinetobacter baumannii (strain 1295743) OX	1310613 GN	J512_2555 PE
A0A009IPX8	5	3	27.6299	3.7478e-06	9.02078e-05	2.65132	0.999991	MoG_MaG	GC	32362.6	Homocysteine S-methyltransferase family protein OS	Acinetobacter baumannii (strain 1295743) OX	1310613 GN	J512_1041 PE
A0A009HIB7	4	3	28.2723	0.435826	0.197184	1.01797	0.121861	MoG_MaG	GC	10896.6	50S ribosomal protein L25 OS	Acinetobacter baumannii (strain 1295743) OX	1310613 GN	rplY PE
A0A009IUA6	4	2	21.9556	0.187715	0.103175	1.56252	0.266945	MoG_MaG	GC	15100.7	50S ribosomal protein L11 OS	Acinetobacter baumannii (strain 1295743) OX	1310613 GN	rplK PE
A0A009IF62	4	3	24.3888	0.00157329	0.00303633	1.64522	0.94909	MoG_MaG	GC	22235.4	Transposase DDE domain protein OS	Acinetobacter baumannii (strain 1295743) OX	1310613 GN	J512_4170 PE
A0A009HNH3	4	3	24.1767	0.000132482	0.000584413	2.62716	0.996458	MoG_MaG	GC	19215	Uncharacterized protein OS	Acinetobacter baumannii (strain 1295743) OX	1310613 GN	J512_2034 PE
A0A009HSU4	4	3	28.7884	0.228676	0.120705	3.1288	0.229355	MoG_MaG	GC	5119.14	Uncharacterized protein OS	Acinetobacter baumannii (strain 1295743) OX	1310613 GN	J512_1719 PE
A0A009I1Z7	3	3	23.7455	0.104824	0.0685051	1.19076	0.384212	MoG_MaG	GC	21968.8	Nitroreductase family protein OS	Acinetobacter baumannii (strain 1295743) OX	1310613 GN	J512_3079 PE
A0A009HIR4	3	2	22.1463	0.849296	0.319234	1.23792	0.0540808	MoG_MaG	GC	44545.5	Transposase DDE domain protein OS	Acinetobacter baumannii (strain 1295743) OX	1310613 GN	J512_3519 PE
A0A009I9F4	3	2	11.9119	0.146982	0.0880663	1.2516	0.31537	MoG_MaG	GC	7544.77	DHHA1 domain protein OS	Acinetobacter baumannii (strain 1295743) OX	1310613 GN	J512_4363 PE
A0A009IJA3;A0A380YXV1;Q5LE46;Q8R6H5	3	2	25.7387	0.148392	0.0881186	1.36192	0.313452	MoG_MaG	GC	5580.56	Uncharacterized protein OS	Acinetobacter baumannii (strain 1295743) OX	1310613 GN	J512_2852 PE
A0A009IS67	3	3	16.3995	0.779485	0.302763	1.36288	0.0588949	MoG_MaG	GC	7114.13	Uncharacterized protein OS	Acinetobacter baumannii (strain 1295743) OX	1310613 GN	J512_1109 PE
A0A009IL89	3	3	17.5498	0.283318	0.144009	1.53135	0.190623	MoG_MaG	GC	12012.5	DUF4124 domain-containing protein OS	Acinetobacter baumannii (strain 1295743) OX	1310613 GN	J512_2239 PE
A0A009INA8	3	2	18.5986	0.0233967	0.022577	1.76929	0.673061	MoG_MaG	GC	107030	Isoleucine--tRNA ligase OS	Acinetobacter baumannii (strain 1295743) OX	1310613 GN	ileS PE
A0A009HL44	3	3	17.7896	0.00441534	0.00665077	2.24752	0.883512	MoG_MaG	GC	6152.19	ATPase associated with various cellular activities family protein OS	Acinetobacter baumannii (strain 1295743) OX	1310613 GN	J512_3784 PE
A0A009HHS8	3	1	19.9228	0.0826655	0.0583456	3.29573	0.432954	MoG_MaG	GC	36436.7	Transposase DDE domain protein OS	Acinetobacter baumannii (strain 1295743) OX	1310613 GN	J512_3771 PE
A0A009INQ2	2	2	18.2402	0.0309763	0.0269568	2.01404	0.6243	MoG_MaG	GC	35775.4	Peptidase S49 family protein OS	Acinetobacter baumannii (strain 1295743) OX	1310613 GN	J512_1355 PE
A0A009IPM3	2	1	11.7825	0.00983434	0.0122819	2.60113	0.799977	MoG_MaG	GC	17872.2	Cupin domain protein OS	Acinetobacter baumannii (strain 1295743) OX	1310613 GN	J512_1956 PE
A0A009IMC2	2	2	14.3185	0.328372	0.160313	2.6648	0.165516	MoG_MaG	GC	31048.3	Alpha/beta hydrolase family protein OS	Acinetobacter baumannii (strain 1295743) OX	1310613 GN	J512_2637 PE
A0A009IS84	2	2	19.0725	0.00031278	0.0010171	2.77716	0.989947	MoG_MaG	GC	27157.5	Bacterial regulatory s_ gntR family protein OS	Acinetobacter baumannii (strain 1295743) OX	1310613 GN	J512_1129 PE
A0A009HMM2	2	2	11.283	0.0626146	0.0463106	2.97839	0.489412	MoG_MaG	GC	41380	Epoxyqueuosine reductase OS	Acinetobacter baumannii (strain 1295743) OX	1310613 GN	queG PE
A0A009II26	2	2	12.4992	0.00299319	0.00489399	3.87496	0.91318	MoG_MaG	GC	7382.3	Putative exodeoxyribonuclease VII small subunit OS	Acinetobacter baumannii (strain 1295743) OX	1310613 GN	J512_3246 PE
A0A009HK27;A0A009I1R6;A0A009HJQ5;A0A009HYB8;A0A009HZ32;A0A009H5Z9;A0A009IMV9;A0A009HK18;A0A009IJK8;A0A009IGJ8	6	4	37.4035	2.23826e-06	9.02078e-05	11.7512	0.999997	GC	MoG_MaG	20414.5	Transposase DDE domain protein (Fragment) OS	Acinetobacter baumannii (strain 1295743) OX	1310613 GN	J512_4109 PE
A0A009IS66	5	4	28.0418	0.296161	0.149308	1.44943	0.182933	GC	MoG_MaG	74455.3	LysM domain protein OS	Acinetobacter baumannii (strain 1295743) OX	1310613 GN	J512_0350 PE
A0A009HUI4	4	3	30.4393	0.201777	0.109791	1.30897	0.253006	GC	MoG_MaG	50329.3	FMN-dependent oxidoreductase_ nitrilotriacetate monooxygenase family protein OS	Acinetobacter baumannii (strain 1295743) OX	1310613 GN	J512_1071 PE
A0A009IKX7	3	2	18.2095	0.68291	0.273864	1.04854	0.0690832	GC	MoG_MaG	32962.3	Metallo-beta-lactamase superfamily protein OS	Acinetobacter baumannii (strain 1295743) OX	1310613 GN	J512_3127 PE
A0A009HHN3	3	2	17.8932	0.00119878	0.00267597	3.74494	0.960115	GC	MoG_MaG	50154.7	TIR domain protein OS	Acinetobacter baumannii (strain 1295743) OX	1310613 GN	J512_3811 PE
A0A009HPA1	3	2	18.2292	0.00124943	0.00267597	4.12698	0.958575	GC	MoG_MaG	42485.8	DUF218 domain-containing protein OS	Acinetobacter baumannii (strain 1295743) OX	1310613 GN	J512_2710 PE
A0A009HKS5	3	3	18.4738	0.000736098	0.00189416	18.811	0.974982	GC	MoG_MaG	19537.3	Superoxide dismutase [Cu-Zn] OS	Acinetobacter baumannii (strain 1295743) OX	1310613 GN	sodC PE
A0A009I734	2	1	12.7199	0.397941	0.185479	1.3672	0.135163	GC	MoG_MaG	74903.3	Heavy metal efflux pump_ CzcA family protein OS	Acinetobacter baumannii (strain 1295743) OX	1310613 GN	J512_1400 PE
A0A009HP27	2	1	12.3051	0.619584	0.252085	2.15604	0.0783763	GC	MoG_MaG	5127.86	Uncharacterized protein OS	Acinetobacter baumannii (strain 1295743) OX	1310613 GN	J512_2794 PE
A0A009IJA7;A0A009HAL7;A0A009HDE5;A0A009HHI7;A0A009HK46;A0A009HMU3;A0A009HNN1;A0A009HQD5;A0A009HSF4;A0A009HZJ0;A0A009HZP5;A0A009I570;A0A009I870;A0A009ICF9;A0A009IF94;A0A009IFV7;A0A009IH49;A0A009IIL4;A0A009IIR6;A0A009IN46;A0A009IR26	2	1	10.3843	0.0047255	0.00694849	3.18099	0.877639	GC	MoG_MaG	31739.3	Mutator family transposase OS	Acinetobacter baumannii (strain 1295743) OX	1310613 GN	J512_2788 PE
A0A009I9X7	2	2	11.7745	0.000110649	0.00050618	5.23863	0.997203	GC	MoG_MaG	25625.1	Smr domain protein OS	Acinetobacter baumannii (strain 1295743) OX	1310613 GN	J512_0597 PE
A0A380YTT7;Q5L879	10	7	52.4327	0.253124	0.131364	1.00636	0.210689	GC	MoG_MaG	97132	Primosomal protein N' OS	Bacteroides fragilis (strain ATCC 25285 / DSM 2151 / JCM 11019 / NCTC 9343) OX	272559 GN	priA PE
A0A380YZU6;Q5LIJ7	9	6	43.9657	0.480108	0.211789	1.09395	0.108553	GC	MoG_MaG	41258	UDP-N-acetylglucosamine--N-acetylmuramyl-(pentapeptide) pyrophosphoryl-undecaprenol N-acetylglucosamine transferase OS	Bacteroides fragilis (strain ATCC 25285 / DSM 2151 / JCM 11019 / NCTC 9343) OX	272559 GN	murG PE
A0A380YVX9;Q5LG30	8	7	44.091	0.815181	0.311726	1.33415	0.0561859	GC	MoG_MaG	68765.8	Chaperone protein DnaK OS	Bacteroides fragilis (strain ATCC 25285 / DSM 2151 / JCM 11019 / NCTC 9343) OX	272559 GN	dnaK2 PE
Q5L841	7	6	53.4112	0.378769	0.178564	1.0066	0.142685	GC	MoG_MaG	21058.9	Corrinoid adenosyltransferase OS	Bacteroides fragilis (strain ATCC 25285 / DSM 2151 / JCM 11019 / NCTC 9343) OX	272559 GN	yvqK_1 PE
Q5LHD1;P77286	7	6	40.8065	0.508062	0.220963	1.16807	0.101211	GC	MoG_MaG	71893.4	Domain of Uncharacterized Function (DUF349) OS	Bacteroides fragilis (strain ATCC 25285 / DSM 2151 / JCM 11019 / NCTC 9343) OX	272559 GN	BF9343_0670 PE
Q5LIU3	7	3	33.8261	0.153304	0.0900484	1.38663	0.30692	GC	MoG_MaG	116854	Putative AcrB/AcrD family RND transport protein OS	Bacteroides fragilis (strain ATCC 25285 / DSM 2151 / JCM 11019 / NCTC 9343) OX	272559 GN	bepE_4 PE
A0A380YVN9;Q5LJ67	6	5	35.2965	0.512066	0.221571	1.40009	0.10022	GC	MoG_MaG	66113.8	Putative AraC family/two component family regulatory protein OS	Bacteroides fragilis (strain ATCC 25285 / DSM 2151 / JCM 11019 / NCTC 9343) OX	272559 GN	cyaB PE
Q5L7U5	5	4	28.5649	0.432803	0.196537	1.04821	0.122852	GC	MoG_MaG	79788.3	Putative formate acetyltransferase (Pyruvate formate-lyase) OS	Bacteroides fragilis (strain ATCC 25285 / DSM 2151 / JCM 11019 / NCTC 9343) OX	272559 GN	pflD PE
Q5LEV2	4	4	16.7257	0.098805	0.0661099	1.43758	0.396355	GC	MoG_MaG	16432.9	Uncharacterized protein OS	Bacteroides fragilis (strain ATCC 25285 / DSM 2151 / JCM 11019 / NCTC 9343) OX	272559 GN	BF9343_1567 PE
A0A380YZ32;Q5LD09	4	3	22.1795	0.232293	0.122093	1.62604	0.226438	GC	MoG_MaG	13408.4	Uncharacterized protein OS	Bacteroides fragilis (strain ATCC 25285 / DSM 2151 / JCM 11019 / NCTC 9343) OX	272559 GN	NCTC9343_03895 PE
Q5L9L9	4	4	24.6683	0.0535163	0.0408031	1.6385	0.520736	GC	MoG_MaG	21046.7	RNA polymerase sigma factor OS	Bacteroides fragilis (strain ATCC 25285 / DSM 2151 / JCM 11019 / NCTC 9343) OX	272559 GN	rpoE_4 PE
Q5LGS4	3	2	17.4447	0.0919406	0.0623962	1.77549	0.411143	GC	MoG_MaG	52932.3	Putative glycosyl hydrolase OS	Bacteroides fragilis (strain ATCC 25285 / DSM 2151 / JCM 11019 / NCTC 9343) OX	272559 GN	BF9343_0882 PE
A0A380YRS0;Q5LA67	3	2	17.0215	0.947733	0.351656	2.47718	0.0504842	GC	MoG_MaG	25296.7	Uracil-DNA glycosylase OS	Bacteroides fragilis (strain ATCC 25285 / DSM 2151 / JCM 11019 / NCTC 9343) OX	272559 GN	ung_1 PE
A0A380YTH2;Q5L8J9	3	3	23.2247	0.100137	0.066497	4.1307	0.393606	GC	MoG_MaG	16842.1	Putative gliding motility protein OS	Bacteroides fragilis (strain ATCC 25285 / DSM 2151 / JCM 11019 / NCTC 9343) OX	272559 GN	gldH PE
A0A380YQ99;Q5L9P8	3	1	18.0008	0.109594	0.0701374	59.5132	0.375085	GC	MoG_MaG	33958.7	Uncharacterized protein OS	Bacteroides fragilis (strain ATCC 25285 / DSM 2151 / JCM 11019 / NCTC 9343) OX	272559 GN	NCTC9343_00710 PE
Q5L8Q9	3	1	12.7081	2.69161e-05	0.000221638	5915.8	0.99965	GC	MoG_MaG	23045.4	Uncharacterized protein OS	Bacteroides fragilis (strain ATCC 25285 / DSM 2151 / JCM 11019 / NCTC 9343) OX	272559 GN	BF9343_3743 PE
Q5L8M9	2	1	24.802	0.376106	0.178284	1.39303	0.143777	GC	MoG_MaG	9549.89	Uncharacterized protein OS	Bacteroides fragilis (strain ATCC 25285 / DSM 2151 / JCM 11019 / NCTC 9343) OX	272559 GN	BF9343_3777 PE
Q5LEU0	2	1	12.8698	0.161076	0.0932394	1.573	0.297052	GC	MoG_MaG	72395.2	Putative transketolase OS	Bacteroides fragilis (strain ATCC 25285 / DSM 2151 / JCM 11019 / NCTC 9343) OX	272559 GN	tktB PE
Q5LCH7	2	2	9.804	0.700333	0.276364	1.65932	0.066912	GC	MoG_MaG	15098.3	Uncharacterized protein conserved in bacteria OS	Bacteroides fragilis (strain ATCC 25285 / DSM 2151 / JCM 11019 / NCTC 9343) OX	272559 GN	yjbR_2 PE
A0A380YSG6;Q5L9B7	2	1	12.7801	0.30661	0.152629	2.0075	0.177005	GC	MoG_MaG	15938.7	50S ribosomal protein L9 OS	Bacteroides fragilis (strain ATCC 25285 / DSM 2151 / JCM 11019 / NCTC 9343) OX	272559 GN	rplI PE
Q5LCB5	2	1	12.3184	0.0774833	0.0553202	7.75109	0.446195	GC	MoG_MaG	72312.5	Cobalt-precorrin-5B C(1)-methyltransferase OS	Bacteroides fragilis (strain ATCC 25285 / DSM 2151 / JCM 11019 / NCTC 9343) OX	272559 GN	cbiD PE
Q5LGW2	2	1	11.7496	0.349978	0.169521	37.713	0.155137	GC	MoG_MaG	64353.3	Putative carboxy-terminal protease OS	Bacteroides fragilis (strain ATCC 25285 / DSM 2151 / JCM 11019 / NCTC 9343) OX	272559 GN	ctpA PE
Q5LF90	2	1	12.6326	0.0180588	0.0189029	Infinity	0.714889	GC	MoG_MaG	29799.6	Partitioning protein OS	Bacteroides fragilis (strain ATCC 25285 / DSM 2151 / JCM 11019 / NCTC 9343) OX	272559 GN	soj_2 PE
A0A4S4P2G0;P64530	6	4	33.6494	0.570653	0.237519	1.34321	0.0872563	GC	MoG_MaG	10190.9	Ni(II)/Co(II)-binding transcriptional repressor RcnR OS	Escherichia coli (strain K12) OX	83333 GN	rcnR PE
A0A6D2WV66	6	5	43.7561	0.85032	0.319234	1.53774	0.0540247	GC	MoG_MaG	5318.38	Nucleocapsid protein OS	Escherichia coli (strain K12) OX	83333 GN	FAZ83_22765 PE
A0A4S5B0L4;P10408	5	4	25.0885	0.142539	0.085882	2.31956	0.321552	GC	MoG_MaG	102193	Protein translocase subunit SecA OS	Escherichia coli (strain K12) OX	83333 GN	secA PE
A0A4S5B069;P0ADN0	4	3	26.3509	0.949717	0.351656	1.17137	0.0504481	GC	MoG_MaG	56249.6	Protein ViaA OS	Escherichia coli (strain K12) OX	83333 GN	viaA PE
A0A4V3YUC1;P46854	4	4	21.5377	0.283112	0.144009	1.6431	0.19075	GC	MoG_MaG	19019.7	N-acetyltransferase OS	Escherichia coli (strain K12) OX	83333 GN	FAZ83_10830 PE
P77397	4	3	21.2838	0.0102419	0.0122819	2.74437	0.794881	GC	MoG_MaG	62528	3-(3-hydroxy-phenyl)propionate/3-hydroxycinnamic acid hydroxylase OS	Escherichia coli (strain K12) OX	83333 GN	mhpA PE
P16918	3	1	13.7043	0.549601	0.233279	1.3618	0.0915985	GC	MoG_MaG	158860	Protein RhsC OS	Escherichia coli (strain K12) OX	83333 GN	rhsC PE
A0A4S5AVG8;P77213	3	2	17.8432	0.139201	0.0842821	1.86063	0.326337	GC	MoG_MaG	42107.7	Putative glutamate--cysteine ligase 2 OS	Escherichia coli (strain K12) OX	83333 GN	FAZ83_10305 PE
A0A4S5B3H2;P30128	2	2	16.6199	0.223974	0.118731	1.19435	0.233234	GC	MoG_MaG	20014.9	Transcription elongation factor GreB OS	Escherichia coli (strain K12) OX	83333 GN	greB PE
A0A4S5ATD1;P62707	2	2	18.0383	0.571127	0.237519	1.8264	0.0871624	GC	MoG_MaG	28556.4	2_3-bisphosphoglycerate-dependent phosphoglycerate mutase OS	Escherichia coli (strain K12) OX	83333 GN	gpmA PE
A0A4S5B4F8;P52599	2	1	12.8635	0.0511424	0.0395142	1.95202	0.529681	GC	MoG_MaG	42585.5	Multidrug efflux MFS transporter periplasmic adaptor subunit EmrK OS	Escherichia coli (strain K12) OX	83333 GN	emrK PE
A0A6D2W1S0;P39163	2	2	9.0838	0.0691512	0.0505399	4.54372	0.469354	GC	MoG_MaG	25870.5	Gamma-glutamylcyclotransferase OS	Escherichia coli (strain K12) OX	83333 GN	FAZ83_24055 PE
A0A4S5B001;P09835	2	1	12.4692	0.401217	0.186303	6.40186	0.133934	GC	MoG_MaG	56744.2	Signal transduction histidine-protein kinase/phosphatase UhpB OS	Escherichia coli (strain K12) OX	83333 GN	uhpB PE
Q8REJ8	16	13	98.5485	0.75023	0.292319	1.75052	0.061522	GC	MoG_MaG	108891	UvrABC system protein A OS	Fusobacterium nucleatum subsp. nucleatum (strain ATCC 25586 / DSM 15643 / BCRC 10681 / CIP 101130 / JCM 8532 / KCTC 2640 / LMG 13131 / VPI 4355) OX	190304 GN	uvrA PE
Q8RIQ6	7	5	35.8584	0.501929	0.219067	1.29652	0.102758	GC	MoG_MaG	59023.5	Hypothetical exported 24-amino acid repeat protein OS	Fusobacterium nucleatum subsp. nucleatum (strain ATCC 25586 / DSM 15643 / BCRC 10681 / CIP 101130 / JCM 8532 / KCTC 2640 / LMG 13131 / VPI 4355) OX	190304 GN	FN1514 PE
Q8RFT6	6	6	40.8266	0.622567	0.252121	1.34083	0.0778857	GC	MoG_MaG	16441.5	Hypothetical exported 24-amino acid repeat protein OS	Fusobacterium nucleatum subsp. nucleatum (strain ATCC 25586 / DSM 15643 / BCRC 10681 / CIP 101130 / JCM 8532 / KCTC 2640 / LMG 13131 / VPI 4355) OX	190304 GN	FN0601 PE
Q8RFP0	5	4	30.0409	0.961015	0.352227	1.05198	0.0502692	GC	MoG_MaG	33178.7	Pseudouridine synthase OS	Fusobacterium nucleatum subsp. nucleatum (strain ATCC 25586 / DSM 15643 / BCRC 10681 / CIP 101130 / JCM 8532 / KCTC 2640 / LMG 13131 / VPI 4355) OX	190304 GN	FN0651 PE
Q8R692	4	3	19.9161	0.513046	0.221571	2.08605	0.0999792	GC	MoG_MaG	84963.8	DNA helicase OS	Fusobacterium nucleatum subsp. nucleatum (strain ATCC 25586 / DSM 15643 / BCRC 10681 / CIP 101130 / JCM 8532 / KCTC 2640 / LMG 13131 / VPI 4355) OX	190304 GN	FN0592 PE
Q8REX3	4	4	21.9912	0.127038	0.0796507	14.6213	0.344892	GC	MoG_MaG	18583.1	Uncharacterized protein OS	Fusobacterium nucleatum subsp. nucleatum (strain ATCC 25586 / DSM 15643 / BCRC 10681 / CIP 101130 / JCM 8532 / KCTC 2640 / LMG 13131 / VPI 4355) OX	190304 GN	FN0961 PE
Q8RGS1	3	3	23.7274	0.0306646	0.0269568	1.66773	0.626115	GC	MoG_MaG	18887.6	N-acylneuraminate-9-phosphatase OS	Fusobacterium nucleatum subsp. nucleatum (strain ATCC 25586 / DSM 15643 / BCRC 10681 / CIP 101130 / JCM 8532 / KCTC 2640 / LMG 13131 / VPI 4355) OX	190304 GN	FN0213 PE
Q8RFX9	3	2	18.3781	0.82126	0.312118	2.87857	0.0557769	GC	MoG_MaG	22399.1	Regulatory protein RecX OS	Fusobacterium nucleatum subsp. nucleatum (strain ATCC 25586 / DSM 15643 / BCRC 10681 / CIP 101130 / JCM 8532 / KCTC 2640 / LMG 13131 / VPI 4355) OX	190304 GN	recX PE
Q8RG58	3	2	22.5967	0.285093	0.144317	3.75147	0.189532	GC	MoG_MaG	37142.2	Delta-aminolevulinic acid dehydratase OS	Fusobacterium nucleatum subsp. nucleatum (strain ATCC 25586 / DSM 15643 / BCRC 10681 / CIP 101130 / JCM 8532 / KCTC 2640 / LMG 13131 / VPI 4355) OX	190304 GN	FN0460 PE
Q8REC9	2	2	16.8925	0.128097	0.079909	1.35365	0.343202	GC	MoG_MaG	95579	ATP-dependent RNA helicase OS	Fusobacterium nucleatum subsp. nucleatum (strain ATCC 25586 / DSM 15643 / BCRC 10681 / CIP 101130 / JCM 8532 / KCTC 2640 / LMG 13131 / VPI 4355) OX	190304 GN	FN1179 PE
Q8REG0	2	1	11.2568	0.589403	0.242786	1.77126	0.0836617	GC	MoG_MaG	14871.9	Hypothetical exported 24-amino acid repeat protein OS	Fusobacterium nucleatum subsp. nucleatum (strain ATCC 25586 / DSM 15643 / BCRC 10681 / CIP 101130 / JCM 8532 / KCTC 2640 / LMG 13131 / VPI 4355) OX	190304 GN	FN1146 PE
Q8RFD2	2	1	11.9197	6.08894e-05	0.000326991	182.848	0.998778	GC	MoG_MaG	48069	M18 family aminopeptidase OS	Fusobacterium nucleatum subsp. nucleatum (strain ATCC 25586 / DSM 15643 / BCRC 10681 / CIP 101130 / JCM 8532 / KCTC 2640 / LMG 13131 / VPI 4355) OX	190304 GN	FN0775 PE
O25943	6	2	44.0774	0.266112	0.136954	1.03665	0.20169	GC	MoG_MaG	59792.9	DNA repair protein RecN OS	Helicobacter pylori (strain ATCC 700392 / 26695) OX	85962 GN	recN PE
P41259	2	1	12.1695	0.830103	0.314044	1.99391	0.0552084	GC	MoG_MaG	53417	Cysteine--tRNA ligase OS	Helicobacter pylori (strain ATCC 700392 / 26695) OX	85962 GN	cysS PE
O25237	2	1	10.2301	0.475006	0.210289	8.01022	0.109977	GC	MoG_MaG	10249.8	Uncharacterized protein HP_0495 OS	Helicobacter pylori (strain ATCC 700392 / 26695) OX	85962 GN	HP_0495 PE
Q9ZKE4	12	3	74.0588	0.417643	0.192061	1.00107	0.128003	GC	MoG_MaG	71163.7	Primosomal protein N' OS	Helicobacter pylori (strain J99 / ATCC 700824) OX	85963 GN	priA PE
Q9ZML6;B2US45;B5Z9Y5;P56139;Q1CUT8	6	5	35.9604	0.953763	0.351656	2.55026	0.0503788	GC	MoG_MaG	40269.1	1-deoxy-D-xylulose 5-phosphate reductoisomerase OS	Helicobacter pylori (strain J99 / ATCC 700824) OX	85963 GN	dxr PE
B2URT8;B5Z9P0;B6JPL0;Q1CV46;Q9ZMW4	3	2	17.3637	0.0514594	0.0395142	2.43222	0.528466	GC	MoG_MaG	67177.2	Chaperone protein DnaK OS	Helicobacter pylori (strain Shi470) OX	512562 GN	dnaK PE
Q59467	11	8	59.3735	0.523596	0.225339	1.11236	0.0974445	GC	MoG_MaG	81806.3	Copper-transporting ATPase OS	Helicobacter pylori OX	210 GN	copA PE

## Sheet: S3_GC_U_HPpD
Accession	Peptide count	Unique peptides	Confidence score	Anova (p)	q Value	Max fold change	Power	Highest mean condition	Lowest mean condition	Mass	Description
A0A009I734	2	1	12.7199	0.298806	0.280727	1.02277	0.174214	U	GC	74903.3	Heavy metal efflux pump_ CzcA family protein OS=Acinetobacter baumannii (strain 1295743) OX=1310613 GN=J512_1400 PE=3 SV=1
P64649;P64650	2	1	12.2141	0.816796	0.532213	1.02783	0.0557217	GC	U	15602	Universal stress protein HP_0031 OS=Helicobacter pylori (strain ATCC 700392 / 26695) OX=85962 GN=HP_0031 PE=3 SV=1
A0A4S5ATD1;P62707	2	2	18.0383	0.304625	0.281721	1.10779	0.171081	GC	U	28556.4	2_3-bisphosphoglycerate-dependent phosphoglycerate mutase OS=Escherichia coli (strain K12) OX=83333 GN=gpmA PE=3 SV=1
A0A4V3YTH4;P33570	2	1	11.6844	0.796464	0.523104	1.13973	0.0571007	U	GC	73212	Transketolase OS=Escherichia coli (strain K12) OX=83333 GN=tkt PE=3 SV=1
A0A009II26	2	2	12.4992	0.540629	0.392815	1.14531	0.0910416	U	GC	7382.3	Putative exodeoxyribonuclease VII small subunit OS=Acinetobacter baumannii (strain 1295743) OX=1310613 GN=J512_3246 PE=4 SV=1
A0A4S5B3H2;P30128	2	2	16.6199	0.163231	0.201044	1.16627	0.282401	GC	U	20014.9	Transcription elongation factor GreB OS=Escherichia coli (strain K12) OX=83333 GN=greB PE=3 SV=1
Q5LCE2	2	2	18.8136	0.289254	0.275418	1.18633	0.179546	U	GC	38111.5	L-threonine-O-3-phosphate decarboxylase OS=Bacteroides fragilis (strain ATCC 25285 / DSM 2151 / JCM 11019 / NCTC 9343) OX=272559 GN=cobD_2 PE=4 SV=1
Q5LCH7	2	2	9.804	0.894656	0.565009	1.26417	0.0518629	U	GC	15098.3	Uncharacterized protein conserved in bacteria OS=Bacteroides fragilis (strain ATCC 25285 / DSM 2151 / JCM 11019 / NCTC 9343) OX=272559 GN=yjbR_2 PE=4 SV=1
Q8RG23	2	2	11.6795	0.205841	0.23144	1.27169	0.238926	U	GC	8529.73	Uncharacterized protein OS=Fusobacterium nucleatum subsp. nucleatum (strain ATCC 25586 / DSM 15643 / BCRC 10681 / CIP 101130 / JCM 8532 / KCTC 2640 / LMG 13131 / VPI 4355) OX=190304 GN=FN0496 PE=4 SV=1
A0A4S5AQY8;P0AF36	2	1	17.2426	0.136302	0.189875	1.40772	0.317389	U	GC	9634.83	Cell division protein ZapB OS=Escherichia coli (strain K12) OX=83333 GN=zapB PE=3 SV=1
Q5LBV5	2	2	11.6282	0.766091	0.514099	1.40774	0.0594656	U	GC	19005.7	Integral membrane protein OS=Bacteroides fragilis (strain ATCC 25285 / DSM 2151 / JCM 11019 / NCTC 9343) OX=272559 GN=yjjB_2 PE=4 SV=1
Q8RG40	2	1	14.2634	0.948157	0.576867	1.44822	0.0504486	U	GC	39144.6	4-hydroxy-3-methylbut-2-en-1-yl diphosphate synthase (flavodoxin) OS=Fusobacterium nucleatum subsp. nucleatum (strain ATCC 25586 / DSM 15643 / BCRC 10681 / CIP 101130 / JCM 8532 / KCTC 2640 / LMG 13131 / VPI 4355) OX=190304 GN=ispG PE=3 SV=1
Q8RI44	2	2	12.0935	0.0754122	0.138479	1.47455	0.435876	U	GC	12554.8	MliC domain-containing protein OS=Fusobacterium nucleatum subsp. nucleatum (strain ATCC 25586 / DSM 15643 / BCRC 10681 / CIP 101130 / JCM 8532 / KCTC 2640 / LMG 13131 / VPI 4355) OX=190304 GN=FN1792 PE=4 SV=1
A0A380YSY3	2	1	12.168	0.252389	0.258784	1.47824	0.202607	U	GC	30398	Uncharacterized protein OS=Bacteroides fragilis (strain ATCC 25285 / DSM 2151 / JCM 11019 / NCTC 9343) OX=272559 GN=NCTC9343_01738 PE=4 SV=1
Q8R5X3	2	2	12.4547	0.389964	0.330965	1.48196	0.133249	U	GC	41224	tRNA-specific 2-thiouridylase MnmA 1 OS=Fusobacterium nucleatum subsp. nucleatum (strain ATCC 25586 / DSM 15643 / BCRC 10681 / CIP 101130 / JCM 8532 / KCTC 2640 / LMG 13131 / VPI 4355) OX=190304 GN=mnmA1 PE=3 SV=1
Q8RI58	2	1	12.2906	0.342564	0.305483	1.52356	0.152549	U	GC	32040.2	Phosphomethylpyrimidine kinase OS=Fusobacterium nucleatum subsp. nucleatum (strain ATCC 25586 / DSM 15643 / BCRC 10681 / CIP 101130 / JCM 8532 / KCTC 2640 / LMG 13131 / VPI 4355) OX=190304 GN=FN1759 PE=4 SV=1
Q8RE73	2	2	16.0891	0.209155	0.23144	1.54246	0.23601	U	GC	37192.6	Transcriptional regulator_ DeoR family OS=Fusobacterium nucleatum subsp. nucleatum (strain ATCC 25586 / DSM 15643 / BCRC 10681 / CIP 101130 / JCM 8532 / KCTC 2640 / LMG 13131 / VPI 4355) OX=190304 GN=FN1249 PE=4 SV=1
Q5LGW2	2	1	11.7496	0.937857	0.574059	1.60143	0.0506451	GC	U	64353.3	Putative carboxy-terminal protease OS=Bacteroides fragilis (strain ATCC 25285 / DSM 2151 / JCM 11019 / NCTC 9343) OX=272559 GN=ctpA PE=3 SV=1
A0A4S5AXR0;P04036	2	1	13.1479	0.526901	0.38864	1.60316	0.0939827	U	GC	28870.7	4-hydroxy-tetrahydrodipicolinate reductase OS=Escherichia coli (strain K12) OX=83333 GN=dapB PE=3 SV=1
Q8REG0	2	1	11.2568	0.747681	0.506797	1.68202	0.0610838	GC	U	14871.9	Hypothetical exported 24-amino acid repeat protein OS=Fusobacterium nucleatum subsp. nucleatum (strain ATCC 25586 / DSM 15643 / BCRC 10681 / CIP 101130 / JCM 8532 / KCTC 2640 / LMG 13131 / VPI 4355) OX=190304 GN=FN1146 PE=4 SV=1
Q8RE50	2	1	11.9983	0.0897017	0.154863	1.71841	0.400902	U	GC	15359.9	Uncharacterized protein OS=Fusobacterium nucleatum subsp. nucleatum (strain ATCC 25586 / DSM 15643 / BCRC 10681 / CIP 101130 / JCM 8532 / KCTC 2640 / LMG 13131 / VPI 4355) OX=190304 GN=FN1276 PE=4 SV=1
Q8RGW4	2	1	12.9087	0.68555	0.472612	1.82154	0.0676545	U	GC	34292.5	5-methyltetrahydrofolate--homocysteine methyltransferase OS=Fusobacterium nucleatum subsp. nucleatum (strain ATCC 25586 / DSM 15643 / BCRC 10681 / CIP 101130 / JCM 8532 / KCTC 2640 / LMG 13131 / VPI 4355) OX=190304 GN=FN0163 PE=4 SV=1
O25424	2	1	12.8516	0.202004	0.230121	1.84844	0.242374	U	GC	35538.6	Probable L-asparaginase OS=Helicobacter pylori (strain ATCC 700392 / 26695) OX=85962 GN=ansA PE=3 SV=1
A0A009IJA7;A0A009HAL7;A0A009HDE5;A0A009HHI7;A0A009HK46;A0A009HMU3;A0A009HNN1;A0A009HQD5;A0A009HSF4;A0A009HZJ0;A0A009HZP5;A0A009I570;A0A009I870;A0A009ICF9;A0A009IF94;A0A009IFV7;A0A009IH49;A0A009IIL4;A0A009IIR6;A0A009IN46;A0A009IR26	2	1	10.3843	0.141012	0.190687	1.85364	0.310732	GC	U	31739.3	Mutator family transposase OS=Acinetobacter baumannii (strain 1295743) OX=1310613 GN=J512_2788 PE=3 SV=1
B2USB4	2	2	10.2586	0.954733	0.577217	1.88359	0.0503419	U	GC	39089.6	3-dehydroquinate synthase OS=Helicobacter pylori (strain Shi470) OX=512562 GN=aroB PE=3 SV=1
A0A009IMC2	2	2	14.3185	0.305976	0.281721	1.95519	0.170366	U	GC	31048.3	Alpha/beta hydrolase family protein OS=Acinetobacter baumannii (strain 1295743) OX=1310613 GN=J512_2637 PE=4 SV=1
A0A009INQ2	2	2	18.2402	0.0411198	0.113779	1.96599	0.555676	U	GC	35775.4	Peptidase S49 family protein OS=Acinetobacter baumannii (strain 1295743) OX=1310613 GN=J512_1355 PE=3 SV=1
Q5LBL2	2	1	12.6986	0.119327	0.178126	2.00289	0.343681	U	GC	20020.2	Putative transmembrane protein OS=Bacteroides fragilis (strain ATCC 25285 / DSM 2151 / JCM 11019 / NCTC 9343) OX=272559 GN=BF9343_2726 PE=4 SV=1
A0A009HP27	2	1	12.3051	0.496963	0.377377	2.00487	0.100934	GC	U	5127.86	Uncharacterized protein OS=Acinetobacter baumannii (strain 1295743) OX=1310613 GN=J512_2794 PE=4 SV=1
A0A009HMM2	2	2	11.283	0.147912	0.193271	2.01824	0.301418	U	GC	41380	Epoxyqueuosine reductase OS=Acinetobacter baumannii (strain 1295743) OX=1310613 GN=queG PE=3 SV=1
A0A4S5B4F8;P52599	2	1	12.8635	0.0268098	0.0984107	2.08488	0.634701	GC	U	42585.5	Multidrug efflux MFS transporter periplasmic adaptor subunit EmrK OS=Escherichia coli (strain K12) OX=83333 GN=emrK PE=3 SV=1
A0A009IS84	2	2	19.0725	0.00692867	0.0477977	2.13996	0.832596	U	GC	27157.5	Bacterial regulatory s_ gntR family protein OS=Acinetobacter baumannii (strain 1295743) OX=1310613 GN=J512_1129 PE=4 SV=1
Q5LDV7	2	1	19.5488	0.0647549	0.1298	2.18128	0.466477	U	GC	80322.8	Putative polysialic acid capsule transport protein OS=Bacteroides fragilis (strain ATCC 25285 / DSM 2151 / JCM 11019 / NCTC 9343) OX=272559 GN=kpsD_3 PE=4 SV=1
A0A009I9X7	2	2	11.7745	0.125403	0.181529	2.22786	0.333825	GC	U	25625.1	Smr domain protein OS=Acinetobacter baumannii (strain 1295743) OX=1310613 GN=J512_0597 PE=4 SV=1
B2US71;B6JKH0;P56125;Q1CUR3;Q9ZMJ5	2	1	17.9904	0.096724	0.158841	2.29654	0.385724	U	GC	52236.2	Glutamyl-tRNA reductase OS=Helicobacter pylori (strain Shi470) OX=512562 GN=hemA PE=3 SV=1
Q8REC9	2	2	16.8925	0.404862	0.340744	2.32338	0.127913	GC	U	95579	ATP-dependent RNA helicase OS=Fusobacterium nucleatum subsp. nucleatum (strain ATCC 25586 / DSM 15643 / BCRC 10681 / CIP 101130 / JCM 8532 / KCTC 2640 / LMG 13131 / VPI 4355) OX=190304 GN=FN1179 PE=3 SV=1
A0A6D2WHP1	2	2	11.2295	0.137779	0.190618	2.33852	0.315275	U	GC	22776.9	Dihydroxyacetone kinase ADP-binding subunit DhaL OS=Escherichia coli (strain K12) OX=83333 GN=dhaL PE=4 SV=1
A0A6D2XQ98	2	2	11.7681	0.925943	0.573701	2.43755	0.0509172	U	GC	14533.5	Relaxosome protein TraM OS=Escherichia coli (strain K12) OX=83333 GN=traM PE=3 SV=1
A0A009IPM3	2	1	11.7825	0.0445744	0.11622	2.45615	0.540148	U	GC	17872.2	Cupin domain protein OS=Acinetobacter baumannii (strain 1295743) OX=1310613 GN=J512_1956 PE=4 SV=1
P64659;P64660	2	1	13.0128	0.0670322	0.131456	2.45754	0.459552	U	GC	9410.6	Uncharacterized protein HP_0386 OS=Helicobacter pylori (strain ATCC 700392 / 26695) OX=85962 GN=HP_0386 PE=4 SV=1
Q8R619	2	2	11.9465	0.26177	0.264377	2.46392	0.196329	U	GC	40881.7	Release factor glutamine methyltransferase OS=Fusobacterium nucleatum subsp. nucleatum (strain ATCC 25586 / DSM 15643 / BCRC 10681 / CIP 101130 / JCM 8532 / KCTC 2640 / LMG 13131 / VPI 4355) OX=190304 GN=prmC PE=3 SV=1
Q1CR79	2	1	12.8435	0.455612	0.362677	2.62909	0.111894	U	GC	32008.8	NAD kinase OS=Helicobacter pylori (strain HPAG1) OX=357544 GN=nadK PE=3 SV=1
Q8RHV0	2	2	10.9674	0.0205382	0.082971	3.16959	0.680492	U	GC	6904.22	Uncharacterized protein OS=Fusobacterium nucleatum subsp. nucleatum (strain ATCC 25586 / DSM 15643 / BCRC 10681 / CIP 101130 / JCM 8532 / KCTC 2640 / LMG 13131 / VPI 4355) OX=190304 GN=FN1892 PE=4 SV=1
Q5LEU0	2	1	12.8698	0.0320536	0.101165	3.39621	0.602443	GC	U	72395.2	Putative transketolase OS=Bacteroides fragilis (strain ATCC 25285 / DSM 2151 / JCM 11019 / NCTC 9343) OX=272559 GN=tktB PE=3 SV=1
Q5LC92	2	1	10.1598	0.0433004	0.115432	3.51256	0.545749	U	GC	10334.1	CRISPR-associated endoribonuclease Cas2 OS=Bacteroides fragilis (strain ATCC 25285 / DSM 2151 / JCM 11019 / NCTC 9343) OX=272559 GN=cas2 PE=3 SV=1
A0A380YSG6;Q5L9B7	2	1	12.7801	0.128916	0.18338	3.56828	0.328361	GC	U	15938.7	50S ribosomal protein L9 OS=Bacteroides fragilis (strain ATCC 25285 / DSM 2151 / JCM 11019 / NCTC 9343) OX=272559 GN=rplI PE=3 SV=1
A0A6D2W7D8	2	1	17.3727	0.0919451	0.155594	3.94611	0.395926	U	GC	17687.3	DNA repair protein RadC OS=Escherichia coli (strain K12) OX=83333 GN=radC PE=4 SV=1
A0A6D2W1S0;P39163	2	2	9.0838	0.145427	0.193257	4.12981	0.304715	GC	U	25870.5	Gamma-glutamylcyclotransferase OS=Escherichia coli (strain K12) OX=83333 GN=FAZ83_24055 PE=3 SV=1
A0A4S5ASH2	2	1	17.8127	0.0576029	0.12435	4.34938	0.48982	U	GC	8139.19	Uncharacterized protein OS=Escherichia coli (strain K12) OX=83333 GN=FAZ83_23790 PE=4 SV=1
Q5LF90	2	1	12.6326	0.19277	0.226383	4.66806	0.251016	GC	U	29799.6	Partitioning protein OS=Bacteroides fragilis (strain ATCC 25285 / DSM 2151 / JCM 11019 / NCTC 9343) OX=272559 GN=soj_2 PE=4 SV=1
Q5LCB5	2	1	12.3184	0.212963	0.23144	5.56795	0.232729	GC	U	72312.5	Cobalt-precorrin-5B C(1)-methyltransferase OS=Bacteroides fragilis (strain ATCC 25285 / DSM 2151 / JCM 11019 / NCTC 9343) OX=272559 GN=cbiD PE=3 SV=1
A0A4S5AM50	2	1	11.8918	0.231165	0.24147	5.69388	0.218007	U	GC	54844.6	DUF3987 domain-containing protein OS=Escherichia coli (strain K12) OX=83333 GN=FAZ83_24980 PE=4 SV=1
A0A6D2W9V9;P0A784	2	1	11.7807	0.30726	0.281721	5.87508	0.169689	U	GC	20872.7	Oligoribonuclease OS=Escherichia coli (strain K12) OX=83333 GN=orn PE=3 SV=1
Q5L8M9	2	1	24.802	0.733739	0.499021	7.55426	0.0624059	GC	U	9549.89	Uncharacterized protein OS=Bacteroides fragilis (strain ATCC 25285 / DSM 2151 / JCM 11019 / NCTC 9343) OX=272559 GN=BF9343_3777 PE=4 SV=1
Q8RI97	2	1	12.1476	0.202788	0.230121	8.16777	0.241664	U	GC	39035.5	Uncharacterized protein OS=Fusobacterium nucleatum subsp. nucleatum (strain ATCC 25586 / DSM 15643 / BCRC 10681 / CIP 101130 / JCM 8532 / KCTC 2640 / LMG 13131 / VPI 4355) OX=190304 GN=FN1714 PE=4 SV=1
Q8RFT8	2	2	11.0713	0.28909	0.275418	8.62882	0.179639	U	GC	50564.5	Transposase OS=Fusobacterium nucleatum subsp. nucleatum (strain ATCC 25586 / DSM 15643 / BCRC 10681 / CIP 101130 / JCM 8532 / KCTC 2640 / LMG 13131 / VPI 4355) OX=190304 GN=FN0599 PE=4 SV=1
A0A4S5B001;P09835	2	1	12.4692	0.235202	0.243635	9.64877	0.21494	GC	U	56744.2	Signal transduction histidine-protein kinase/phosphatase UhpB OS=Escherichia coli (strain K12) OX=83333 GN=uhpB PE=4 SV=1
Q8RFD2	2	1	11.9197	0.0119624	0.0596187	16.7913	0.763508	GC	U	48069	M18 family aminopeptidase OS=Fusobacterium nucleatum subsp. nucleatum (strain ATCC 25586 / DSM 15643 / BCRC 10681 / CIP 101130 / JCM 8532 / KCTC 2640 / LMG 13131 / VPI 4355) OX=190304 GN=FN0775 PE=3 SV=1
P41259	2	1	12.1695	0.453837	0.362677	30.3267	0.112404	GC	U	53417	Cysteine--tRNA ligase OS=Helicobacter pylori (strain ATCC 700392 / 26695) OX=85962 GN=cysS PE=3 SV=2
O25237	2	1	10.2301	0.0728435	0.138425	63.2928	0.442851	GC	U	10249.8	Uncharacterized protein HP_0495 OS=Helicobacter pylori (strain ATCC 700392 / 26695) OX=85962 GN=HP_0495 PE=1 SV=1
A0A4V3YU28;Q46877	2	0	11.8115					---	---	54735.5	Anaerobic nitric oxide reductase flavorubredoxin OS=Escherichia coli (strain K12) OX=83333 GN=norV PE=3 SV=1
A0A380Z0T8;Q5LDB5	2	0	12.6903					---	---	63798.6	Putative ligase OS=Bacteroides fragilis (strain ATCC 25285 / DSM 2151 / JCM 11019 / NCTC 9343) OX=272559 GN=NCTC9343_03777 PE=4 SV=1
Q8RFH2	2	0	13.0092					---	---	11789.9	Uncharacterized protein OS=Fusobacterium nucleatum subsp. nucleatum (strain ATCC 25586 / DSM 15643 / BCRC 10681 / CIP 101130 / JCM 8532 / KCTC 2640 / LMG 13131 / VPI 4355) OX=190304 GN=FN0726 PE=4 SV=1
B2UUP4;B6JMX6;P56086;Q1CSD1;Q9ZK77;B5Z8D4	3	2	17.2012	0.895101	0.565009	1.01084	0.0518471	GC	U	20013.7	ATP synthase subunit b OS=Helicobacter pylori (strain Shi470) OX=512562 GN=atpF PE=3 SV=1
Q5LGS4	3	2	17.4447	0.379725	0.328028	1.04281	0.137106	U	GC	52932.3	Putative glycosyl hydrolase OS=Bacteroides fragilis (strain ATCC 25285 / DSM 2151 / JCM 11019 / NCTC 9343) OX=272559 GN=BF9343_0882 PE=4 SV=1
A0A009IS67	3	3	16.3995	0.976732	0.583508	1.07164	0.0500902	U	GC	7114.13	Uncharacterized protein OS=Acinetobacter baumannii (strain 1295743) OX=1310613 GN=J512_1109 PE=4 SV=1
A0A009IKX7	3	2	18.2095	0.859254	0.554301	1.07583	0.0533452	U	GC	32962.3	Metallo-beta-lactamase superfamily protein OS=Acinetobacter baumannii (strain 1295743) OX=1310613 GN=J512_3127 PE=4 SV=1
Q8RG58	3	2	22.5967	0.88351	0.562971	1.09514	0.0522818	GC	U	37142.2	Delta-aminolevulinic acid dehydratase OS=Fusobacterium nucleatum subsp. nucleatum (strain ATCC 25586 / DSM 15643 / BCRC 10681 / CIP 101130 / JCM 8532 / KCTC 2640 / LMG 13131 / VPI 4355) OX=190304 GN=FN0460 PE=3 SV=1
A0A380YXZ0;Q5LEJ0	3	3	17.6038	0.467556	0.364643	1.11731	0.108553	GC	U	30325.6	Putative conjugative transposon protein OS=Bacteroides fragilis (strain ATCC 25285 / DSM 2151 / JCM 11019 / NCTC 9343) OX=272559 GN=traA PE=4 SV=1
A0A4S5AVG8;P77213	3	2	17.8432	0.952871	0.577217	1.12884	0.0503706	U	GC	42107.7	Putative glutamate--cysteine ligase 2 OS=Escherichia coli (strain K12) OX=83333 GN=FAZ83_10305 PE=3 SV=1
Q8RHY5	3	2	23.2444	0.522429	0.388614	1.15203	0.0949732	U	GC	55544.8	Glutamate mutase epsilon subunit OS=Fusobacterium nucleatum subsp. nucleatum (strain ATCC 25586 / DSM 15643 / BCRC 10681 / CIP 101130 / JCM 8532 / KCTC 2640 / LMG 13131 / VPI 4355) OX=190304 GN=glmE PE=3 SV=1
Q9ZJS7	3	1	25.0333	0.343304	0.305483	1.17237	0.152218	U	GC	13548.8	50S ribosomal protein L18 OS=Helicobacter pylori (strain J99 / ATCC 700824) OX=85963 GN=rplR PE=3 SV=1
Q8RIC2	3	3	15.1485	0.608664	0.431017	1.17538	0.0784693	U	GC	43478.4	LPS biosynthesis protein WbpG OS=Fusobacterium nucleatum subsp. nucleatum (strain ATCC 25586 / DSM 15643 / BCRC 10681 / CIP 101130 / JCM 8532 / KCTC 2640 / LMG 13131 / VPI 4355) OX=190304 GN=FN1679 PE=4 SV=1
Q8RGS1	3	3	23.7274	0.215748	0.233045	1.25388	0.230375	GC	U	18887.6	N-acylneuraminate-9-phosphatase OS=Fusobacterium nucleatum subsp. nucleatum (strain ATCC 25586 / DSM 15643 / BCRC 10681 / CIP 101130 / JCM 8532 / KCTC 2640 / LMG 13131 / VPI 4355) OX=190304 GN=FN0213 PE=3 SV=1
A0A380YQ99;Q5L9P8	3	1	18.0008	0.933149	0.573701	1.29685	0.0507469	U	GC	33958.7	Uncharacterized protein OS=Bacteroides fragilis (strain ATCC 25285 / DSM 2151 / JCM 11019 / NCTC 9343) OX=272559 GN=NCTC9343_00710 PE=4 SV=1
A0A009I1Z7	3	3	23.7455	0.796809	0.523104	1.36837	0.057076	GC	U	21968.8	Nitroreductase family protein OS=Acinetobacter baumannii (strain 1295743) OX=1310613 GN=J512_3079 PE=4 SV=1
A0A009INA8	3	2	18.5986	0.279618	0.271249	1.40002	0.185175	U	GC	107030	Isoleucine--tRNA ligase OS=Acinetobacter baumannii (strain 1295743) OX=1310613 GN=ileS PE=3 SV=1
P0AE56	3	3	15.9485	0.109466	0.170086	1.41896	0.36089	U	GC	7590.76	Bacterioferritin-associated ferredoxin OS=Escherichia coli (strain K12) OX=83333 GN=bfd PE=1 SV=1
A0A009I9F4	3	2	11.9119	0.207922	0.23144	1.42524	0.237087	U	GC	7544.77	DHHA1 domain protein OS=Acinetobacter baumannii (strain 1295743) OX=1310613 GN=J512_4363 PE=4 SV=1
A0A4S5B351;P71229	3	2	17.6618	0.155815	0.193271	1.43606	0.29134	U	GC	75868.6	Sigma-54-dependent Fis family transcriptional regulator OS=Escherichia coli (strain K12) OX=83333 GN=FAZ83_07585 PE=4 SV=1
A0A380YS42	3	3	15.6501	0.0954831	0.158841	1.43983	0.388323	U	GC	6705.76	Uncharacterized protein OS=Bacteroides fragilis (strain ATCC 25285 / DSM 2151 / JCM 11019 / NCTC 9343) OX=272559 GN=NCTC9343_01441 PE=4 SV=1
A0A4S5ARI2;P69441;Q1PI83	3	3	17.0879	0.197322	0.227757	1.44514	0.246694	U	GC	23643.1	Adenylate kinase OS=Escherichia coli (strain K12) OX=83333 GN=adk PE=3 SV=1
O05728	3	3	28.4986	0.708518	0.486785	1.48179	0.0650178	U	GC	11188.8	Endoribonuclease VapD OS=Helicobacter pylori (strain ATCC 700392 / 26695) OX=85962 GN=vapD PE=1 SV=2
A0A4S4PGZ0	3	2	17.5932	0.260983	0.264377	1.48613	0.196844	U	GC	10869.5	Helix-turn-helix domain-containing protein OS=Escherichia coli (strain K12) OX=83333 GN=FAZ83_18500 PE=4 SV=1
P16918	3	1	13.7043	0.413546	0.342398	1.4905	0.124945	GC	U	158860	Protein RhsC OS=Escherichia coli (strain K12) OX=83333 GN=rhsC PE=1 SV=4
B2URT8;B5Z9P0;B6JPL0;Q1CV46;Q9ZMW4	3	2	17.3637	0.14255	0.190688	1.50657	0.308613	GC	U	67177.2	Chaperone protein DnaK OS=Helicobacter pylori (strain Shi470) OX=512562 GN=dnaK PE=3 SV=1
Q1CR24	3	2	17.1013	0.606169	0.431017	1.50966	0.0788766	U	GC	34179.3	4-hydroxythreonine-4-phosphate dehydrogenase OS=Helicobacter pylori (strain HPAG1) OX=357544 GN=pdxA PE=3 SV=1
A0A009IL89	3	3	17.5498	0.139701	0.190665	1.54854	0.312561	U	GC	12012.5	DUF4124 domain-containing protein OS=Acinetobacter baumannii (strain 1295743) OX=1310613 GN=J512_2239 PE=4 SV=1
Q9ZMB1	3	1	18.3548	0.0393655	0.113779	1.57601	0.563997	U	GC	35853	Tetraacyldisaccharide 4'-kinase OS=Helicobacter pylori (strain J99 / ATCC 700824) OX=85963 GN=lpxK PE=3 SV=1
Q5LGR9	3	2	16.6311	0.0924361	0.155594	1.58191	0.394853	U	GC	83521.8	Glutamate synthase (NADPH)_ homotetrameric OS=Bacteroides fragilis (strain ATCC 25285 / DSM 2151 / JCM 11019 / NCTC 9343) OX=272559 GN=gltD PE=4 SV=1
B2US42;B5Z9Y2;B6JKE5;P56138;Q1CUU1;Q9ZML9;A0A380YPW5;A0A380YXB0;A0A4S5AP15;A0A6D2XUC5;P0ACU5;P37652;Q5LEY3;Q5LH83	3	1	18.0314	0.349303	0.309457	1.60209	0.149567	U	GC	70052.2	tRNA uridine 5-carboxymethylaminomethyl modification enzyme MnmG OS=Helicobacter pylori (strain Shi470) OX=512562 GN=mnmG PE=3 SV=1
Q8RF00	3	3	25.2538	0.0873912	0.153498	1.60526	0.406162	U	GC	18131.8	D-beta-D-heptose 1-phosphate adenylyltransferase OS=Fusobacterium nucleatum subsp. nucleatum (strain ATCC 25586 / DSM 15643 / BCRC 10681 / CIP 101130 / JCM 8532 / KCTC 2640 / LMG 13131 / VPI 4355) OX=190304 GN=FN0930 PE=4 SV=1
Q8REL0	3	2	19.516	0.0497501	0.116668	1.60636	0.518749	U	GC	68998.2	UvrABC system protein C OS=Fusobacterium nucleatum subsp. nucleatum (strain ATCC 25586 / DSM 15643 / BCRC 10681 / CIP 101130 / JCM 8532 / KCTC 2640 / LMG 13131 / VPI 4355) OX=190304 GN=uvrC PE=3 SV=1
B2USR7;Q9ZM13	3	2	18.5439	0.861671	0.554301	1.72083	0.0532298	GC	U	33610.9	4-hydroxy-tetrahydrodipicolinate synthase OS=Helicobacter pylori (strain Shi470) OX=512562 GN=dapA PE=3 SV=1
Q8R635	3	2	17.692	0.617985	0.43343	1.90377	0.0769813	GC	U	55655.7	UDP-N-acetylmuramoyl-L-alanyl-D-glutamate--2_6-diaminopimelate ligase OS=Fusobacterium nucleatum subsp. nucleatum (strain ATCC 25586 / DSM 15643 / BCRC 10681 / CIP 101130 / JCM 8532 / KCTC 2640 / LMG 13131 / VPI 4355) OX=190304 GN=murE PE=3 SV=1
A0A009HL44	3	3	17.7896	0.564904	0.406071	1.91541	0.0861898	U	GC	6152.19	ATPase associated with various cellular activities family protein OS=Acinetobacter baumannii (strain 1295743) OX=1310613 GN=J512_3784 PE=4 SV=1
A0A380YZS4	3	1	19.0256	0.0752279	0.138479	1.99174	0.436369	U	GC	12094.5	CRISPR-associated endonuclease Cas1_ subtype I-B/HMARI/TNEAP OS=Bacteroides fragilis (strain ATCC 25285 / DSM 2151 / JCM 11019 / NCTC 9343) OX=272559 GN=NCTC9343_04192 PE=4 SV=1
A0A4V3YU70;P76141	3	2	17.9303	0.909954	0.567294	2.01072	0.0513584	U	GC	34000	Transcriptional regulator LsrR OS=Escherichia coli (strain K12) OX=83333 GN=lsrR PE=3 SV=1
Q5LCX0	3	2	23.9852	0.0728885	0.138425	2.08355	0.442727	U	GC	7975.07	Protein of uncharacterized function (DUF2582) OS=Bacteroides fragilis (strain ATCC 25285 / DSM 2151 / JCM 11019 / NCTC 9343) OX=272559 GN=BF9343_2262 PE=4 SV=1
A0A380YNA8;Q5LB81	3	3	16.5885	0.0508478	0.116714	2.1153	0.514467	U	GC	115964	Putative aminoglycoside efflux pump OS=Bacteroides fragilis (strain ATCC 25285 / DSM 2151 / JCM 11019 / NCTC 9343) OX=272559 GN=acrD PE=3 SV=1
Q8REN6	3	2	18.7478	0.00189666	0.0425678	2.12905	0.938502	U	GC	44422.3	N-acyl-L-amino acid amidohydrolase OS=Fusobacterium nucleatum subsp. nucleatum (strain ATCC 25586 / DSM 15643 / BCRC 10681 / CIP 101130 / JCM 8532 / KCTC 2640 / LMG 13131 / VPI 4355) OX=190304 GN=FN1063 PE=4 SV=1
A0A380YRD5	3	2	17.6193	0.00663492	0.0477977	2.13777	0.837425	U	GC	58153.5	Putative exported protein OS=Bacteroides fragilis (strain ATCC 25285 / DSM 2151 / JCM 11019 / NCTC 9343) OX=272559 GN=BF9343_3056 PE=4 SV=1
A0A009IJA3;A0A380YXV1;Q5LE46;Q8R6H5	3	2	25.7387	0.155963	0.193271	2.19712	0.291156	U	GC	5580.56	Uncharacterized protein OS=Acinetobacter baumannii (strain 1295743) OX=1310613 GN=J512_2852 PE=4 SV=1
Q5L7Q3	3	3	19.813	0.166376	0.203676	2.24015	0.278752	U	GC	12288.9	Uncharacterized protein OS=Bacteroides fragilis (strain ATCC 25285 / DSM 2151 / JCM 11019 / NCTC 9343) OX=272559 GN=BF9343_4116 PE=4 SV=1
Q8RFX9	3	2	18.3781	0.610276	0.431017	2.26471	0.0782081	GC	U	22399.1	Regulatory protein RecX OS=Fusobacterium nucleatum subsp. nucleatum (strain ATCC 25586 / DSM 15643 / BCRC 10681 / CIP 101130 / JCM 8532 / KCTC 2640 / LMG 13131 / VPI 4355) OX=190304 GN=recX PE=3 SV=2
A0A009HPA1	3	2	18.2292	0.0991374	0.160199	2.35127	0.380768	GC	U	42485.8	DUF218 domain-containing protein OS=Acinetobacter baumannii (strain 1295743) OX=1310613 GN=J512_2710 PE=4 SV=1
A0A380YRS0;Q5LA67	3	2	17.0215	0.93417	0.573701	2.54682	0.0507242	GC	U	25296.7	Uracil-DNA glycosylase OS=Bacteroides fragilis (strain ATCC 25285 / DSM 2151 / JCM 11019 / NCTC 9343) OX=272559 GN=ung_1 PE=3 SV=1
A0A4V3YU82;P0A8C8	3	2	22.0185	0.0121013	0.0596187	2.62474	0.761883	U	GC	9552.15	Putative membrane protein insertion efficiency factor OS=Escherichia coli (strain K12) OX=83333 GN=yidD PE=3 SV=1
A0A371A3C9	3	3	18.0464	0.0363899	0.109708	2.72405	0.578858	U	GC	26016.5	HEPN_RiboL-PSP domain-containing protein OS=Bacteroides fragilis (strain ATCC 25285 / DSM 2151 / JCM 11019 / NCTC 9343) OX=272559 GN=BF9343_1455 PE=4 SV=1
Q1CUH3	3	1	18.4548	0.290428	0.275418	3.11798	0.178878	U	GC	35638.8	Tetraacyldisaccharide 4'-kinase OS=Helicobacter pylori (strain HPAG1) OX=357544 GN=lpxK PE=3 SV=1
A0A009HHS8	3	1	19.9228	0.253891	0.25901	3.33266	0.201581	U	GC	36436.7	Transposase DDE domain protein OS=Acinetobacter baumannii (strain 1295743) OX=1310613 GN=J512_3771 PE=4 SV=1
A0A380YUK7;Q5LHK2	3	2	18.8066	0.00101029	0.0373819	3.36886	0.965846	U	GC	26422.3	Predicted O-linked N-acetylglucosamine transferase_ SPINDLY family OS=Bacteroides fragilis (strain ATCC 25285 / DSM 2151 / JCM 11019 / NCTC 9343) OX=272559 GN=NCTC9343_02255 PE=4 SV=1
A0A380YTH2;Q5L8J9	3	3	23.2247	0.21111	0.23144	3.39925	0.234316	GC	U	16842.1	Putative gliding motility protein OS=Bacteroides fragilis (strain ATCC 25285 / DSM 2151 / JCM 11019 / NCTC 9343) OX=272559 GN=gldH PE=4 SV=1
Q8RFZ7	3	3	16.3226	0.0397818	0.113779	3.41062	0.561994	U	GC	8070.2	Cold shock protein OS=Fusobacterium nucleatum subsp. nucleatum (strain ATCC 25586 / DSM 15643 / BCRC 10681 / CIP 101130 / JCM 8532 / KCTC 2640 / LMG 13131 / VPI 4355) OX=190304 GN=FN0528 PE=4 SV=1
Q5L8Q9	3	1	12.7081	0.076394	0.139018	4.13588	0.433271	GC	U	23045.4	Uncharacterized protein OS=Bacteroides fragilis (strain ATCC 25285 / DSM 2151 / JCM 11019 / NCTC 9343) OX=272559 GN=BF9343_3743 PE=4 SV=1
A0A009HKS5	3	3	18.4738	0.0482067	0.116668	4.94007	0.524915	GC	U	19537.3	Superoxide dismutase [Cu-Zn] OS=Acinetobacter baumannii (strain 1295743) OX=1310613 GN=sodC PE=3 SV=1
Q8RI23	3	1	22.8029	0.0297762	0.100243	5.07157	0.615892	GC	U	34218.8	Manganese-binding protein OS=Fusobacterium nucleatum subsp. nucleatum (strain ATCC 25586 / DSM 15643 / BCRC 10681 / CIP 101130 / JCM 8532 / KCTC 2640 / LMG 13131 / VPI 4355) OX=190304 GN=FN1813 PE=3 SV=1
P77439;A0A6D2WK02	3	2	23.668	0.0396916	0.113779	5.20025	0.562426	U	GC	92814.5	Multiphosphoryl transfer protein 1 OS=Escherichia coli (strain K12) OX=83333 GN=fryA PE=1 SV=1
A0A009HIR4	3	2	22.1463	0.49486	0.377198	5.41288	0.101452	U	GC	44545.5	Transposase DDE domain protein OS=Acinetobacter baumannii (strain 1295743) OX=1310613 GN=J512_3519 PE=4 SV=1
A0A009HHN3	3	2	17.8932	0.00129546	0.0373819	9.07241	0.956556	GC	U	50154.7	TIR domain protein OS=Acinetobacter baumannii (strain 1295743) OX=1310613 GN=J512_3811 PE=4 SV=1
A0A6D2X5T5;P0ACD8	3	3	15.8022	0.155319	0.193271	9.34668	0.291954	U	GC	66937.8	Ni/Fe-hydrogenase large subunit OS=Escherichia coli (strain K12) OX=83333 GN=hyaB PE=3 SV=1
Q8REW4	3	1	16.8617	0.387232	0.330032	Infinity	0.134263	U	GC	42370.2	Histidinol-phosphate aminotransferase OS=Fusobacterium nucleatum subsp. nucleatum (strain ATCC 25586 / DSM 15643 / BCRC 10681 / CIP 101130 / JCM 8532 / KCTC 2640 / LMG 13131 / VPI 4355) OX=190304 GN=FN0973 PE=4 SV=1
A0A009HNV2;A0A009IAI0	3	0	16.0758					---	---	43106.1	Elongation factor Tu (Fragment) OS=Acinetobacter baumannii (strain 1295743) OX=1310613 GN=J512_0972 PE=3 SV=1
B6JKE8	3	0	18.7736					---	---	40421.3	1-deoxy-D-xylulose 5-phosphate reductoisomerase OS=Helicobacter pylori (strain P12) OX=570508 GN=dxr PE=3 SV=1
A0A009HIB7	4	3	28.2723	0.732953	0.499021	1.01478	0.062483	U	GC	10896.6	50S ribosomal protein L25 OS=Acinetobacter baumannii (strain 1295743) OX=1310613 GN=rplY PE=3 SV=1
Q5L9L9	4	4	24.6683	0.52167	0.388614	1.05471	0.0951429	GC	U	21046.7	RNA polymerase sigma factor OS=Bacteroides fragilis (strain ATCC 25285 / DSM 2151 / JCM 11019 / NCTC 9343) OX=272559 GN=rpoE_4 PE=3 SV=1
A0A0T7C0U2	4	4	31.2138	0.486608	0.375156	1.14975	0.103523	U	GC	18576.2	Predicted inner membrane protein OS=Escherichia coli (strain K12) OX=83333 GN=ypjL PE=4 SV=1
A0A4S5B069;P0ADN0	4	3	26.3509	0.534983	0.391237	1.16351	0.0922332	U	GC	56249.6	Protein ViaA OS=Escherichia coli (strain K12) OX=83333 GN=viaA PE=3 SV=1
A0A380YZ32;Q5LD09	4	3	22.1795	0.790439	0.523104	1.16449	0.0575404	GC	U	13408.4	Uncharacterized protein OS=Bacteroides fragilis (strain ATCC 25285 / DSM 2151 / JCM 11019 / NCTC 9343) OX=272559 GN=NCTC9343_03895 PE=4 SV=1
A0A009HUI4	4	3	30.4393	0.456058	0.362677	1.18288	0.111766	GC	U	50329.3	FMN-dependent oxidoreductase_ nitrilotriacetate monooxygenase family protein OS=Acinetobacter baumannii (strain 1295743) OX=1310613 GN=J512_1071 PE=3 SV=1
Q9ZK19	4	1	20.1067	0.6126	0.43115	1.22358	0.0778346	GC	U	43844	Elongation factor Tu OS=Helicobacter pylori (strain J99 / ATCC 700824) OX=85963 GN=tuf PE=3 SV=1
Q5LFL9	4	3	26.6261	0.119932	0.178126	1.25557	0.342677	U	GC	28577	Uncharacterized protein OS=Bacteroides fragilis (strain ATCC 25285 / DSM 2151 / JCM 11019 / NCTC 9343) OX=272559 GN=BF9343_1293 PE=4 SV=1
Q5LEV2	4	4	16.7257	0.434975	0.355714	1.34957	0.118034	GC	U	16432.9	Uncharacterized protein OS=Bacteroides fragilis (strain ATCC 25285 / DSM 2151 / JCM 11019 / NCTC 9343) OX=272559 GN=BF9343_1567 PE=4 SV=1
Q9ZK56	4	1	30.1322	0.188203	0.22362	1.37716	0.255478	U	GC	28488	Pyrroline-5-carboxylate reductase OS=Helicobacter pylori (strain J99 / ATCC 700824) OX=85963 GN=proC PE=3 SV=1
A0A009IF62	4	3	24.3888	0.342618	0.305483	1.46594	0.152525	U	GC	22235.4	Transposase DDE domain protein OS=Acinetobacter baumannii (strain 1295743) OX=1310613 GN=J512_4170 PE=4 SV=1
A0A0K6BY65	4	3	28.3288	0.0570408	0.12435	1.53783	0.491768	U	GC	35885.1	Putative lipd A biosynthesis related exported protein OS=Bacteroides fragilis (strain ATCC 25285 / DSM 2151 / JCM 11019 / NCTC 9343) OX=272559 GN=htrB PE=4 SV=1
A0A4S5B6Q9	4	3	21.5693	0.414541	0.342398	1.56782	0.124611	U	GC	50126.3	DUF4102 domain-containing protein OS=Escherichia coli (strain K12) OX=83333 GN=FAZ83_00230 PE=4 SV=1
B2UUW8;P56003;B5Z8K3;B6JN44	4	1	19.1674	0.845893	0.547639	1.64259	0.0540213	U	GC	43735.9	Elongation factor Tu OS=Helicobacter pylori (strain Shi470) OX=512562 GN=tuf PE=3 SV=1
A0A4V3YUC1;P46854	4	4	21.5377	0.219451	0.235783	1.65951	0.227305	GC	U	19019.7	N-acetyltransferase OS=Escherichia coli (strain K12) OX=83333 GN=FAZ83_10830 PE=4 SV=1
Q8RHL4	4	3	22.2991	0.242407	0.249817	1.83988	0.209632	U	GC	16792	HIPA protein OS=Fusobacterium nucleatum subsp. nucleatum (strain ATCC 25586 / DSM 15643 / BCRC 10681 / CIP 101130 / JCM 8532 / KCTC 2640 / LMG 13131 / VPI 4355) OX=190304 GN=FN2000 PE=4 SV=1
Q8RI04	4	4	34.0079	0.00465822	0.047306	1.95218	0.873325	U	GC	20741.2	Biopolymer transport exbB protein OS=Fusobacterium nucleatum subsp. nucleatum (strain ATCC 25586 / DSM 15643 / BCRC 10681 / CIP 101130 / JCM 8532 / KCTC 2640 / LMG 13131 / VPI 4355) OX=190304 GN=FN1834 PE=3 SV=1
Q8R692	4	3	19.9161	0.90843	0.567294	2.05917	0.051405	GC	U	84963.8	DNA helicase OS=Fusobacterium nucleatum subsp. nucleatum (strain ATCC 25586 / DSM 15643 / BCRC 10681 / CIP 101130 / JCM 8532 / KCTC 2640 / LMG 13131 / VPI 4355) OX=190304 GN=FN0592 PE=3 SV=1
A0A009IUA6	4	2	21.9556	0.799518	0.523104	2.12096	0.0568833	U	GC	15100.7	50S ribosomal protein L11 OS=Acinetobacter baumannii (strain 1295743) OX=1310613 GN=rplK PE=3 SV=1
Q5L8T3	4	3	24.4128	0.780913	0.520587	2.22906	0.058265	U	GC	52769.2	Putative regulatory protein OS=Bacteroides fragilis (strain ATCC 25285 / DSM 2151 / JCM 11019 / NCTC 9343) OX=272559 GN=BF9343_3719 PE=3 SV=1
P52143	4	1	27.4712	0.0795145	0.141299	2.38421	0.425204	U	GC	157671	Uncharacterized outer membrane protein YpjA OS=Escherichia coli (strain K12) OX=83333 GN=ypjA PE=3 SV=3
Q5LA37	4	2	30.3822	0.030896	0.100657	2.38503	0.609179	U	GC	10779.5	YCII-related domain OS=Bacteroides fragilis (strain ATCC 25285 / DSM 2151 / JCM 11019 / NCTC 9343) OX=272559 GN=BF9343_3256 PE=3 SV=1
O25093	4	3	22.7196	0.0101752	0.0562846	2.4143	0.785568	U	GC	59447.3	Pseudaminic acid cytidylyltransferase and UDP-2_4-diacetamido-2_4_6-trideoxy-beta-L-altropyranose hydrolase OS=Helicobacter pylori (strain ATCC 700392 / 26695) OX=85962 GN=HP_0326 PE=3 SV=1
A0A6D2W184;P0A6Z3	4	4	23.3116	0.00538655	0.047306	2.43496	0.859332	U	GC	71422.6	Chaperone protein HtpG OS=Escherichia coli (strain K12) OX=83333 GN=htpG PE=3 SV=1
A0A009HSU4	4	3	28.7884	0.553842	0.399541	2.44729	0.0883473	U	GC	5119.14	Uncharacterized protein OS=Acinetobacter baumannii (strain 1295743) OX=1310613 GN=J512_1719 PE=4 SV=1
P77397	4	3	21.2838	0.0345263	0.105667	2.523	0.588693	GC	U	62528	3-(3-hydroxy-phenyl)propionate/3-hydroxycinnamic acid hydroxylase OS=Escherichia coli (strain K12) OX=83333 GN=mhpA PE=1 SV=1
P16916;P16917	4	2	18.5385	0.0647879	0.1298	2.79566	0.466375	U	GC	157005	Protein RhsA OS=Escherichia coli (strain K12) OX=83333 GN=rhsA PE=3 SV=1
A0A009HNH3	4	3	24.1767	0.00123487	0.0373819	3.36332	0.958488	U	GC	19215	Uncharacterized protein OS=Acinetobacter baumannii (strain 1295743) OX=1310613 GN=J512_2034 PE=4 SV=1
Q5LA87	4	4	22.2027	0.0459241	0.11622	3.43083	0.534364	U	GC	24332.8	Putative DNA-binding cyclic-nucleotide binding protein OS=Bacteroides fragilis (strain ATCC 25285 / DSM 2151 / JCM 11019 / NCTC 9343) OX=272559 GN=BF9343_3206 PE=4 SV=1
A0A6D2WU85;P04425	4	3	20.055	0.00322307	0.047306	3.87994	0.904297	U	GC	35789.1	Glutathione synthetase OS=Escherichia coli (strain K12) OX=83333 GN=gshB PE=3 SV=1
Q5L9R8	4	3	21.311	0.0144855	0.0696654	4.21462	0.735721	U	GC	83598.6	Predicted P-loop ATPase and inactivated derivatives OS=Bacteroides fragilis (strain ATCC 25285 / DSM 2151 / JCM 11019 / NCTC 9343) OX=272559 GN=BF9343_3378 PE=4 SV=1
Q5LED2	4	2	21.5638	0.0199953	0.0828288	4.41076	0.684928	U	GC	61348.7	ABC transporter ATP-binding protein OS=Bacteroides fragilis (strain ATCC 25285 / DSM 2151 / JCM 11019 / NCTC 9343) OX=272559 GN=yheS_4 PE=4 SV=1
Q5L9I7	4	2	23.0045	0.006097	0.0477977	4.60243	0.846574	GC	U	45324.9	Uncharacterized protein OS=Bacteroides fragilis (strain ATCC 25285 / DSM 2151 / JCM 11019 / NCTC 9343) OX=272559 GN=BF9343_3459 PE=4 SV=1
Q8REX3	4	4	21.9912	0.271654	0.268979	4.85335	0.190031	GC	U	18583.1	Uncharacterized protein OS=Fusobacterium nucleatum subsp. nucleatum (strain ATCC 25586 / DSM 15643 / BCRC 10681 / CIP 101130 / JCM 8532 / KCTC 2640 / LMG 13131 / VPI 4355) OX=190304 GN=FN0961 PE=4 SV=1
Q8REW3	5	5	28.2269	0.673128	0.46788	1.01422	0.0691881	GC	U	16506.7	Lactoylglutathione lyase OS=Fusobacterium nucleatum subsp. nucleatum (strain ATCC 25586 / DSM 15643 / BCRC 10681 / CIP 101130 / JCM 8532 / KCTC 2640 / LMG 13131 / VPI 4355) OX=190304 GN=FN0974 PE=4 SV=1
Q8RFC7	5	4	27.8848	0.523304	0.388614	1.03817	0.0947781	U	GC	28601	Electron transfer flavoprotein beta-subunit OS=Fusobacterium nucleatum subsp. nucleatum (strain ATCC 25586 / DSM 15643 / BCRC 10681 / CIP 101130 / JCM 8532 / KCTC 2640 / LMG 13131 / VPI 4355) OX=190304 GN=FN0784 PE=3 SV=1
Q5L7U5	5	4	28.5649	0.994548	0.589122	1.13458	0.050005	GC	U	79788.3	Putative formate acetyltransferase (Pyruvate formate-lyase) OS=Bacteroides fragilis (strain ATCC 25285 / DSM 2151 / JCM 11019 / NCTC 9343) OX=272559 GN=pflD PE=4 SV=1
A0A009IS66	5	4	28.0418	0.196878	0.227757	1.15501	0.24711	GC	U	74455.3	LysM domain protein OS=Acinetobacter baumannii (strain 1295743) OX=1310613 GN=J512_0350 PE=4 SV=1
Q8RFP0	5	4	30.0409	0.451591	0.362677	1.17749	0.113053	GC	U	33178.7	Pseudouridine synthase OS=Fusobacterium nucleatum subsp. nucleatum (strain ATCC 25586 / DSM 15643 / BCRC 10681 / CIP 101130 / JCM 8532 / KCTC 2640 / LMG 13131 / VPI 4355) OX=190304 GN=FN0651 PE=3 SV=1
A0A009I3I6	5	3	25.3572	0.283478	0.272668	1.24382	0.182889	U	GC	83124	Isocitrate dehydrogenase [NADP] OS=Acinetobacter baumannii (strain 1295743) OX=1310613 GN=J512_2554 PE=3 SV=1
O25629;Q9ZKM3	5	4	27.17	0.765319	0.514099	1.3306	0.0595305	U	GC	54721	Cell division protein FtsA OS=Helicobacter pylori (strain ATCC 700392 / 26695) OX=85962 GN=ftsA PE=3 SV=1
Q9ZJX9	5	2	27.2895	0.96302	0.577217	1.34983	0.0502281	U	GC	74616.8	Ribonuclease R OS=Helicobacter pylori (strain J99 / ATCC 700824) OX=85963 GN=rnr PE=3 SV=1
A0A4V3YUL6;P03030	5	4	28.8717	0.228854	0.240764	1.35673	0.219793	U	GC	34633.8	LysR family transcriptional regulator OS=Escherichia coli (strain K12) OX=83333 GN=FAZ83_05515 PE=3 SV=1
O25773	5	2	30.7753	0.185354	0.222496	1.38032	0.258328	U	GC	28447.2	Pyrroline-5-carboxylate reductase OS=Helicobacter pylori (strain ATCC 700392 / 26695) OX=85962 GN=proC PE=3 SV=1
A0A009IPI8	5	4	26.1984	0.0519112	0.117816	1.38048	0.510397	U	GC	54050	ATP dependent DNA ligase domain protein OS=Acinetobacter baumannii (strain 1295743) OX=1310613 GN=J512_2035 PE=4 SV=1
A0A4S5ARA8	5	5	32.8378	0.0191342	0.0828288	1.62859	0.692148	U	GC	25464.8	Phage tail tape measure protein OS=Escherichia coli (strain K12) OX=83333 GN=FAZ83_22715 PE=4 SV=1
A0A4V3YT52	5	2	32.711	0.153512	0.193271	1.6473	0.294215	U	GC	58958.7	Autotransporter outer membrane beta-barrel domain-containing protein (Fragment) OS=Escherichia coli (strain K12) OX=83333 GN=FAZ83_24360 PE=4 SV=1
A0A009I9D9	5	4	28.8032	0.0740125	0.138425	1.66857	0.439648	U	GC	35360.9	ABC transporter_ substrate-binding_ aliphatic sulfonates family protein OS=Acinetobacter baumannii (strain 1295743) OX=1310613 GN=J512_0846 PE=3 SV=1
A0A4S5B0L4;P10408	5	4	25.0885	0.550849	0.398806	1.70476	0.0889462	GC	U	102193	Protein translocase subunit SecA OS=Escherichia coli (strain K12) OX=83333 GN=secA PE=2 SV=1
O25883;Q9ZJQ9	5	4	33.246	0.057868	0.12435	1.88458	0.488908	U	GC	51317	Fumarate hydratase class II OS=Helicobacter pylori (strain ATCC 700392 / 26695) OX=85962 GN=fumC PE=3 SV=1
A0A009HLQ9	5	4	33.7691	0.00678317	0.0477977	1.90721	0.834974	U	GC	65347.6	M61 glycyl aminopeptidase family protein OS=Acinetobacter baumannii (strain 1295743) OX=1310613 GN=J512_2555 PE=4 SV=1
A0A6D2XTU7;P11349	5	4	27.9246	0.834296	0.541867	1.91055	0.0546612	U	GC	59050	Nitrate reductase subunit beta OS=Escherichia coli (strain K12) OX=83333 GN=narH PE=4 SV=1
A0A009IPX8	5	3	27.6299	0.0117371	0.0596187	2.10361	0.766168	U	GC	32362.6	Homocysteine S-methyltransferase family protein OS=Acinetobacter baumannii (strain 1295743) OX=1310613 GN=J512_1041 PE=4 SV=1
Q5L8P9	5	3	28.7097	0.0335323	0.104204	2.29369	0.59412	U	GC	93651.3	Ferrous iron transport protein B OS=Bacteroides fragilis (strain ATCC 25285 / DSM 2151 / JCM 11019 / NCTC 9343) OX=272559 GN=feoB_1 PE=3 SV=1
Q5LGY6	5	4	31.6258	0.660375	0.461558	2.4815	0.0708442	U	GC	127922	Putative TPR-domain protein OS=Bacteroides fragilis (strain ATCC 25285 / DSM 2151 / JCM 11019 / NCTC 9343) OX=272559 GN=BF9343_0819 PE=4 SV=1
A0A009I9M6	5	3	33.967	0.00114676	0.0373819	2.69689	0.961337	U	GC	35316.1	Sulfate ABC transporter_ sulfate-binding family protein OS=Acinetobacter baumannii (strain 1295743) OX=1310613 GN=J512_0733 PE=4 SV=1
Q8RH18	5	5	25.7712	0.00517624	0.047306	3.25697	0.863271	U	GC	87020	Ribonucleoside-diphosphate reductase OS=Fusobacterium nucleatum subsp. nucleatum (strain ATCC 25586 / DSM 15643 / BCRC 10681 / CIP 101130 / JCM 8532 / KCTC 2640 / LMG 13131 / VPI 4355) OX=190304 GN=FN0102 PE=3 SV=1
Q8R603	6	4	37.1333	0.886471	0.563081	1.00157	0.0521663	GC	U	43571.7	Elongation factor Tu OS=Fusobacterium nucleatum subsp. nucleatum (strain ATCC 25586 / DSM 15643 / BCRC 10681 / CIP 101130 / JCM 8532 / KCTC 2640 / LMG 13131 / VPI 4355) OX=190304 GN=tuf PE=3 SV=1
Q8REK4	6	3	34.3008	0.98808	0.587011	1.06212	0.0500237	U	GC	49232	Uncharacterized protein OS=Fusobacterium nucleatum subsp. nucleatum (strain ATCC 25586 / DSM 15643 / BCRC 10681 / CIP 101130 / JCM 8532 / KCTC 2640 / LMG 13131 / VPI 4355) OX=190304 GN=FN1096 PE=4 SV=1
O25943	6	2	44.0774	0.279479	0.271249	1.06294	0.185258	GC	U	59792.9	DNA repair protein RecN OS=Helicobacter pylori (strain ATCC 700392 / 26695) OX=85962 GN=recN PE=3 SV=1
B2UUP2;B6JMX4;P55987	6	6	33.1603	0.567141	0.406233	1.06456	0.0857641	U	GC	55342.5	ATP synthase subunit alpha OS=Helicobacter pylori (strain Shi470) OX=512562 GN=atpA PE=3 SV=1
Q5LD27	6	6	31.9886	0.944521	0.576391	1.09749	0.0505139	GC	U	181946	Peptidase S74 domain-containing protein OS=Bacteroides fragilis (strain ATCC 25285 / DSM 2151 / JCM 11019 / NCTC 9343) OX=272559 GN=BF9343_2203 PE=4 SV=1
Q9ZML6;B2US45;B5Z9Y5;P56139;Q1CUT8	6	5	35.9604	0.446022	0.362476	1.10439	0.114687	GC	U	40269.1	1-deoxy-D-xylulose 5-phosphate reductoisomerase OS=Helicobacter pylori (strain J99 / ATCC 700824) OX=85963 GN=dxr PE=3 SV=1
A0A4S4P2G0;P64530	6	4	33.6494	0.492617	0.376911	1.33584	0.102009	GC	U	10190.9	Ni(II)/Co(II)-binding transcriptional repressor RcnR OS=Escherichia coli (strain K12) OX=83333 GN=rcnR PE=3 SV=1
B2UVV4	6	1	39.6162	0.396462	0.335071	1.48343	0.130883	U	GC	39953.3	Elongation factor Ts OS=Helicobacter pylori (strain Shi470) OX=512562 GN=tsf PE=3 SV=1
A0A380YUI4;Q5L7N8	6	5	32.6058	0.280661	0.271249	1.51782	0.184553	U	GC	60995.9	Putative transmembrane protein OS=Bacteroides fragilis (strain ATCC 25285 / DSM 2151 / JCM 11019 / NCTC 9343) OX=272559 GN=NCTC9343_01515 PE=4 SV=1
Q8REJ5	6	5	41.9911	0.101738	0.161812	1.51886	0.375566	U	GC	45684.3	L-serine ammonia-lyase OS=Fusobacterium nucleatum subsp. nucleatum (strain ATCC 25586 / DSM 15643 / BCRC 10681 / CIP 101130 / JCM 8532 / KCTC 2640 / LMG 13131 / VPI 4355) OX=190304 GN=FN1106 PE=3 SV=1
Q8RFT6	6	6	40.8266	0.898561	0.565426	1.56241	0.0517264	GC	U	16441.5	Hypothetical exported 24-amino acid repeat protein OS=Fusobacterium nucleatum subsp. nucleatum (strain ATCC 25586 / DSM 15643 / BCRC 10681 / CIP 101130 / JCM 8532 / KCTC 2640 / LMG 13131 / VPI 4355) OX=190304 GN=FN0601 PE=4 SV=1
A0A6D2XG15;P0A853	6	6	35.8306	0.318093	0.28684	1.64128	0.164142	U	GC	53172.8	Tryptophanase OS=Escherichia coli (strain K12) OX=83333 GN=tnaA PE=3 SV=1
A0A009IGB7	6	5	30.1146	0.0250527	0.0950831	1.66291	0.646626	U	GC	96936.4	Alanine--tRNA ligase OS=Acinetobacter baumannii (strain 1295743) OX=1310613 GN=alaS PE=3 SV=1
A0A6D2WV66	6	5	43.7561	0.934433	0.573701	1.69159	0.0507184	GC	U	5318.38	Nucleocapsid protein OS=Escherichia coli (strain K12) OX=83333 GN=FAZ83_22765 PE=4 SV=1
A0A380YVN9;Q5LJ67	6	5	35.2965	0.354555	0.312738	1.70917	0.147302	GC	U	66113.8	Putative AraC family/two component family regulatory protein OS=Bacteroides fragilis (strain ATCC 25285 / DSM 2151 / JCM 11019 / NCTC 9343) OX=272559 GN=cyaB PE=4 SV=1
A0A6D2WUC3;P0A8H6	6	4	39.8104	0.0281001	0.0988061	1.71737	0.626328	U	GC	19059.3	Der GTPase-activating protein YihI OS=Escherichia coli (strain K12) OX=83333 GN=yihI PE=3 SV=1
Q8RFP4	6	5	35.7987	0.53652	0.391237	1.77245	0.0919063	U	GC	44917.2	Transcriptional regulator OS=Fusobacterium nucleatum subsp. nucleatum (strain ATCC 25586 / DSM 15643 / BCRC 10681 / CIP 101130 / JCM 8532 / KCTC 2640 / LMG 13131 / VPI 4355) OX=190304 GN=FN0647 PE=4 SV=1
O25699	6	3	48.0778	0.01031	0.0562846	1.8482	0.783823	U	GC	37417.5	Holliday junction ATP-dependent DNA helicase RuvB OS=Helicobacter pylori (strain ATCC 700392 / 26695) OX=85962 GN=ruvB PE=3 SV=1
A0A009HJK0	6	6	32.4289	0.0888713	0.154752	1.88469	0.402777	U	GC	148328	ATP-dependent helicase HrpA OS=Acinetobacter baumannii (strain 1295743) OX=1310613 GN=J512_3264 PE=4 SV=1
A0A4V3YTZ9	6	3	42.0641	0.380009	0.328028	1.8938	0.136997	U	GC	40511.7	Uncharacterized protein OS=Escherichia coli (strain K12) OX=83333 GN=FAZ83_17365 PE=4 SV=1
Q5LCV3	6	5	34.4175	0.00890578	0.0529086	1.92774	0.802732	U	GC	51556.5	Cytochrome-C peroxidase OS=Bacteroides fragilis (strain ATCC 25285 / DSM 2151 / JCM 11019 / NCTC 9343) OX=272559 GN=ccp PE=4 SV=1
A0A380YYA5	6	4	41.2003	0.0293365	0.100243	1.9962	0.618584	U	GC	68954.6	Uncharacterized protein OS=Bacteroides fragilis (strain ATCC 25285 / DSM 2151 / JCM 11019 / NCTC 9343) OX=272559 GN=BF9343_1931 PE=4 SV=1
Q8RF16	6	5	40.3228	0.0272833	0.0984107	2.07264	0.631592	U	GC	36401.1	Tpl protein OS=Fusobacterium nucleatum subsp. nucleatum (strain ATCC 25586 / DSM 15643 / BCRC 10681 / CIP 101130 / JCM 8532 / KCTC 2640 / LMG 13131 / VPI 4355) OX=190304 GN=FN0908 PE=4 SV=1
Q8REC6	6	4	31.6344	0.190444	0.22496	2.99993	0.253272	U	GC	61632	Uncharacterized protein OS=Fusobacterium nucleatum subsp. nucleatum (strain ATCC 25586 / DSM 15643 / BCRC 10681 / CIP 101130 / JCM 8532 / KCTC 2640 / LMG 13131 / VPI 4355) OX=190304 GN=FN1182 PE=4 SV=1
Q5LES2;A0A380YX48	6	5	37.1257	0.00756872	0.0486384	3.15167	0.822453	U	GC	43360.8	Possible sulfotransferase OS=Bacteroides fragilis (strain ATCC 25285 / DSM 2151 / JCM 11019 / NCTC 9343) OX=272559 GN=BF9343_1597 PE=4 SV=1
Q8R5Z8	6	2	37.8875	0.00794621	0.0486384	3.34121	0.816694	U	GC	53401.1	Uncharacterized RNA methyltransferase FN1713 OS=Fusobacterium nucleatum subsp. nucleatum (strain ATCC 25586 / DSM 15643 / BCRC 10681 / CIP 101130 / JCM 8532 / KCTC 2640 / LMG 13131 / VPI 4355) OX=190304 GN=FN1713 PE=3 SV=1
A0A009HK27;A0A009I1R6;A0A009HJQ5;A0A009HYB8;A0A009HZ32;A0A009H5Z9;A0A009IMV9;A0A009HK18;A0A009IJK8;A0A009IGJ8	6	4	37.4035	0.00408875	0.047306	4.51656	0.885015	GC	U	20414.5	Transposase DDE domain protein (Fragment) OS=Acinetobacter baumannii (strain 1295743) OX=1310613 GN=J512_4109 PE=4 SV=1
P0CE47;P0CE48	6	0	32.3144					---	---	43454.7	Elongation factor Tu 1 OS=Escherichia coli (strain K12) OX=83333 GN=tufA PE=1 SV=1
Q5LA06	7	5	45.2771	0.878495	0.561546	1.03136	0.0524845	GC	U	41465	Multifunctional fusion protein OS=Bacteroides fragilis (strain ATCC 25285 / DSM 2151 / JCM 11019 / NCTC 9343) OX=272559 GN=msrAB PE=3 SV=1
Q5LHD1;P77286	7	6	40.8065	0.92858	0.573701	1.04586	0.0508528	U	GC	71893.4	Domain of Uncharacterized Function (DUF349) OS=Bacteroides fragilis (strain ATCC 25285 / DSM 2151 / JCM 11019 / NCTC 9343) OX=272559 GN=BF9343_0670 PE=4 SV=1
Q8RIQ6	7	5	35.8584	0.720201	0.493134	1.14284	0.063772	GC	U	59023.5	Hypothetical exported 24-amino acid repeat protein OS=Fusobacterium nucleatum subsp. nucleatum (strain ATCC 25586 / DSM 15643 / BCRC 10681 / CIP 101130 / JCM 8532 / KCTC 2640 / LMG 13131 / VPI 4355) OX=190304 GN=FN1514 PE=4 SV=1
Q5L841	7	6	53.4112	0.510067	0.384438	1.18877	0.0977971	GC	U	21058.9	Corrinoid adenosyltransferase OS=Bacteroides fragilis (strain ATCC 25285 / DSM 2151 / JCM 11019 / NCTC 9343) OX=272559 GN=yvqK_1 PE=3 SV=1
Q8R6H3	7	5	43.4386	0.100901	0.161755	1.29378	0.377225	U	GC	46126.4	Probable electron transfer flavoprotein-quinone oxidoreductase ydiS OS=Fusobacterium nucleatum subsp. nucleatum (strain ATCC 25586 / DSM 15643 / BCRC 10681 / CIP 101130 / JCM 8532 / KCTC 2640 / LMG 13131 / VPI 4355) OX=190304 GN=FN1544 PE=3 SV=1
Q8RFK2	7	6	37.5001	0.0591521	0.125771	1.40759	0.484543	U	GC	102345	DNA mismatch repair protein MutS OS=Fusobacterium nucleatum subsp. nucleatum (strain ATCC 25586 / DSM 15643 / BCRC 10681 / CIP 101130 / JCM 8532 / KCTC 2640 / LMG 13131 / VPI 4355) OX=190304 GN=mutS PE=3 SV=1
Q5LIU3	7	3	33.8261	0.153539	0.193271	1.45021	0.294181	GC	U	116854	Putative AcrB/AcrD family RND transport protein OS=Bacteroides fragilis (strain ATCC 25285 / DSM 2151 / JCM 11019 / NCTC 9343) OX=272559 GN=bepE_4 PE=3 SV=1
Q9ZM57;B2USM3;B5ZAF5;B6JKW4;Q1CUB7	7	6	39.2036	0.0632876	0.1298	1.46169	0.471062	U	GC	37337.3	Holliday junction ATP-dependent DNA helicase RuvB OS=Helicobacter pylori (strain J99 / ATCC 700824) OX=85963 GN=ruvB PE=3 SV=1
Q5LB85	7	4	36.6417	0.136174	0.189875	1.49355	0.317574	GC	U	125430	Putative exported protein OS=Bacteroides fragilis (strain ATCC 25285 / DSM 2151 / JCM 11019 / NCTC 9343) OX=272559 GN=BF9343_2856 PE=4 SV=1
A0A6D2XGU8	7	5	51.267	0.0960259	0.158841	1.59799	0.387182	U	GC	47349.1	Uncharacterized protein OS=Escherichia coli (strain K12) OX=83333 GN=FAZ83_00590 PE=4 SV=1
A0A009HZ58	7	6	34.5344	0.020093	0.0828288	1.6931	0.684124	U	GC	18625.1	Gluconokinase OS=Acinetobacter baumannii (strain 1295743) OX=1310613 GN=J512_3897 PE=3 SV=1
Q8REP3	7	4	48.3032	0.264659	0.264648	1.70545	0.194455	U	GC	37375.4	Cysteine synthase OS=Fusobacterium nucleatum subsp. nucleatum (strain ATCC 25586 / DSM 15643 / BCRC 10681 / CIP 101130 / JCM 8532 / KCTC 2640 / LMG 13131 / VPI 4355) OX=190304 GN=FN1055 PE=1 SV=1
Q8R653	7	6	39.2334	0.0314805	0.100933	1.82862	0.605753	U	GC	47185.4	Zinc protease OS=Fusobacterium nucleatum subsp. nucleatum (strain ATCC 25586 / DSM 15643 / BCRC 10681 / CIP 101130 / JCM 8532 / KCTC 2640 / LMG 13131 / VPI 4355) OX=190304 GN=FN1029 PE=3 SV=1
Q8REF6	7	5	35.9644	0.800227	0.523104	1.83628	0.0568334	U	GC	108826	PDDEXK_1 domain-containing protein OS=Fusobacterium nucleatum subsp. nucleatum (strain ATCC 25586 / DSM 15643 / BCRC 10681 / CIP 101130 / JCM 8532 / KCTC 2640 / LMG 13131 / VPI 4355) OX=190304 GN=FN1150 PE=4 SV=1
A0A4S4PSM9;Q46857	7	6	38.2752	0.213117	0.23144	1.88308	0.232598	U	GC	31166.7	2_5-didehydrogluconate reductase DkgA OS=Escherichia coli (strain K12) OX=83333 GN=dkgA PE=4 SV=1
A0A009IT43	7	6	50.1776	0.508721	0.384438	2.02654	0.0981124	U	GC	27161.3	Short chain dehydrogenase family protein OS=Acinetobacter baumannii (strain 1295743) OX=1310613 GN=J512_0848 PE=3 SV=1
Q5L7E1	7	6	43.647	0.0663991	0.131456	2.11194	0.461454	U	GC	33583.6	Putative AraC-family transcriptional regulator OS=Bacteroides fragilis (strain ATCC 25285 / DSM 2151 / JCM 11019 / NCTC 9343) OX=272559 GN=BF9343_4230 PE=4 SV=1
A0A4S5B046;P28249	7	6	45.4444	0.00273578	0.047306	2.19314	0.91611	U	GC	68986	Outer membrane assembly protein AsmA OS=Escherichia coli (strain K12) OX=83333 GN=asmA PE=4 SV=1
A0A4S4NTP9	7	2	37.819	0.0304558	0.100657	2.97398	0.611794	U	GC	21214.5	Elongation factor Tu (Fragment) OS=Escherichia coli (strain K12) OX=83333 GN=FAZ83_25705 PE=4 SV=1
P33227	7	7	39.4611	0.0180157	0.0827048	3.23752	0.701886	U	GC	19397.7	Putative uncharacterized protein StfE OS=Escherichia coli (strain K12) OX=83333 GN=stfE PE=5 SV=3
Q8RH15	8	8	52.1976	0.415301	0.342398	1.13762	0.124357	U	GC	16728	Putative_PNPOx domain-containing protein OS=Fusobacterium nucleatum subsp. nucleatum (strain ATCC 25586 / DSM 15643 / BCRC 10681 / CIP 101130 / JCM 8532 / KCTC 2640 / LMG 13131 / VPI 4355) OX=190304 GN=FN0106 PE=4 SV=1
A0A380YVX9;Q5LG30	8	7	44.091	0.383919	0.329993	1.15212	0.135507	GC	U	68765.8	Chaperone protein DnaK OS=Bacteroides fragilis (strain ATCC 25285 / DSM 2151 / JCM 11019 / NCTC 9343) OX=272559 GN=dnaK2 PE=2 SV=1
Q5L7X1	8	6	49.6448	0.0978697	0.159426	1.31178	0.383356	U	GC	69189.7	Metal-dependent hydrolase OS=Bacteroides fragilis (strain ATCC 25285 / DSM 2151 / JCM 11019 / NCTC 9343) OX=272559 GN=BF9343_4047 PE=4 SV=1
P22523;A0A6D2W8X7	8	7	48.9804	0.263208	0.264506	1.56289	0.195393	U	GC	170801	Chromosome partition protein MukB OS=Escherichia coli (strain K12) OX=83333 GN=mukB PE=1 SV=2
A0A4S5AW87;P06710	8	7	45.3005	0.0283712	0.0988061	1.61346	0.624606	U	GC	71379.8	DNA polymerase III subunit gamma/tau OS=Escherichia coli (strain K12) OX=83333 GN=dnaX PE=3 SV=1
Q9ZKF6	8	7	51.7855	0.0200346	0.0828288	1.66031	0.684604	U	GC	62699.5	30S ribosomal protein S1 OS=Helicobacter pylori (strain J99 / ATCC 700824) OX=85963 GN=rpsA PE=3 SV=1
Q5LCT8	8	8	55.293	0.231916	0.24147	1.67306	0.217431	U	GC	20750.6	Uncharacterized protein OS=Bacteroides fragilis (strain ATCC 25285 / DSM 2151 / JCM 11019 / NCTC 9343) OX=272559 GN=BF9343_2294 PE=4 SV=1
A0A6D2XN30;P0A7K2	8	7	57.7581	0.0634784	0.1298	1.79412	0.47046	U	GC	12295.2	50S ribosomal protein L7/L12 OS=Escherichia coli (strain K12) OX=83333 GN=rplL PE=3 SV=1
A0A6D2XVZ4;P30845	8	5	48.7602	0.117636	0.178126	2.72771	0.346521	U	GC	62380.5	Phosphoethanolamine transferase EptA OS=Escherichia coli (strain K12) OX=83333 GN=eptA PE=4 SV=1
Q8R642	9	8	52.414	0.979294	0.583508	1.04538	0.0500715	U	GC	39698.5	Peptidase M20 domain-containing protein 2 OS=Fusobacterium nucleatum subsp. nucleatum (strain ATCC 25586 / DSM 15643 / BCRC 10681 / CIP 101130 / JCM 8532 / KCTC 2640 / LMG 13131 / VPI 4355) OX=190304 GN=FN1186 PE=3 SV=1
Q5L9K1	9	7	48.5999	0.960482	0.577217	1.16135	0.0502605	U	GC	32725.8	Conserved hypothetical dehydrogenase protein OS=Bacteroides fragilis (strain ATCC 25285 / DSM 2151 / JCM 11019 / NCTC 9343) OX=272559 GN=ydaD PE=4 SV=1
A0A6D2WD14;P77402	9	8	57.6302	0.358303	0.314671	1.20427	0.145715	GC	U	35265.6	AraC family transcriptional regulator OS=Escherichia coli (strain K12) OX=83333 GN=FAZ83_02820 PE=4 SV=1
P56116	9	2	57.998	0.0565956	0.12435	1.28157	0.493322	U	GC	71445.4	Chaperone protein HtpG OS=Helicobacter pylori (strain ATCC 700392 / 26695) OX=85962 GN=htpG PE=3 SV=1
A0A6D2XN76	9	6	53.9687	0.485898	0.375156	1.34227	0.103704	U	GC	157725	Autotransporter outer membrane beta-barrel domain-containing protein OS=Escherichia coli (strain K12) OX=83333 GN=FAZ83_22200 PE=4 SV=1
A0A380Z0M6;Q5LE70	9	8	48.9472	0.307153	0.281721	1.35551	0.169746	U	GC	76765.7	Fructose-1_6-bisphosphatase class 3 OS=Bacteroides fragilis (strain ATCC 25285 / DSM 2151 / JCM 11019 / NCTC 9343) OX=272559 GN=fbp PE=3 SV=1
A0A380YZU6;Q5LIJ7	9	6	43.9657	0.961808	0.577217	1.37238	0.0502433	GC	U	41258	UDP-N-acetylglucosamine--N-acetylmuramyl-(pentapeptide) pyrophosphoryl-undecaprenol N-acetylglucosamine transferase OS=Bacteroides fragilis (strain ATCC 25285 / DSM 2151 / JCM 11019 / NCTC 9343) OX=272559 GN=murG PE=3 SV=1
A0A6D2W855;P76272	9	8	48.7949	0.301052	0.281528	1.52448	0.172995	U	GC	94931.6	MCE family protein OS=Escherichia coli (strain K12) OX=83333 GN=FAZ83_02115 PE=4 SV=1
Q9ZJ71	9	1	53.0175	0.367334	0.321205	2.18959	0.141993	U	GC	40030.2	Elongation factor Ts OS=Helicobacter pylori (strain J99 / ATCC 700824) OX=85963 GN=tsf PE=3 SV=1
Q8R600	9	7	52.553	0.00172822	0.0425678	2.20676	0.943369	U	GC	33191.8	Elongation factor Ts OS=Fusobacterium nucleatum subsp. nucleatum (strain ATCC 25586 / DSM 15643 / BCRC 10681 / CIP 101130 / JCM 8532 / KCTC 2640 / LMG 13131 / VPI 4355) OX=190304 GN=tsf PE=3 SV=2
Q1CUU4	9	1	65.6346	0.000958242	0.0373819	2.3017	0.967597	U	GC	71504.7	Chaperone protein HtpG OS=Helicobacter pylori (strain HPAG1) OX=357544 GN=htpG PE=3 SV=1
Q8RFD1	9	6	51.0103	0.0733607	0.138425	2.31443	0.441428	U	GC	68058.3	Elongation factor 4 OS=Fusobacterium nucleatum subsp. nucleatum (strain ATCC 25586 / DSM 15643 / BCRC 10681 / CIP 101130 / JCM 8532 / KCTC 2640 / LMG 13131 / VPI 4355) OX=190304 GN=lepA PE=3 SV=1
A0A380YTT7;Q5L879	10	7	52.4327	0.274434	0.270406	1.03137	0.188314	U	GC	97132	Primosomal protein N' OS=Bacteroides fragilis (strain ATCC 25285 / DSM 2151 / JCM 11019 / NCTC 9343) OX=272559 GN=priA PE=3 SV=1
Q5LIG5	10	8	53.6016	0.491354	0.376911	1.16172	0.102324	U	GC	93286.9	TonB-dependent Receptor Plug Domain OS=Bacteroides fragilis (strain ATCC 25285 / DSM 2151 / JCM 11019 / NCTC 9343) OX=272559 GN=BF9343_0282 PE=4 SV=1
A0A009HN45	10	9	54.6603	0.175536	0.212316	1.29061	0.268568	U	GC	110234	DEAD/DEAH box helicase family protein OS=Acinetobacter baumannii (strain 1295743) OX=1310613 GN=J512_3139 PE=4 SV=1
P14565;A0A009HQ41;A0A6D2XWX2;B5ZA06;P39830;P55994;P77596;Q5LEM5;Q8R6B8;Q8RHP2;Q8RIG3	10	9	66.1072	0.153156	0.193271	1.36986	0.294664	U	GC	192016	Multifunctional conjugation protein TraI OS=Escherichia coli (strain K12) OX=83333 GN=traI PE=1 SV=2
Q5LDT3	10	7	63.1203	0.125096	0.181529	1.39978	0.334311	U	GC	52383.5	Protein of uncharacterized function (DUF877) OS=Bacteroides fragilis (strain ATCC 25285 / DSM 2151 / JCM 11019 / NCTC 9343) OX=272559 GN=BF9343_1941 PE=4 SV=1
Q5L8N9	10	7	56.8729	0.409417	0.34173	1.42894	0.126344	U	GC	73150.5	ParB-like partition proteins OS=Bacteroides fragilis (strain ATCC 25285 / DSM 2151 / JCM 11019 / NCTC 9343) OX=272559 GN=parB_1 PE=3 SV=1
Q5L850	10	10	50.7919	0.151927	0.193271	1.64662	0.296223	U	GC	9976.37	Uncharacterized protein OS=Bacteroides fragilis (strain ATCC 25285 / DSM 2151 / JCM 11019 / NCTC 9343) OX=272559 GN=BF9343_3966 PE=4 SV=1
Q8REN0	10	8	70.2446	0.0401496	0.113779	1.75196	0.56024	U	GC	87587.4	DNA topoisomerase 1 OS=Fusobacterium nucleatum subsp. nucleatum (strain ATCC 25586 / DSM 15643 / BCRC 10681 / CIP 101130 / JCM 8532 / KCTC 2640 / LMG 13131 / VPI 4355) OX=190304 GN=topA PE=3 SV=1
A0A380Z688;Q5LC85	10	8	62.8327	0.141605	0.190687	1.9793	0.309912	U	GC	67029.3	Elongation factor 4 OS=Bacteroides fragilis (strain ATCC 25285 / DSM 2151 / JCM 11019 / NCTC 9343) OX=272559 GN=lepA PE=3 SV=1
Q8RFA3	10	8	75.3593	0.0912228	0.155594	2.02039	0.397514	U	GC	44947.1	Transcriptional regulator_ TetR family OS=Fusobacterium nucleatum subsp. nucleatum (strain ATCC 25586 / DSM 15643 / BCRC 10681 / CIP 101130 / JCM 8532 / KCTC 2640 / LMG 13131 / VPI 4355) OX=190304 GN=FN0813 PE=4 SV=1
Q8RIF1	10	8	73.3207	0.00329589	0.047306	2.06501	0.902595	U	GC	30287.2	Oligopeptide transport ATP-binding protein oppD OS=Fusobacterium nucleatum subsp. nucleatum (strain ATCC 25586 / DSM 15643 / BCRC 10681 / CIP 101130 / JCM 8532 / KCTC 2640 / LMG 13131 / VPI 4355) OX=190304 GN=FN1649 PE=4 SV=1
Q8RE78	10	9	51.475	0.114029	0.175823	2.39103	0.352729	U	GC	29127.2	Lipopolysaccharide core biosynthesis protein rfaY OS=Fusobacterium nucleatum subsp. nucleatum (strain ATCC 25586 / DSM 15643 / BCRC 10681 / CIP 101130 / JCM 8532 / KCTC 2640 / LMG 13131 / VPI 4355) OX=190304 GN=FN1240 PE=4 SV=1
P56123	11	7	57.0868	0.26709	0.265763	1.08952	0.1929	U	GC	74618.9	Ribonuclease R OS=Helicobacter pylori (strain ATCC 700392 / 26695) OX=85962 GN=rnr PE=3 SV=1
Q59467	11	8	59.3735	0.461357	0.36378	1.09861	0.110268	GC	U	81806.3	Copper-transporting ATPase OS=Helicobacter pylori OX=210 GN=copA PE=3 SV=1
Q8R604	11	8	60.0398	0.200005	0.229542	1.29846	0.244204	U	GC	78085.8	Protein Translation Elongation Factor G (EF-G) OS=Fusobacterium nucleatum subsp. nucleatum (strain ATCC 25586 / DSM 15643 / BCRC 10681 / CIP 101130 / JCM 8532 / KCTC 2640 / LMG 13131 / VPI 4355) OX=190304 GN=FN1546 PE=3 SV=1
B5Z9I6;B6JP47;P55975;Q1CR51	11	3	63.884	0.225133	0.239342	1.81125	0.222718	U	GC	39970.2	Elongation factor Ts OS=Helicobacter pylori (strain G27) OX=563041 GN=tsf PE=3 SV=1
O25149	11	1	63.2257	0.308232	0.281721	2.13487	0.16918	GC	U	71216.7	Primosomal protein N' OS=Helicobacter pylori (strain ATCC 700392 / 26695) OX=85962 GN=priA PE=3 SV=1
Q9ZMM2	11	2	83.6751	0.00309285	0.047306	2.13944	0.907379	U	GC	71311.4	Chaperone protein HtpG OS=Helicobacter pylori (strain J99 / ATCC 700824) OX=85963 GN=htpG PE=3 SV=1
A0A380YS49;Q5L890;A0A009IKQ1;A0A4S5AL30;A0A4S5ARJ6	11	9	55.588	0.00373673	0.047306	2.45681	0.892617	U	GC	43808.3	Elongation factor Tu OS=Bacteroides fragilis (strain ATCC 25285 / DSM 2151 / JCM 11019 / NCTC 9343) OX=272559 GN=tuf PE=3 SV=1
A0A4S5B3J9;P10441	11	10	62.2437	0.0502503	0.116668	5.94893	0.516788	U	GC	42786.8	Lipid-A-disaccharide synthase OS=Escherichia coli (strain K12) OX=83333 GN=lpxB PE=3 SV=1
A0A009HXA1	12	8	61.0747	0.518913	0.388614	1.05996	0.0957634	U	GC	102148	Pyruvate dehydrogenase E1 component OS=Acinetobacter baumannii (strain 1295743) OX=1310613 GN=aceE PE=4 SV=1
A0A6D2XSN2;P0DP21	12	9	65.2655	0.464649	0.36378	1.16682	0.109352	U	GC	36025.4	Rpn family recombination-promoting nuclease/putative transposase OS=Escherichia coli (strain K12) OX=83333 GN=FAZ83_12895 PE=3 SV=1
A0A009HWH0	12	9	58.2366	0.148622	0.193271	1.3242	0.300488	U	GC	141694	RecBCD enzyme subunit RecC OS=Acinetobacter baumannii (strain 1295743) OX=1310613 GN=recC PE=3 SV=1
A0A009IJ94;A0A009IHM1;Q8RGG8	12	10	64.2304	0.195284	0.227757	1.64763	0.248614	U	GC	119346	Type I restriction enzyme R Protein OS=Acinetobacter baumannii (strain 1295743) OX=1310613 GN=J512_3684 PE=3 SV=1
Q9ZM93;B5ZAB8;O25122;Q1CUF5	12	3	71.0074	0.0410165	0.113779	1.80569	0.556157	U	GC	67766.2	Elongation factor 4 OS=Helicobacter pylori (strain J99 / ATCC 700824) OX=85963 GN=lepA PE=3 SV=1
Q9ZKE4	12	3	74.0588	0.22167	0.236907	2.10178	0.225496	GC	U	71163.7	Primosomal protein N' OS=Helicobacter pylori (strain J99 / ATCC 700824) OX=85963 GN=priA PE=3 SV=1
Q8RHQ8	12	8	74.7917	0.0730961	0.138425	2.29651	0.442155	U	GC	97405.1	Chaperone protein ClpB OS=Fusobacterium nucleatum subsp. nucleatum (strain ATCC 25586 / DSM 15643 / BCRC 10681 / CIP 101130 / JCM 8532 / KCTC 2640 / LMG 13131 / VPI 4355) OX=190304 GN=clpB PE=3 SV=2
A0A009ILQ7	12	10	65.688	0.0158533	0.0744705	2.5557	0.721997	U	GC	123032	DEAD/DEAH box helicase family protein OS=Acinetobacter baumannii (strain 1295743) OX=1310613 GN=J512_2067 PE=4 SV=1
Q8R5Z3	13	12	85.4618	0.276903	0.271249	1.44582	0.186809	U	GC	110809	DNA/RNA helicase (DEAD/DEAH BOX family) OS=Fusobacterium nucleatum subsp. nucleatum (strain ATCC 25586 / DSM 15643 / BCRC 10681 / CIP 101130 / JCM 8532 / KCTC 2640 / LMG 13131 / VPI 4355) OX=190304 GN=FN1974 PE=4 SV=1
P32138	13	1	78.9145	0.121199	0.178694	1.61448	0.340588	U	GC	77902.4	Sulfoquinovosidase OS=Escherichia coli (strain K12) OX=83333 GN=yihQ PE=1 SV=3
B2USI5;B6JKS8	13	4	76.9835	0.0649029	0.1298	1.82908	0.46602	U	GC	67411.9	Elongation factor 4 OS=Helicobacter pylori (strain Shi470) OX=512562 GN=lepA PE=3 SV=1
Q8RH52	14	12	74.9477	0.533923	0.391237	1.06146	0.0924598	U	GC	58634.1	Metal-dependent carboxypeptidase OS=Fusobacterium nucleatum subsp. nucleatum (strain ATCC 25586 / DSM 15643 / BCRC 10681 / CIP 101130 / JCM 8532 / KCTC 2640 / LMG 13131 / VPI 4355) OX=190304 GN=FN0061 PE=3 SV=1
Q8RH60	14	11	78.8671	0.90994	0.567294	1.11331	0.0513588	GC	U	58678.2	Urocanate reductase OS=Fusobacterium nucleatum subsp. nucleatum (strain ATCC 25586 / DSM 15643 / BCRC 10681 / CIP 101130 / JCM 8532 / KCTC 2640 / LMG 13131 / VPI 4355) OX=190304 GN=FN0050 PE=3 SV=1
Q8RDS2	14	11	85.2972	0.116335	0.178021	1.40742	0.348736	U	GC	78407	Tetratricopeptide repeat family protein OS=Fusobacterium nucleatum subsp. nucleatum (strain ATCC 25586 / DSM 15643 / BCRC 10681 / CIP 101130 / JCM 8532 / KCTC 2640 / LMG 13131 / VPI 4355) OX=190304 GN=FN1434 PE=4 SV=1
A0A6D2W465;P0A6Y8	14	13	74.7987	0.2097	0.23144	2.04424	0.235536	U	GC	69172.1	Chaperone protein DnaK OS=Escherichia coli (strain K12) OX=83333 GN=dnaK PE=2 SV=1
Q9ZJU5	15	13	90.7986	0.211945	0.23144	1.20831	0.233599	U	GC	57100.6	Anthranilate synthase component 1 OS=Helicobacter pylori (strain J99 / ATCC 700824) OX=85963 GN=trpE PE=3 SV=1
Q8REJ8	16	13	98.5485	0.59075	0.421649	1.29265	0.081479	GC	U	108891	UvrABC system protein A OS=Fusobacterium nucleatum subsp. nucleatum (strain ATCC 25586 / DSM 15643 / BCRC 10681 / CIP 101130 / JCM 8532 / KCTC 2640 / LMG 13131 / VPI 4355) OX=190304 GN=uvrA PE=3 SV=1
A0A4S5AYP1	16	2	93.5716	0.0488966	0.116668	1.65191	0.522138	U	GC	95655.4	DNA mismatch repair protein MutS OS=Escherichia coli (strain K12) OX=83333 GN=mutS PE=3 SV=1
A0A009IU53	16	9	88.2852	0.132739	0.187497	1.98654	0.322598	U	GC	97428.8	Translation initiation factor IF-2 OS=Acinetobacter baumannii (strain 1295743) OX=1310613 GN=infB PE=3 SV=1
P23909	17	3	99.1557	0.0488977	0.116668	1.65191	0.522134	U	GC	95589.3	DNA mismatch repair protein MutS OS=Escherichia coli (strain K12) OX=83333 GN=mutS PE=1 SV=1
P33341	17	15	99.3484	0.00402336	0.047306	2.43509	0.886404	U	GC	92510.4	Outer membrane usher protein YehB OS=Escherichia coli (strain K12) OX=83333 GN=yehB PE=2 SV=1
A0A4S5AVD1;Q8REN3	18	6	103.253	0.461525	0.36378	1.27026	0.110221	U	GC	77969.6	Sulfoquinovosidase OS=Escherichia coli (strain K12) OX=83333 GN=yihQ PE=3 SV=1
Q8RF61	18	14	108.899	0.00709896	0.0477977	2.75322	0.829849	U	GC	91782	Alpha-1_4 glucan phosphorylase OS=Fusobacterium nucleatum subsp. nucleatum (strain ATCC 25586 / DSM 15643 / BCRC 10681 / CIP 101130 / JCM 8532 / KCTC 2640 / LMG 13131 / VPI 4355) OX=190304 GN=FN0857 PE=3 SV=1
Q5L9C7	19	16	113.031	0.0797463	0.141299	1.55125	0.424618	U	GC	106621	4-alpha-glucanotransferase OS=Bacteroides fragilis (strain ATCC 25285 / DSM 2151 / JCM 11019 / NCTC 9343) OX=272559 GN=malQ PE=3 SV=1
A0A009IJB7	20	16	121.381	0.108631	0.170086	2.13511	0.362421	U	GC	127978	Phage integrase family protein OS=Acinetobacter baumannii (strain 1295743) OX=1310613 GN=J512_2803 PE=4 SV=1
A0A380YUW3;Q5LH30	21	17	109.08	0.119395	0.178126	1.59859	0.343569	U	GC	133720	DNA helicase OS=Bacteroides fragilis (strain ATCC 25285 / DSM 2151 / JCM 11019 / NCTC 9343) OX=272559 GN=NCTC9343_02433 PE=3 SV=1
Q9ZMV7	22	2	151.042	0.316634	0.286805	1.29908	0.164873	U	GC	84289.8	DNA topoisomerase 1 OS=Helicobacter pylori (strain J99 / ATCC 700824) OX=85963 GN=topA PE=3 SV=1
Q5LEB7	23	20	143.465	0.00683475	0.0477977	1.92207	0.834128	U	GC	107262	Type I restriction enzyme R Protein OS=Bacteroides fragilis (strain ATCC 25285 / DSM 2151 / JCM 11019 / NCTC 9343) OX=272559 GN=hsdR PE=1 SV=1
Q8RDW0	26	25	142.975	0.0499438	0.116668	1.49143	0.517987	U	GC	69589.8	Uncharacterized protein OS=Fusobacterium nucleatum subsp. nucleatum (strain ATCC 25586 / DSM 15643 / BCRC 10681 / CIP 101130 / JCM 8532 / KCTC 2640 / LMG 13131 / VPI 4355) OX=190304 GN=FN1385 PE=4 SV=1
A0A380YZS6	27	25	165.874	0.0061976	0.0477977	2.8041	0.844831	U	GC	148490	Putative cobalamin biosynthesis-related membrane protein OS=Bacteroides fragilis (strain ATCC 25285 / DSM 2151 / JCM 11019 / NCTC 9343) OX=272559 GN=cobN_1 PE=4 SV=1
A0A009HW70	29	25	151.966	0.00509359	0.047306	2.99496	0.864841	U	GC	144320	Tape measure domain protein OS=Acinetobacter baumannii (strain 1295743) OX=1310613 GN=J512_0646 PE=4 SV=1
P55991	30	10	194.691	0.316634	0.286805	1.29908	0.164873	U	GC	84222.4	DNA topoisomerase 1 OS=Helicobacter pylori (strain ATCC 700392 / 26695) OX=85962 GN=topA PE=1 SV=1
Q5LEE2;A0A380YVT1;A0A4S5AZB3;A0A4S5B4K0;A0A4V6S6W5;P76362	31	29	181.797	0.00269691	0.047306	2.4369	0.917087	U	GC	99598.2	Beta-mannosidase OS=Bacteroides fragilis (strain ATCC 25285 / DSM 2151 / JCM 11019 / NCTC 9343) OX=272559 GN=bmnA PE=3 SV=1
Q5LIG4	32	30	200.438	0.126979	0.181905	1.46575	0.331354	U	GC	135417	Putative Alpha-mannosidase OS=Bacteroides fragilis (strain ATCC 25285 / DSM 2151 / JCM 11019 / NCTC 9343) OX=272559 GN=man PE=3 SV=1
Q48252;Q9ZLT4	32	30	200.886	0.0119979	0.0596187	3.46794	0.763091	U	GC	112648	Type IV secretion system protein CagE OS=Helicobacter pylori (strain ATCC 700392 / 26695) OX=85962 GN=cagE PE=1 SV=2
Q5LC98	38	34	233.193	0.472219	0.366863	1.41695	0.107289	GC	U	100645	Pyruvate_ phosphate dikinase OS=Bacteroides fragilis (strain ATCC 25285 / DSM 2151 / JCM 11019 / NCTC 9343) OX=272559 GN=ppdK PE=3 SV=1
A0A009I5C9;A0A009IP20;Q8RDU5;Q8RG84;Q8RHT1	42	38	240.937	0.00109779	0.0373819	1.97798	0.962941	U	GC	205429	Uncharacterized protein OS=Acinetobacter baumannii (strain 1295743) OX=1310613 GN=J512_2013 PE=4 SV=1
Q8RGE2	46	40	372.115	0.00776725	0.0486384	2.25115	0.819404	U	GC	50219.4	ATP synthase subunit beta OS=Fusobacterium nucleatum subsp. nucleatum (strain ATCC 25586 / DSM 15643 / BCRC 10681 / CIP 101130 / JCM 8532 / KCTC 2640 / LMG 13131 / VPI 4355) OX=190304 GN=atpD PE=1 SV=1
Q5LDX0;A0A380YZY7;A0A380YR89;A0A6D2X0H4;Q5L914;Q8R5Y4;Q8R6E0	48	40	303.676	0.00509112	0.047306	2.73399	0.864888	U	GC	85607.3	Uncharacterized protein OS=Bacteroides fragilis (strain ATCC 25285 / DSM 2151 / JCM 11019 / NCTC 9343) OX=272559 GN=BF9343_1904 PE=4 SV=1
A0A380YYU9;Q5LD89	77	69	451.681	0.0540027	0.121201	2.12216	0.502607	U	GC	55261.3	ATP synthase subunit beta OS=Bacteroides fragilis (strain ATCC 25285 / DSM 2151 / JCM 11019 / NCTC 9343) OX=272559 GN=atpD PE=3 SV=1

## Sheet: S4_NGM_GC_HPpD
Accession	Peptide count	Unique peptides	Confidence score	Anova (p)	q Value	Max fold change	Power	Highest mean condition	Lowest mean condition	Mass	Description
A0A380YYU9;Q5LD89	77	69	451.681	0.54522	0.515487	1.12739	0.0895152	NGM	GC	55261.3	ATP synthase subunit beta OS=Bacteroides fragilis (strain ATCC 25285 / DSM 2151 / JCM 11019 / NCTC 9343) OX=272559 GN=atpD PE=3 SV=1
Q5LDX0;A0A380YZY7;A0A380YR89;A0A6D2X0H4;Q5L914;Q8R5Y4;Q8R6E0	48	40	303.676	0.00819462	0.085357	1.74336	0.813254	NGM	GC	85607.3	Uncharacterized protein OS=Bacteroides fragilis (strain ATCC 25285 / DSM 2151 / JCM 11019 / NCTC 9343) OX=272559 GN=BF9343_1904 PE=4 SV=1
Q8RGE2	46	40	372.115	0.719225	0.585202	1.04718	0.06367	GC	NGM	50219.4	ATP synthase subunit beta OS=Fusobacterium nucleatum subsp. nucleatum (strain ATCC 25586 / DSM 15643 / BCRC 10681 / CIP 101130 / JCM 8532 / KCTC 2640 / LMG 13131 / VPI 4355) OX=190304 GN=atpD PE=1 SV=1
A0A009I5C9;A0A009IP20;Q8RDU5;Q8RG84;Q8RHT1	42	38	240.937	0.630979	0.558507	1.00568	0.0746291	NGM	GC	205429	Uncharacterized protein OS=Acinetobacter baumannii (strain 1295743) OX=1310613 GN=J512_2013 PE=4 SV=1
Q5LC98	38	34	233.193	0.249101	0.390715	1.58565	0.202959	GC	NGM	100645	Pyruvate_ phosphate dikinase OS=Bacteroides fragilis (strain ATCC 25285 / DSM 2151 / JCM 11019 / NCTC 9343) OX=272559 GN=ppdK PE=3 SV=1
Q5LIG4	32	30	200.438	0.474412	0.483546	1.07479	0.105902	GC	NGM	135417	Putative Alpha-mannosidase OS=Bacteroides fragilis (strain ATCC 25285 / DSM 2151 / JCM 11019 / NCTC 9343) OX=272559 GN=man PE=3 SV=1
Q48252;Q9ZLT4	32	30	200.886	0.0335553	0.152945	1.85591	0.591802	NGM	GC	112648	Type IV secretion system protein CagE OS=Helicobacter pylori (strain ATCC 700392 / 26695) OX=85962 GN=cagE PE=1 SV=2
Q5LEE2;A0A380YVT1;A0A4S5AZB3;A0A4S5B4K0;A0A4V6S6W5;P76362	31	29	181.797	0.00231418	0.0597546	2.08165	0.928495	NGM	GC	99598.2	Beta-mannosidase OS=Bacteroides fragilis (strain ATCC 25285 / DSM 2151 / JCM 11019 / NCTC 9343) OX=272559 GN=bmnA PE=3 SV=1
P55991	30	10	194.691	0.742167	0.592688	1.2924	0.0614261	GC	NGM	84222.4	DNA topoisomerase 1 OS=Helicobacter pylori (strain ATCC 700392 / 26695) OX=85962 GN=topA PE=1 SV=1
A0A009HW70	29	25	151.966	0.986085	0.675977	1.01969	0.0500318	NGM	GC	144320	Tape measure domain protein OS=Acinetobacter baumannii (strain 1295743) OX=1310613 GN=J512_0646 PE=4 SV=1
A0A380YZS6	27	25	165.874	0.00400666	0.0774738	1.89023	0.887927	NGM	GC	148490	Putative cobalamin biosynthesis-related membrane protein OS=Bacteroides fragilis (strain ATCC 25285 / DSM 2151 / JCM 11019 / NCTC 9343) OX=272559 GN=cobN_1 PE=4 SV=1
Q8RDW0	26	25	142.975	0.479833	0.484819	1.13306	0.10449	GC	NGM	69589.8	Uncharacterized protein OS=Fusobacterium nucleatum subsp. nucleatum (strain ATCC 25586 / DSM 15643 / BCRC 10681 / CIP 101130 / JCM 8532 / KCTC 2640 / LMG 13131 / VPI 4355) OX=190304 GN=FN1385 PE=4 SV=1
Q5LEB7	23	20	143.465	0.00179236	0.0521482	2.092	0.943037	NGM	GC	107262	Type I restriction enzyme R Protein OS=Bacteroides fragilis (strain ATCC 25285 / DSM 2151 / JCM 11019 / NCTC 9343) OX=272559 GN=hsdR PE=1 SV=1
Q9ZMV7	22	2	151.042	0.742167	0.592688	1.2924	0.0614261	GC	NGM	84289.8	DNA topoisomerase 1 OS=Helicobacter pylori (strain J99 / ATCC 700824) OX=85963 GN=topA PE=3 SV=1
A0A380YUW3;Q5LH30	21	17	109.08	0.468718	0.483546	1.04961	0.107415	GC	NGM	133720	DNA helicase OS=Bacteroides fragilis (strain ATCC 25285 / DSM 2151 / JCM 11019 / NCTC 9343) OX=272559 GN=NCTC9343_02433 PE=3 SV=1
A0A009IJB7	20	16	121.381	0.895267	0.65016	1.05026	0.0518139	GC	NGM	127978	Phage integrase family protein OS=Acinetobacter baumannii (strain 1295743) OX=1310613 GN=J512_2803 PE=4 SV=1
Q5L9C7	19	16	113.031	0.88093	0.64687	1.12152	0.0523497	NGM	GC	106621	4-alpha-glucanotransferase OS=Bacteroides fragilis (strain ATCC 25285 / DSM 2151 / JCM 11019 / NCTC 9343) OX=272559 GN=malQ PE=3 SV=1
Q8RF61	18	14	108.899	0.00110016	0.0454689	3.37194	0.964336	NGM	GC	91782	Alpha-1_4 glucan phosphorylase OS=Fusobacterium nucleatum subsp. nucleatum (strain ATCC 25586 / DSM 15643 / BCRC 10681 / CIP 101130 / JCM 8532 / KCTC 2640 / LMG 13131 / VPI 4355) OX=190304 GN=FN0857 PE=3 SV=1
A0A4S5AVD1;Q8REN3	18	6	103.253	0.699505	0.580648	1.00283	0.0657876	NGM	GC	77969.6	Sulfoquinovosidase OS=Escherichia coli (strain K12) OX=83333 GN=yihQ PE=3 SV=1
P23909	17	3	99.1557	0.0737128	0.219621	1.43207	0.437571	GC	NGM	95589.3	DNA mismatch repair protein MutS OS=Escherichia coli (strain K12) OX=83333 GN=mutS PE=1 SV=1
P33341	17	15	99.3484	0.357828	0.44098	1.27313	0.144622	NGM	GC	92510.4	Outer membrane usher protein YehB OS=Escherichia coli (strain K12) OX=83333 GN=yehB PE=2 SV=1
A0A4S5AYP1	16	2	93.5716	0.0737143	0.219621	1.43207	0.437567	GC	NGM	95655.4	DNA mismatch repair protein MutS OS=Escherichia coli (strain K12) OX=83333 GN=mutS PE=3 SV=1
A0A009IU53	16	9	88.2852	0.343034	0.43801	1.22764	0.15097	GC	NGM	97428.8	Translation initiation factor IF-2 OS=Acinetobacter baumannii (strain 1295743) OX=1310613 GN=infB PE=3 SV=1
Q8REJ8	16	13	98.5485	0.599951	0.546972	1.12011	0.0794749	GC	NGM	108891	UvrABC system protein A OS=Fusobacterium nucleatum subsp. nucleatum (strain ATCC 25586 / DSM 15643 / BCRC 10681 / CIP 101130 / JCM 8532 / KCTC 2640 / LMG 13131 / VPI 4355) OX=190304 GN=uvrA PE=3 SV=1
Q9ZJU5	15	13	90.7986	0.227483	0.379469	1.25581	0.218798	NGM	GC	57100.6	Anthranilate synthase component 1 OS=Helicobacter pylori (strain J99 / ATCC 700824) OX=85963 GN=trpE PE=3 SV=1
A0A6D2W465;P0A6Y8	14	13	74.7987	0.496645	0.494671	2.26899	0.100288	GC	NGM	69172.1	Chaperone protein DnaK OS=Escherichia coli (strain K12) OX=83333 GN=dnaK PE=2 SV=1
Q8RH52	14	12	74.9477	0.317328	0.427369	1.5334	0.163018	GC	NGM	58634.1	Metal-dependent carboxypeptidase OS=Fusobacterium nucleatum subsp. nucleatum (strain ATCC 25586 / DSM 15643 / BCRC 10681 / CIP 101130 / JCM 8532 / KCTC 2640 / LMG 13131 / VPI 4355) OX=190304 GN=FN0061 PE=3 SV=1
Q8RDS2	14	11	85.2972	0.959057	0.667642	1.01037	0.0502755	NGM	GC	78407	Tetratricopeptide repeat family protein OS=Fusobacterium nucleatum subsp. nucleatum (strain ATCC 25586 / DSM 15643 / BCRC 10681 / CIP 101130 / JCM 8532 / KCTC 2640 / LMG 13131 / VPI 4355) OX=190304 GN=FN1434 PE=4 SV=1
Q8RH60	14	11	78.8671	0.0554509	0.192136	1.78285	0.494621	GC	NGM	58678.2	Urocanate reductase OS=Fusobacterium nucleatum subsp. nucleatum (strain ATCC 25586 / DSM 15643 / BCRC 10681 / CIP 101130 / JCM 8532 / KCTC 2640 / LMG 13131 / VPI 4355) OX=190304 GN=FN0050 PE=3 SV=1
Q8R5Z3	13	12	85.4618	0.109305	0.267383	1.85285	0.358336	GC	NGM	110809	DNA/RNA helicase (DEAD/DEAH BOX family) OS=Fusobacterium nucleatum subsp. nucleatum (strain ATCC 25586 / DSM 15643 / BCRC 10681 / CIP 101130 / JCM 8532 / KCTC 2640 / LMG 13131 / VPI 4355) OX=190304 GN=FN1974 PE=4 SV=1
B2USI5;B6JKS8	13	4	76.9835	0.457548	0.479034	1.19831	0.110481	NGM	GC	67411.9	Elongation factor 4 OS=Helicobacter pylori (strain Shi470) OX=512562 GN=lepA PE=3 SV=1
P32138	13	1	78.9145	0.184121	0.352328	1.23787	0.257208	NGM	GC	77902.4	Sulfoquinovosidase OS=Escherichia coli (strain K12) OX=83333 GN=yihQ PE=1 SV=3
Q8RHQ8	12	8	74.7917	0.95067	0.667642	1.06906	0.0504001	NGM	GC	97405.1	Chaperone protein ClpB OS=Fusobacterium nucleatum subsp. nucleatum (strain ATCC 25586 / DSM 15643 / BCRC 10681 / CIP 101130 / JCM 8532 / KCTC 2640 / LMG 13131 / VPI 4355) OX=190304 GN=clpB PE=3 SV=2
A0A009ILQ7	12	10	65.688	0.458562	0.479034	1.03323	0.110197	NGM	GC	123032	DEAD/DEAH box helicase family protein OS=Acinetobacter baumannii (strain 1295743) OX=1310613 GN=J512_2067 PE=4 SV=1
Q9ZM93;B5ZAB8;O25122;Q1CUF5	12	3	71.0074	0.327411	0.428353	1.21653	0.158129	NGM	GC	67766.2	Elongation factor 4 OS=Helicobacter pylori (strain J99 / ATCC 700824) OX=85963 GN=lepA PE=3 SV=1
Q9ZKE4	12	3	74.0588	0.0624669	0.20357	2.6699	0.470843	GC	NGM	71163.7	Primosomal protein N' OS=Helicobacter pylori (strain J99 / ATCC 700824) OX=85963 GN=priA PE=3 SV=1
A0A009HXA1	12	8	61.0747	0.265	0.399892	1.68331	0.192418	GC	NGM	102148	Pyruvate dehydrogenase E1 component OS=Acinetobacter baumannii (strain 1295743) OX=1310613 GN=aceE PE=4 SV=1
A0A009HWH0	12	9	58.2366	0.989616	0.676402	1.07942	0.0500177	GC	NGM	141694	RecBCD enzyme subunit RecC OS=Acinetobacter baumannii (strain 1295743) OX=1310613 GN=recC PE=3 SV=1
A0A6D2XSN2;P0DP21	12	9	65.2655	0.42059	0.479034	1.26845	0.121603	GC	NGM	36025.4	Rpn family recombination-promoting nuclease/putative transposase OS=Escherichia coli (strain K12) OX=83333 GN=FAZ83_12895 PE=3 SV=1
A0A009IJ94;A0A009IHM1;Q8RGG8	12	10	64.2304	0.113521	0.271971	1.56894	0.350792	GC	NGM	119346	Type I restriction enzyme R Protein OS=Acinetobacter baumannii (strain 1295743) OX=1310613 GN=J512_3684 PE=3 SV=1
Q9ZMM2	11	2	83.6751	0.839291	0.627147	1.02767	0.0543148	NGM	GC	71311.4	Chaperone protein HtpG OS=Helicobacter pylori (strain J99 / ATCC 700824) OX=85963 GN=htpG PE=3 SV=1
Q59467	11	8	59.3735	0.786162	0.615105	1.17289	0.0577453	GC	NGM	81806.3	Copper-transporting ATPase OS=Helicobacter pylori OX=210 GN=copA PE=3 SV=1
B5Z9I6;B6JP47;P55975;Q1CR51	11	3	63.884	0.353579	0.439403	1.16963	0.146404	GC	NGM	39970.2	Elongation factor Ts OS=Helicobacter pylori (strain G27) OX=563041 GN=tsf PE=3 SV=1
A0A380YS49;Q5L890;A0A009IKQ1;A0A4S5AL30;A0A4S5ARJ6	11	9	55.588	0.0405508	0.159624	1.91063	0.555899	NGM	GC	43808.3	Elongation factor Tu OS=Bacteroides fragilis (strain ATCC 25285 / DSM 2151 / JCM 11019 / NCTC 9343) OX=272559 GN=tuf PE=3 SV=1
A0A4S5B3J9;P10441	11	10	62.2437	0.00464571	0.0774738	3.07901	0.874597	NGM	GC	42786.8	Lipid-A-disaccharide synthase OS=Escherichia coli (strain K12) OX=83333 GN=lpxB PE=3 SV=1
O25149	11	1	63.2257	0.145218	0.309607	2.51709	0.302354	GC	NGM	71216.7	Primosomal protein N' OS=Helicobacter pylori (strain ATCC 700392 / 26695) OX=85962 GN=priA PE=3 SV=1
Q8R604	11	8	60.0398	0.00570189	0.0786805	1.48518	0.854353	GC	NGM	78085.8	Protein Translation Elongation Factor G (EF-G) OS=Fusobacterium nucleatum subsp. nucleatum (strain ATCC 25586 / DSM 15643 / BCRC 10681 / CIP 101130 / JCM 8532 / KCTC 2640 / LMG 13131 / VPI 4355) OX=190304 GN=FN1546 PE=3 SV=1
P56123	11	7	57.0868	0.427698	0.479034	1.70652	0.119339	GC	NGM	74618.9	Ribonuclease R OS=Helicobacter pylori (strain ATCC 700392 / 26695) OX=85962 GN=rnr PE=3 SV=1
A0A009HN45	10	9	54.6603	0.14493	0.309607	1.29777	0.302739	GC	NGM	110234	DEAD/DEAH box helicase family protein OS=Acinetobacter baumannii (strain 1295743) OX=1310613 GN=J512_3139 PE=4 SV=1
Q8REN0	10	8	70.2446	0.270125	0.400647	1.39424	0.189199	NGM	GC	87587.4	DNA topoisomerase 1 OS=Fusobacterium nucleatum subsp. nucleatum (strain ATCC 25586 / DSM 15643 / BCRC 10681 / CIP 101130 / JCM 8532 / KCTC 2640 / LMG 13131 / VPI 4355) OX=190304 GN=topA PE=3 SV=1
A0A380Z688;Q5LC85	10	8	62.8327	0.0718986	0.219621	5.47161	0.442591	NGM	GC	67029.3	Elongation factor 4 OS=Bacteroides fragilis (strain ATCC 25285 / DSM 2151 / JCM 11019 / NCTC 9343) OX=272559 GN=lepA PE=3 SV=1
Q8RE78	10	9	51.475	0.211901	0.366849	1.2752	0.231464	NGM	GC	29127.2	Lipopolysaccharide core biosynthesis protein rfaY OS=Fusobacterium nucleatum subsp. nucleatum (strain ATCC 25586 / DSM 15643 / BCRC 10681 / CIP 101130 / JCM 8532 / KCTC 2640 / LMG 13131 / VPI 4355) OX=190304 GN=FN1240 PE=4 SV=1
P14565;A0A009HQ41;A0A6D2XWX2;B5ZA06;P39830;P55994;P77596;Q5LEM5;Q8R6B8;Q8RHP2;Q8RIG3	10	9	66.1072	0.811467	0.61987	1.24978	0.0559782	GC	NGM	192016	Multifunctional conjugation protein TraI OS=Escherichia coli (strain K12) OX=83333 GN=traI PE=1 SV=2
Q8RIF1	10	8	73.3207	0.430022	0.479034	1.10614	0.118613	NGM	GC	30287.2	Oligopeptide transport ATP-binding protein oppD OS=Fusobacterium nucleatum subsp. nucleatum (strain ATCC 25586 / DSM 15643 / BCRC 10681 / CIP 101130 / JCM 8532 / KCTC 2640 / LMG 13131 / VPI 4355) OX=190304 GN=FN1649 PE=4 SV=1
Q5L8N9	10	7	56.8729	0.234281	0.379469	1.73127	0.213614	GC	NGM	73150.5	ParB-like partition proteins OS=Bacteroides fragilis (strain ATCC 25285 / DSM 2151 / JCM 11019 / NCTC 9343) OX=272559 GN=parB_1 PE=3 SV=1
A0A380YTT7;Q5L879	10	7	52.4327	0.436355	0.479034	1.03182	0.116665	NGM	GC	97132	Primosomal protein N' OS=Bacteroides fragilis (strain ATCC 25285 / DSM 2151 / JCM 11019 / NCTC 9343) OX=272559 GN=priA PE=3 SV=1
Q5LDT3	10	7	63.1203	0.671938	0.574978	1.04954	0.0690565	GC	NGM	52383.5	Protein of uncharacterized function (DUF877) OS=Bacteroides fragilis (strain ATCC 25285 / DSM 2151 / JCM 11019 / NCTC 9343) OX=272559 GN=BF9343_1941 PE=4 SV=1
Q5LIG5	10	8	53.6016	0.315805	0.427369	1.30461	0.163776	GC	NGM	93286.9	TonB-dependent Receptor Plug Domain OS=Bacteroides fragilis (strain ATCC 25285 / DSM 2151 / JCM 11019 / NCTC 9343) OX=272559 GN=BF9343_0282 PE=4 SV=1
Q8RFA3	10	8	75.3593	0.546932	0.515487	1.50734	0.0891695	GC	NGM	44947.1	Transcriptional regulator_ TetR family OS=Fusobacterium nucleatum subsp. nucleatum (strain ATCC 25586 / DSM 15643 / BCRC 10681 / CIP 101130 / JCM 8532 / KCTC 2640 / LMG 13131 / VPI 4355) OX=190304 GN=FN0813 PE=4 SV=1
Q5L850	10	10	50.7919	0.916584	0.662953	1.01437	0.0511476	GC	NGM	9976.37	Uncharacterized protein OS=Bacteroides fragilis (strain ATCC 25285 / DSM 2151 / JCM 11019 / NCTC 9343) OX=272559 GN=BF9343_3966 PE=4 SV=1
A0A6D2WD14;P77402	9	8	57.6302	0.596863	0.546972	1.29814	0.0799887	NGM	GC	35265.6	AraC family transcriptional regulator OS=Escherichia coli (strain K12) OX=83333 GN=FAZ83_02820 PE=4 SV=1
A0A6D2XN76	9	6	53.9687	0.237808	0.379469	1.71876	0.211001	NGM	GC	157725	Autotransporter outer membrane beta-barrel domain-containing protein OS=Escherichia coli (strain K12) OX=83333 GN=FAZ83_22200 PE=4 SV=1
P56116	9	2	57.998	0.00575571	0.0786805	1.70466	0.853374	GC	NGM	71445.4	Chaperone protein HtpG OS=Helicobacter pylori (strain ATCC 700392 / 26695) OX=85962 GN=htpG PE=3 SV=1
Q1CUU4	9	1	65.6346	0.962069	0.667642	1.03599	0.0502364	NGM	GC	71504.7	Chaperone protein HtpG OS=Helicobacter pylori (strain HPAG1) OX=357544 GN=htpG PE=3 SV=1
Q5L9K1	9	7	48.5999	0.788397	0.615105	1.02766	0.0575793	NGM	GC	32725.8	Conserved hypothetical dehydrogenase protein OS=Bacteroides fragilis (strain ATCC 25285 / DSM 2151 / JCM 11019 / NCTC 9343) OX=272559 GN=ydaD PE=4 SV=1
Q8RFD1	9	6	51.0103	0.802101	0.616804	1.26341	0.0566034	NGM	GC	68058.3	Elongation factor 4 OS=Fusobacterium nucleatum subsp. nucleatum (strain ATCC 25586 / DSM 15643 / BCRC 10681 / CIP 101130 / JCM 8532 / KCTC 2640 / LMG 13131 / VPI 4355) OX=190304 GN=lepA PE=3 SV=1
Q8R600	9	7	52.553	0.0395267	0.159098	2.4995	0.560808	NGM	GC	33191.8	Elongation factor Ts OS=Fusobacterium nucleatum subsp. nucleatum (strain ATCC 25586 / DSM 15643 / BCRC 10681 / CIP 101130 / JCM 8532 / KCTC 2640 / LMG 13131 / VPI 4355) OX=190304 GN=tsf PE=3 SV=2
Q9ZJ71	9	1	53.0175	0.544409	0.515487	1.37832	0.0896798	GC	NGM	40030.2	Elongation factor Ts OS=Helicobacter pylori (strain J99 / ATCC 700824) OX=85963 GN=tsf PE=3 SV=1
A0A380Z0M6;Q5LE70	9	8	48.9472	0.153431	0.318355	1.41563	0.291731	GC	NGM	76765.7	Fructose-1_6-bisphosphatase class 3 OS=Bacteroides fragilis (strain ATCC 25285 / DSM 2151 / JCM 11019 / NCTC 9343) OX=272559 GN=fbp PE=3 SV=1
A0A6D2W855;P76272	9	8	48.7949	0.417724	0.479034	1.08283	0.122533	GC	NGM	94931.6	MCE family protein OS=Escherichia coli (strain K12) OX=83333 GN=FAZ83_02115 PE=4 SV=1
Q8R642	9	8	52.414	0.922351	0.663607	1.11549	0.0509938	NGM	GC	39698.5	Peptidase M20 domain-containing protein 2 OS=Fusobacterium nucleatum subsp. nucleatum (strain ATCC 25586 / DSM 15643 / BCRC 10681 / CIP 101130 / JCM 8532 / KCTC 2640 / LMG 13131 / VPI 4355) OX=190304 GN=FN1186 PE=3 SV=1
A0A380YZU6;Q5LIJ7	9	6	43.9657	0.0325512	0.152945	3.11913	0.597461	GC	NGM	41258	UDP-N-acetylglucosamine--N-acetylmuramyl-(pentapeptide) pyrophosphoryl-undecaprenol N-acetylglucosamine transferase OS=Bacteroides fragilis (strain ATCC 25285 / DSM 2151 / JCM 11019 / NCTC 9343) OX=272559 GN=murG PE=3 SV=1
Q9ZKF6	8	7	51.7855	0.051314	0.183459	1.31766	0.509985	GC	NGM	62699.5	30S ribosomal protein S1 OS=Helicobacter pylori (strain J99 / ATCC 700824) OX=85963 GN=rpsA PE=3 SV=1
A0A6D2XN30;P0A7K2	8	7	57.7581	0.77776	0.61269	1.10221	0.0583874	GC	NGM	12295.2	50S ribosomal protein L7/L12 OS=Escherichia coli (strain K12) OX=83333 GN=rplL PE=3 SV=1
A0A380YVX9;Q5LG30	8	7	44.091	0.386339	0.453441	1.91842	0.13344	GC	NGM	68765.8	Chaperone protein DnaK OS=Bacteroides fragilis (strain ATCC 25285 / DSM 2151 / JCM 11019 / NCTC 9343) OX=272559 GN=dnaK2 PE=2 SV=1
P22523;A0A6D2W8X7	8	7	48.9804	0.270673	0.400647	1.4105	0.18886	GC	NGM	170801	Chromosome partition protein MukB OS=Escherichia coli (strain K12) OX=83333 GN=mukB PE=1 SV=2
A0A4S5AW87;P06710	8	7	45.3005	0.251889	0.390715	1.25494	0.201047	GC	NGM	71379.8	DNA polymerase III subunit gamma/tau OS=Escherichia coli (strain K12) OX=83333 GN=dnaX PE=3 SV=1
Q5L7X1	8	6	49.6448	0.211495	0.366849	1.64976	0.231809	GC	NGM	69189.7	Metal-dependent hydrolase OS=Bacteroides fragilis (strain ATCC 25285 / DSM 2151 / JCM 11019 / NCTC 9343) OX=272559 GN=BF9343_4047 PE=4 SV=1
A0A6D2XVZ4;P30845	8	5	48.7602	0.0867357	0.245811	1.61458	0.404771	NGM	GC	62380.5	Phosphoethanolamine transferase EptA OS=Escherichia coli (strain K12) OX=83333 GN=eptA PE=4 SV=1
Q8RH15	8	8	52.1976	0.485046	0.487965	1.15452	0.103159	GC	NGM	16728	Putative_PNPOx domain-containing protein OS=Fusobacterium nucleatum subsp. nucleatum (strain ATCC 25586 / DSM 15643 / BCRC 10681 / CIP 101130 / JCM 8532 / KCTC 2640 / LMG 13131 / VPI 4355) OX=190304 GN=FN0106 PE=4 SV=1
Q5LCT8	8	8	55.293	0.350033	0.439403	1.08625	0.147917	NGM	GC	20750.6	Uncharacterized protein OS=Bacteroides fragilis (strain ATCC 25285 / DSM 2151 / JCM 11019 / NCTC 9343) OX=272559 GN=BF9343_2294 PE=4 SV=1
A0A4S4PSM9;Q46857	7	6	38.2752	0.0397078	0.159098	1.67627	0.559932	NGM	GC	31166.7	2_5-didehydrogluconate reductase DkgA OS=Escherichia coli (strain K12) OX=83333 GN=dkgA PE=4 SV=1
Q5L841	7	6	53.4112	0.863161	0.638821	1.14132	0.053113	GC	NGM	21058.9	Corrinoid adenosyltransferase OS=Bacteroides fragilis (strain ATCC 25285 / DSM 2151 / JCM 11019 / NCTC 9343) OX=272559 GN=yvqK_1 PE=3 SV=1
Q8REP3	7	4	48.3032	0.00877993	0.085357	1.47937	0.804663	GC	NGM	37375.4	Cysteine synthase OS=Fusobacterium nucleatum subsp. nucleatum (strain ATCC 25586 / DSM 15643 / BCRC 10681 / CIP 101130 / JCM 8532 / KCTC 2640 / LMG 13131 / VPI 4355) OX=190304 GN=FN1055 PE=1 SV=1
Q8RFK2	7	6	37.5001	0.882725	0.64687	1.02431	0.0522787	GC	NGM	102345	DNA mismatch repair protein MutS OS=Fusobacterium nucleatum subsp. nucleatum (strain ATCC 25586 / DSM 15643 / BCRC 10681 / CIP 101130 / JCM 8532 / KCTC 2640 / LMG 13131 / VPI 4355) OX=190304 GN=mutS PE=3 SV=1
Q5LHD1;P77286	7	6	40.8065	0.16788	0.336475	1.6228	0.27455	GC	NGM	71893.4	Domain of Uncharacterized Function (DUF349) OS=Bacteroides fragilis (strain ATCC 25285 / DSM 2151 / JCM 11019 / NCTC 9343) OX=272559 GN=BF9343_0670 PE=4 SV=1
A0A4S4NTP9	7	2	37.819	0.00959586	0.0891993	2.71929	0.793234	NGM	GC	21214.5	Elongation factor Tu (Fragment) OS=Escherichia coli (strain K12) OX=83333 GN=FAZ83_25705 PE=4 SV=1
A0A009HZ58	7	6	34.5344	0.471972	0.483546	1.19489	0.106546	NGM	GC	18625.1	Gluconokinase OS=Acinetobacter baumannii (strain 1295743) OX=1310613 GN=J512_3897 PE=3 SV=1
Q9ZM57;B2USM3;B5ZAF5;B6JKW4;Q1CUB7	7	6	39.2036	0.206771	0.366849	1.63442	0.235892	GC	NGM	37337.3	Holliday junction ATP-dependent DNA helicase RuvB OS=Helicobacter pylori (strain J99 / ATCC 700824) OX=85963 GN=ruvB PE=3 SV=1
Q8RIQ6	7	5	35.8584	0.0950576	0.259555	1.60508	0.386325	NGM	GC	59023.5	Hypothetical exported 24-amino acid repeat protein OS=Fusobacterium nucleatum subsp. nucleatum (strain ATCC 25586 / DSM 15643 / BCRC 10681 / CIP 101130 / JCM 8532 / KCTC 2640 / LMG 13131 / VPI 4355) OX=190304 GN=FN1514 PE=4 SV=1
Q5LA06	7	5	45.2771	0.608215	0.546972	1.26994	0.0781284	GC	NGM	41465	Multifunctional fusion protein OS=Bacteroides fragilis (strain ATCC 25285 / DSM 2151 / JCM 11019 / NCTC 9343) OX=272559 GN=msrAB PE=3 SV=1
A0A4S5B046;P28249	7	6	45.4444	0.212286	0.366849	1.56764	0.231136	NGM	GC	68986	Outer membrane assembly protein AsmA OS=Escherichia coli (strain K12) OX=83333 GN=asmA PE=4 SV=1
Q8REF6	7	5	35.9644	0.080168	0.232878	2.56255	0.420647	GC	NGM	108826	PDDEXK_1 domain-containing protein OS=Fusobacterium nucleatum subsp. nucleatum (strain ATCC 25586 / DSM 15643 / BCRC 10681 / CIP 101130 / JCM 8532 / KCTC 2640 / LMG 13131 / VPI 4355) OX=190304 GN=FN1150 PE=4 SV=1
Q8R6H3	7	5	43.4386	0.23716	0.379469	1.13662	0.211477	NGM	GC	46126.4	Probable electron transfer flavoprotein-quinone oxidoreductase ydiS OS=Fusobacterium nucleatum subsp. nucleatum (strain ATCC 25586 / DSM 15643 / BCRC 10681 / CIP 101130 / JCM 8532 / KCTC 2640 / LMG 13131 / VPI 4355) OX=190304 GN=FN1544 PE=3 SV=1
Q5LIU3	7	3	33.8261	0.000969249	0.0454689	2.57714	0.968655	GC	NGM	116854	Putative AcrB/AcrD family RND transport protein OS=Bacteroides fragilis (strain ATCC 25285 / DSM 2151 / JCM 11019 / NCTC 9343) OX=272559 GN=bepE_4 PE=3 SV=1
Q5L7E1	7	6	43.647	0.63356	0.558507	1.34395	0.0742512	GC	NGM	33583.6	Putative AraC-family transcriptional regulator OS=Bacteroides fragilis (strain ATCC 25285 / DSM 2151 / JCM 11019 / NCTC 9343) OX=272559 GN=BF9343_4230 PE=4 SV=1
Q5LB85	7	4	36.6417	0.0335652	0.152945	1.82699	0.591747	GC	NGM	125430	Putative exported protein OS=Bacteroides fragilis (strain ATCC 25285 / DSM 2151 / JCM 11019 / NCTC 9343) OX=272559 GN=BF9343_2856 PE=4 SV=1
P33227	7	7	39.4611	0.223605	0.376547	1.53037	0.221845	NGM	GC	19397.7	Putative uncharacterized protein StfE OS=Escherichia coli (strain K12) OX=83333 GN=stfE PE=5 SV=3
A0A009IT43	7	6	50.1776	0.940172	0.667642	1.4933	0.050589	GC	NGM	27161.3	Short chain dehydrogenase family protein OS=Acinetobacter baumannii (strain 1295743) OX=1310613 GN=J512_0848 PE=3 SV=1
A0A6D2XGU8	7	5	51.267	0.702292	0.580803	1.10798	0.0654774	NGM	GC	47349.1	Uncharacterized protein OS=Escherichia coli (strain K12) OX=83333 GN=FAZ83_00590 PE=4 SV=1
Q8R653	7	6	39.2334	0.183522	0.352328	1.16872	0.257815	NGM	GC	47185.4	Zinc protease OS=Fusobacterium nucleatum subsp. nucleatum (strain ATCC 25586 / DSM 15643 / BCRC 10681 / CIP 101130 / JCM 8532 / KCTC 2640 / LMG 13131 / VPI 4355) OX=190304 GN=FN1029 PE=3 SV=1
Q9ZML6;B2US45;B5Z9Y5;P56139;Q1CUT8	6	5	35.9604	0.641933	0.560823	1.92729	0.0730506	GC	NGM	40269.1	1-deoxy-D-xylulose 5-phosphate reductoisomerase OS=Helicobacter pylori (strain J99 / ATCC 700824) OX=85963 GN=dxr PE=3 SV=1
A0A009IGB7	6	5	30.1146	0.836742	0.627147	1.1339	0.0544552	GC	NGM	96936.4	Alanine--tRNA ligase OS=Acinetobacter baumannii (strain 1295743) OX=1310613 GN=alaS PE=3 SV=1
B2UUP2;B6JMX4;P55987	6	6	33.1603	0.0218707	0.143503	1.9992	0.668467	GC	NGM	55342.5	ATP synthase subunit alpha OS=Helicobacter pylori (strain Shi470) OX=512562 GN=atpA PE=3 SV=1
A0A009HJK0	6	6	32.4289	0.260647	0.395893	1.40419	0.195219	NGM	GC	148328	ATP-dependent helicase HrpA OS=Acinetobacter baumannii (strain 1295743) OX=1310613 GN=J512_3264 PE=4 SV=1
Q5LCV3	6	5	34.4175	0.102106	0.263648	1.48462	0.371965	NGM	GC	51556.5	Cytochrome-C peroxidase OS=Bacteroides fragilis (strain ATCC 25285 / DSM 2151 / JCM 11019 / NCTC 9343) OX=272559 GN=ccp PE=4 SV=1
A0A6D2WUC3;P0A8H6	6	4	39.8104	0.889517	0.648009	1.20743	0.0520203	NGM	GC	19059.3	Der GTPase-activating protein YihI OS=Escherichia coli (strain K12) OX=83333 GN=yihI PE=3 SV=1
O25943	6	2	44.0774	0.201553	0.366849	1.12513	0.240539	NGM	GC	59792.9	DNA repair protein RecN OS=Helicobacter pylori (strain ATCC 700392 / 26695) OX=85962 GN=recN PE=3 SV=1
B2UVV4	6	1	39.6162	0.352051	0.439403	1.26708	0.147053	GC	NGM	39953.3	Elongation factor Ts OS=Helicobacter pylori (strain Shi470) OX=512562 GN=tsf PE=3 SV=1
Q8R603	6	4	37.1333	0.0262804	0.148718	1.51624	0.636419	GC	NGM	43571.7	Elongation factor Tu OS=Fusobacterium nucleatum subsp. nucleatum (strain ATCC 25586 / DSM 15643 / BCRC 10681 / CIP 101130 / JCM 8532 / KCTC 2640 / LMG 13131 / VPI 4355) OX=190304 GN=tuf PE=3 SV=1
O25699	6	3	48.0778	0.547895	0.515487	1.13421	0.0889761	GC	NGM	37417.5	Holliday junction ATP-dependent DNA helicase RuvB OS=Helicobacter pylori (strain ATCC 700392 / 26695) OX=85962 GN=ruvB PE=3 SV=1
Q8RFT6	6	6	40.8266	0.290249	0.410297	2.6473	0.177317	GC	NGM	16441.5	Hypothetical exported 24-amino acid repeat protein OS=Fusobacterium nucleatum subsp. nucleatum (strain ATCC 25586 / DSM 15643 / BCRC 10681 / CIP 101130 / JCM 8532 / KCTC 2640 / LMG 13131 / VPI 4355) OX=190304 GN=FN0601 PE=4 SV=1
Q8REJ5	6	5	41.9911	0.996742	0.679275	1.05314	0.0500017	NGM	GC	45684.3	L-serine ammonia-lyase OS=Fusobacterium nucleatum subsp. nucleatum (strain ATCC 25586 / DSM 15643 / BCRC 10681 / CIP 101130 / JCM 8532 / KCTC 2640 / LMG 13131 / VPI 4355) OX=190304 GN=FN1106 PE=3 SV=1
A0A4S4P2G0;P64530	6	4	33.6494	0.0562212	0.192136	2.53307	0.491878	GC	NGM	10190.9	Ni(II)/Co(II)-binding transcriptional repressor RcnR OS=Escherichia coli (strain K12) OX=83333 GN=rcnR PE=3 SV=1
A0A6D2WV66	6	5	43.7561	0.0365977	0.155147	4.14975	0.575476	GC	NGM	5318.38	Nucleocapsid protein OS=Escherichia coli (strain K12) OX=83333 GN=FAZ83_22765 PE=4 SV=1
Q5LD27	6	6	31.9886	0.83119	0.627143	1.02713	0.0547695	GC	NGM	181946	Peptidase S74 domain-containing protein OS=Bacteroides fragilis (strain ATCC 25285 / DSM 2151 / JCM 11019 / NCTC 9343) OX=272559 GN=BF9343_2203 PE=4 SV=1
Q5LES2;A0A380YX48	6	5	37.1257	0.0437975	0.164163	1.63256	0.541015	NGM	GC	43360.8	Possible sulfotransferase OS=Bacteroides fragilis (strain ATCC 25285 / DSM 2151 / JCM 11019 / NCTC 9343) OX=272559 GN=BF9343_1597 PE=4 SV=1
A0A380YVN9;Q5LJ67	6	5	35.2965	0.0178476	0.133784	3.40213	0.702264	GC	NGM	66113.8	Putative AraC family/two component family regulatory protein OS=Bacteroides fragilis (strain ATCC 25285 / DSM 2151 / JCM 11019 / NCTC 9343) OX=272559 GN=cyaB PE=4 SV=1
A0A380YUI4;Q5L7N8	6	5	32.6058	0.762375	0.606741	1.07115	0.0596367	NGM	GC	60995.9	Putative transmembrane protein OS=Bacteroides fragilis (strain ATCC 25285 / DSM 2151 / JCM 11019 / NCTC 9343) OX=272559 GN=NCTC9343_01515 PE=4 SV=1
Q8RF16	6	5	40.3228	0.44005	0.479034	1.2255	0.115551	NGM	GC	36401.1	Tpl protein OS=Fusobacterium nucleatum subsp. nucleatum (strain ATCC 25586 / DSM 15643 / BCRC 10681 / CIP 101130 / JCM 8532 / KCTC 2640 / LMG 13131 / VPI 4355) OX=190304 GN=FN0908 PE=4 SV=1
Q8RFP4	6	5	35.7987	0.077548	0.228119	1.54032	0.427348	NGM	GC	44917.2	Transcriptional regulator OS=Fusobacterium nucleatum subsp. nucleatum (strain ATCC 25586 / DSM 15643 / BCRC 10681 / CIP 101130 / JCM 8532 / KCTC 2640 / LMG 13131 / VPI 4355) OX=190304 GN=FN0647 PE=4 SV=1
A0A009HK27;A0A009I1R6;A0A009HJQ5;A0A009HYB8;A0A009HZ32;A0A009H5Z9;A0A009IMV9;A0A009HK18;A0A009IJK8;A0A009IGJ8	6	4	37.4035	0.229376	0.379469	1.5646	0.217335	GC	NGM	20414.5	Transposase DDE domain protein (Fragment) OS=Acinetobacter baumannii (strain 1295743) OX=1310613 GN=J512_4109 PE=4 SV=1
A0A6D2XG15;P0A853	6	6	35.8306	0.983772	0.675977	1.03973	0.0500432	NGM	GC	53172.8	Tryptophanase OS=Escherichia coli (strain K12) OX=83333 GN=tnaA PE=3 SV=1
A0A380YYA5	6	4	41.2003	0.328099	0.428353	1.10825	0.157804	NGM	GC	68954.6	Uncharacterized protein OS=Bacteroides fragilis (strain ATCC 25285 / DSM 2151 / JCM 11019 / NCTC 9343) OX=272559 GN=BF9343_1931 PE=4 SV=1
A0A4V3YTZ9	6	3	42.0641	0.542873	0.515487	1.63997	0.0899927	NGM	GC	40511.7	Uncharacterized protein OS=Escherichia coli (strain K12) OX=83333 GN=FAZ83_17365 PE=4 SV=1
Q8REK4	6	3	34.3008	0.932909	0.666322	1.0119	0.0507411	GC	NGM	49232	Uncharacterized protein OS=Fusobacterium nucleatum subsp. nucleatum (strain ATCC 25586 / DSM 15643 / BCRC 10681 / CIP 101130 / JCM 8532 / KCTC 2640 / LMG 13131 / VPI 4355) OX=190304 GN=FN1096 PE=4 SV=1
Q8REC6	6	4	31.6344	0.433667	0.479034	1.12221	0.117486	GC	NGM	61632	Uncharacterized protein OS=Fusobacterium nucleatum subsp. nucleatum (strain ATCC 25586 / DSM 15643 / BCRC 10681 / CIP 101130 / JCM 8532 / KCTC 2640 / LMG 13131 / VPI 4355) OX=190304 GN=FN1182 PE=4 SV=1
Q8R5Z8	6	2	37.8875	0.0191646	0.134918	2.06232	0.690636	NGM	GC	53401.1	Uncharacterized RNA methyltransferase FN1713 OS=Fusobacterium nucleatum subsp. nucleatum (strain ATCC 25586 / DSM 15643 / BCRC 10681 / CIP 101130 / JCM 8532 / KCTC 2640 / LMG 13131 / VPI 4355) OX=190304 GN=FN1713 PE=3 SV=1
A0A009I9D9	5	4	28.8032	0.285181	0.410297	1.2049	0.1802	GC	NGM	35360.9	ABC transporter_ substrate-binding_ aliphatic sulfonates family protein OS=Acinetobacter baumannii (strain 1295743) OX=1310613 GN=J512_0846 PE=3 SV=1
A0A009IPI8	5	4	26.1984	0.254743	0.390715	1.35028	0.199119	GC	NGM	54050	ATP dependent DNA ligase domain protein OS=Acinetobacter baumannii (strain 1295743) OX=1310613 GN=J512_2035 PE=4 SV=1
A0A4V3YT52	5	2	32.711	0.663393	0.573107	1.11914	0.0701462	NGM	GC	58958.7	Autotransporter outer membrane beta-barrel domain-containing protein (Fragment) OS=Escherichia coli (strain K12) OX=83333 GN=FAZ83_24360 PE=4 SV=1
O25629;Q9ZKM3	5	4	27.17	0.845664	0.629884	1.08718	0.0539739	NGM	GC	54721	Cell division protein FtsA OS=Helicobacter pylori (strain ATCC 700392 / 26695) OX=85962 GN=ftsA PE=3 SV=1
Q8RFC7	5	4	27.8848	0.478084	0.484819	1.16574	0.104942	NGM	GC	28601	Electron transfer flavoprotein beta-subunit OS=Fusobacterium nucleatum subsp. nucleatum (strain ATCC 25586 / DSM 15643 / BCRC 10681 / CIP 101130 / JCM 8532 / KCTC 2640 / LMG 13131 / VPI 4355) OX=190304 GN=FN0784 PE=3 SV=1
Q5L8P9	5	3	28.7097	0.802099	0.616804	1.01142	0.0566036	NGM	GC	93651.3	Ferrous iron transport protein B OS=Bacteroides fragilis (strain ATCC 25285 / DSM 2151 / JCM 11019 / NCTC 9343) OX=272559 GN=feoB_1 PE=3 SV=1
O25883;Q9ZJQ9	5	4	33.246	0.0844219	0.242207	1.40513	0.410222	NGM	GC	51317	Fumarate hydratase class II OS=Helicobacter pylori (strain ATCC 700392 / 26695) OX=85962 GN=fumC PE=3 SV=1
A0A009IPX8	5	3	27.6299	0.139126	0.305015	1.3389	0.310686	NGM	GC	32362.6	Homocysteine S-methyltransferase family protein OS=Acinetobacter baumannii (strain 1295743) OX=1310613 GN=J512_1041 PE=4 SV=1
A0A009I3I6	5	3	25.3572	0.310631	0.427369	1.35615	0.16639	NGM	GC	83124	Isocitrate dehydrogenase [NADP] OS=Acinetobacter baumannii (strain 1295743) OX=1310613 GN=J512_2554 PE=3 SV=1
Q8REW3	5	5	28.2269	0.0429478	0.163617	2.03687	0.544814	GC	NGM	16506.7	Lactoylglutathione lyase OS=Fusobacterium nucleatum subsp. nucleatum (strain ATCC 25586 / DSM 15643 / BCRC 10681 / CIP 101130 / JCM 8532 / KCTC 2640 / LMG 13131 / VPI 4355) OX=190304 GN=FN0974 PE=4 SV=1
A0A009IS66	5	4	28.0418	0.126591	0.288741	1.04594	0.3292	NGM	GC	74455.3	LysM domain protein OS=Acinetobacter baumannii (strain 1295743) OX=1310613 GN=J512_0350 PE=4 SV=1
A0A4V3YUL6;P03030	5	4	28.8717	0.815337	0.61987	1.35788	0.0557295	GC	NGM	34633.8	LysR family transcriptional regulator OS=Escherichia coli (strain K12) OX=83333 GN=FAZ83_05515 PE=3 SV=1
A0A009HLQ9	5	4	33.7691	0.319989	0.427369	1.23445	0.161706	NGM	GC	65347.6	M61 glycyl aminopeptidase family protein OS=Acinetobacter baumannii (strain 1295743) OX=1310613 GN=J512_2555 PE=4 SV=1
A0A6D2XTU7;P11349	5	4	27.9246	0.152891	0.318355	2.24926	0.29241	NGM	GC	59050	Nitrate reductase subunit beta OS=Escherichia coli (strain K12) OX=83333 GN=narH PE=4 SV=1
A0A4S5ARA8	5	5	32.8378	0.959939	0.667642	1.13527	0.0502637	NGM	GC	25464.8	Phage tail tape measure protein OS=Escherichia coli (strain K12) OX=83333 GN=FAZ83_22715 PE=4 SV=1
A0A4S5B0L4;P10408	5	4	25.0885	0.182286	0.352328	1.23439	0.259074	NGM	GC	102193	Protein translocase subunit SecA OS=Escherichia coli (strain K12) OX=83333 GN=secA PE=2 SV=1
Q8RFP0	5	4	30.0409	0.37331	0.445451	1.2995	0.138387	NGM	GC	33178.7	Pseudouridine synthase OS=Fusobacterium nucleatum subsp. nucleatum (strain ATCC 25586 / DSM 15643 / BCRC 10681 / CIP 101130 / JCM 8532 / KCTC 2640 / LMG 13131 / VPI 4355) OX=190304 GN=FN0651 PE=3 SV=1
Q5L7U5	5	4	28.5649	0.101409	0.263648	2.29639	0.373339	GC	NGM	79788.3	Putative formate acetyltransferase (Pyruvate formate-lyase) OS=Bacteroides fragilis (strain ATCC 25285 / DSM 2151 / JCM 11019 / NCTC 9343) OX=272559 GN=pflD PE=4 SV=1
Q5LGY6	5	4	31.6258	0.515708	0.507819	1.04843	0.0958297	GC	NGM	127922	Putative TPR-domain protein OS=Bacteroides fragilis (strain ATCC 25285 / DSM 2151 / JCM 11019 / NCTC 9343) OX=272559 GN=BF9343_0819 PE=4 SV=1
O25773	5	2	30.7753	0.366772	0.443928	1.98552	0.140971	GC	NGM	28447.2	Pyrroline-5-carboxylate reductase OS=Helicobacter pylori (strain ATCC 700392 / 26695) OX=85962 GN=proC PE=3 SV=1
Q9ZJX9	5	2	27.2895	0.699606	0.580648	1.09984	0.0657763	GC	NGM	74616.8	Ribonuclease R OS=Helicobacter pylori (strain J99 / ATCC 700824) OX=85963 GN=rnr PE=3 SV=1
Q8RH18	5	5	25.7712	0.425946	0.479034	1.32966	0.119892	NGM	GC	87020	Ribonucleoside-diphosphate reductase OS=Fusobacterium nucleatum subsp. nucleatum (strain ATCC 25586 / DSM 15643 / BCRC 10681 / CIP 101130 / JCM 8532 / KCTC 2640 / LMG 13131 / VPI 4355) OX=190304 GN=FN0102 PE=3 SV=1
A0A009I9M6	5	3	33.967	0.934727	0.666322	1.02845	0.0507014	GC	NGM	35316.1	Sulfate ABC transporter_ sulfate-binding family protein OS=Acinetobacter baumannii (strain 1295743) OX=1310613 GN=J512_0733 PE=4 SV=1
P77397	4	3	21.2838	0.326372	0.428353	1.49056	0.158623	GC	NGM	62528	3-(3-hydroxy-phenyl)propionate/3-hydroxycinnamic acid hydroxylase OS=Escherichia coli (strain K12) OX=83333 GN=mhpA PE=1 SV=1
A0A009IUA6	4	2	21.9556	0.693658	0.580648	3.14592	0.0664502	GC	NGM	15100.7	50S ribosomal protein L11 OS=Acinetobacter baumannii (strain 1295743) OX=1310613 GN=rplK PE=3 SV=1
A0A009HIB7	4	3	28.2723	0.500068	0.494671	1.1157	0.0994641	NGM	GC	10896.6	50S ribosomal protein L25 OS=Acinetobacter baumannii (strain 1295743) OX=1310613 GN=rplY PE=3 SV=1
Q5LED2	4	2	21.5638	0.00869115	0.085357	5.5698	0.805944	NGM	GC	61348.7	ABC transporter ATP-binding protein OS=Bacteroides fragilis (strain ATCC 25285 / DSM 2151 / JCM 11019 / NCTC 9343) OX=272559 GN=yheS_4 PE=4 SV=1
Q8RI04	4	4	34.0079	0.238403	0.379469	1.22906	0.210565	NGM	GC	20741.2	Biopolymer transport exbB protein OS=Fusobacterium nucleatum subsp. nucleatum (strain ATCC 25586 / DSM 15643 / BCRC 10681 / CIP 101130 / JCM 8532 / KCTC 2640 / LMG 13131 / VPI 4355) OX=190304 GN=FN1834 PE=3 SV=1
A0A6D2W184;P0A6Z3	4	4	23.3116	0.500227	0.494671	1.29638	0.0994262	NGM	GC	71422.6	Chaperone protein HtpG OS=Escherichia coli (strain K12) OX=83333 GN=htpG PE=3 SV=1
Q8R692	4	3	19.9161	0.11181	0.270662	1.60391	0.353817	NGM	GC	84963.8	DNA helicase OS=Fusobacterium nucleatum subsp. nucleatum (strain ATCC 25586 / DSM 15643 / BCRC 10681 / CIP 101130 / JCM 8532 / KCTC 2640 / LMG 13131 / VPI 4355) OX=190304 GN=FN0592 PE=3 SV=1
A0A4S5B6Q9	4	3	21.5693	0.634476	0.558507	1.26115	0.0741179	GC	NGM	50126.3	DUF4102 domain-containing protein OS=Escherichia coli (strain K12) OX=83333 GN=FAZ83_00230 PE=4 SV=1
Q9ZK19	4	1	20.1067	0.0392594	0.159098	3.80694	0.562108	NGM	GC	43844	Elongation factor Tu OS=Helicobacter pylori (strain J99 / ATCC 700824) OX=85963 GN=tuf PE=3 SV=1
B2UUW8;P56003;B5Z8K3;B6JN44	4	1	19.1674	0.0122125	0.109157	3.69885	0.760169	NGM	GC	43735.9	Elongation factor Tu OS=Helicobacter pylori (strain Shi470) OX=512562 GN=tuf PE=3 SV=1
A0A009HUI4	4	3	30.4393	0.209801	0.366849	1.33116	0.23326	GC	NGM	50329.3	FMN-dependent oxidoreductase_ nitrilotriacetate monooxygenase family protein OS=Acinetobacter baumannii (strain 1295743) OX=1310613 GN=J512_1071 PE=3 SV=1
A0A6D2WU85;P04425	4	3	20.055	0.1343	0.297238	1.96282	0.317585	NGM	GC	35789.1	Glutathione synthetase OS=Escherichia coli (strain K12) OX=83333 GN=gshB PE=3 SV=1
Q8RHL4	4	3	22.2991	0.741857	0.592688	3.23542	0.0614549	GC	NGM	16792	HIPA protein OS=Fusobacterium nucleatum subsp. nucleatum (strain ATCC 25586 / DSM 15643 / BCRC 10681 / CIP 101130 / JCM 8532 / KCTC 2640 / LMG 13131 / VPI 4355) OX=190304 GN=FN2000 PE=4 SV=1
A0A4V3YUC1;P46854	4	4	21.5377	0.627993	0.558507	1.42063	0.0750711	GC	NGM	19019.7	N-acetyltransferase OS=Escherichia coli (strain K12) OX=83333 GN=FAZ83_10830 PE=4 SV=1
A0A0T7C0U2	4	4	31.2138	0.630262	0.558507	1.00203	0.0747348	GC	NGM	18576.2	Predicted inner membrane protein OS=Escherichia coli (strain K12) OX=83333 GN=ypjL PE=4 SV=1
Q5L9R8	4	3	21.311	0.0412128	0.159624	1.50838	0.552781	NGM	GC	83598.6	Predicted P-loop ATPase and inactivated derivatives OS=Bacteroides fragilis (strain ATCC 25285 / DSM 2151 / JCM 11019 / NCTC 9343) OX=272559 GN=BF9343_3378 PE=4 SV=1
P16916;P16917	4	2	18.5385	0.248778	0.390715	1.69554	0.203183	NGM	GC	157005	Protein RhsA OS=Escherichia coli (strain K12) OX=83333 GN=rhsA PE=3 SV=1
A0A4S5B069;P0ADN0	4	3	26.3509	0.0453471	0.167273	1.60007	0.534249	NGM	GC	56249.6	Protein ViaA OS=Escherichia coli (strain K12) OX=83333 GN=viaA PE=3 SV=1
O25093	4	3	22.7196	0.0930813	0.258541	2.12642	0.390551	NGM	GC	59447.3	Pseudaminic acid cytidylyltransferase and UDP-2_4-diacetamido-2_4_6-trideoxy-beta-L-altropyranose hydrolase OS=Helicobacter pylori (strain ATCC 700392 / 26695) OX=85962 GN=HP_0326 PE=3 SV=1
Q5LA87	4	4	22.2027	0.0971698	0.259555	1.02588	0.381909	NGM	GC	24332.8	Putative DNA-binding cyclic-nucleotide binding protein OS=Bacteroides fragilis (strain ATCC 25285 / DSM 2151 / JCM 11019 / NCTC 9343) OX=272559 GN=BF9343_3206 PE=4 SV=1
A0A0K6BY65	4	3	28.3288	0.457219	0.479034	1.05891	0.110573	NGM	GC	35885.1	Putative lipd A biosynthesis related exported protein OS=Bacteroides fragilis (strain ATCC 25285 / DSM 2151 / JCM 11019 / NCTC 9343) OX=272559 GN=htrB PE=4 SV=1
Q5L8T3	4	3	24.4128	0.955208	0.667642	1.01881	0.0503298	GC	NGM	52769.2	Putative regulatory protein OS=Bacteroides fragilis (strain ATCC 25285 / DSM 2151 / JCM 11019 / NCTC 9343) OX=272559 GN=BF9343_3719 PE=3 SV=1
Q9ZK56	4	1	30.1322	0.361573	0.44098	1.99176	0.143076	GC	NGM	28488	Pyrroline-5-carboxylate reductase OS=Helicobacter pylori (strain J99 / ATCC 700824) OX=85963 GN=proC PE=3 SV=1
Q5L9L9	4	4	24.6683	0.602024	0.546972	1.428	0.0791331	GC	NGM	21046.7	RNA polymerase sigma factor OS=Bacteroides fragilis (strain ATCC 25285 / DSM 2151 / JCM 11019 / NCTC 9343) OX=272559 GN=rpoE_4 PE=3 SV=1
A0A009IF62	4	3	24.3888	0.336604	0.434574	1.23893	0.153858	GC	NGM	22235.4	Transposase DDE domain protein OS=Acinetobacter baumannii (strain 1295743) OX=1310613 GN=J512_4170 PE=4 SV=1
P52143	4	1	27.4712	0.54189	0.515487	1.48905	0.0901941	NGM	GC	157671	Uncharacterized outer membrane protein YpjA OS=Escherichia coli (strain K12) OX=83333 GN=ypjA PE=3 SV=3
A0A009HSU4	4	3	28.7884	0.126733	0.288741	1.95106	0.328979	NGM	GC	5119.14	Uncharacterized protein OS=Acinetobacter baumannii (strain 1295743) OX=1310613 GN=J512_1719 PE=4 SV=1
A0A009HNH3	4	3	24.1767	0.404386	0.467539	2.08964	0.127003	NGM	GC	19215	Uncharacterized protein OS=Acinetobacter baumannii (strain 1295743) OX=1310613 GN=J512_2034 PE=4 SV=1
Q5LFL9	4	3	26.6261	0.606538	0.546972	1.4208	0.0783982	GC	NGM	28577	Uncharacterized protein OS=Bacteroides fragilis (strain ATCC 25285 / DSM 2151 / JCM 11019 / NCTC 9343) OX=272559 GN=BF9343_1293 PE=4 SV=1
Q5LEV2	4	4	16.7257	0.291316	0.410297	1.19071	0.176718	GC	NGM	16432.9	Uncharacterized protein OS=Bacteroides fragilis (strain ATCC 25285 / DSM 2151 / JCM 11019 / NCTC 9343) OX=272559 GN=BF9343_1567 PE=4 SV=1
Q5L9I7	4	2	23.0045	0.655064	0.568024	1.22055	0.0712444	GC	NGM	45324.9	Uncharacterized protein OS=Bacteroides fragilis (strain ATCC 25285 / DSM 2151 / JCM 11019 / NCTC 9343) OX=272559 GN=BF9343_3459 PE=4 SV=1
A0A380YZ32;Q5LD09	4	3	22.1795	0.277979	0.406041	1.66302	0.184422	GC	NGM	13408.4	Uncharacterized protein OS=Bacteroides fragilis (strain ATCC 25285 / DSM 2151 / JCM 11019 / NCTC 9343) OX=272559 GN=NCTC9343_03895 PE=4 SV=1
Q8REX3	4	4	21.9912	0.209125	0.366849	1.6238	0.233843	GC	NGM	18583.1	Uncharacterized protein OS=Fusobacterium nucleatum subsp. nucleatum (strain ATCC 25586 / DSM 15643 / BCRC 10681 / CIP 101130 / JCM 8532 / KCTC 2640 / LMG 13131 / VPI 4355) OX=190304 GN=FN0961 PE=4 SV=1
Q5LA37	4	2	30.3822	0.211831	0.366849	1.2127	0.231523	NGM	GC	10779.5	YCII-related domain OS=Bacteroides fragilis (strain ATCC 25285 / DSM 2151 / JCM 11019 / NCTC 9343) OX=272559 GN=BF9343_3256 PE=3 SV=1
B2USR7;Q9ZM13	3	2	18.5439	0.00685791	0.085357	6.40274	0.834283	NGM	GC	33610.9	4-hydroxy-tetrahydrodipicolinate synthase OS=Helicobacter pylori (strain Shi470) OX=512562 GN=dapA PE=3 SV=1
Q1CR24	3	2	17.1013	0.566968	0.531281	1.09757	0.0852812	NGM	GC	34179.3	4-hydroxythreonine-4-phosphate dehydrogenase OS=Helicobacter pylori (strain HPAG1) OX=357544 GN=pdxA PE=3 SV=1
Q9ZJS7	3	1	25.0333	0.699107	0.580648	2.43622	0.0658322	GC	NGM	13548.8	50S ribosomal protein L18 OS=Helicobacter pylori (strain J99 / ATCC 700824) OX=85963 GN=rplR PE=3 SV=1
A0A4S5ARI2;P69441;Q1PI83	3	3	17.0879	0.885171	0.64687	1.01144	0.0521838	GC	NGM	23643.1	Adenylate kinase OS=Escherichia coli (strain K12) OX=83333 GN=adk PE=3 SV=1
B2UUP4;B6JMX6;P56086;Q1CSD1;Q9ZK77;B5Z8D4	3	2	17.2012	0.307859	0.427369	1.41484	0.167816	GC	NGM	20013.7	ATP synthase subunit b OS=Helicobacter pylori (strain Shi470) OX=512562 GN=atpF PE=3 SV=1
A0A009HL44	3	3	17.7896	0.167955	0.336475	1.44679	0.274465	GC	NGM	6152.19	ATPase associated with various cellular activities family protein OS=Acinetobacter baumannii (strain 1295743) OX=1310613 GN=J512_3784 PE=4 SV=1
P0AE56	3	3	15.9485	0.117926	0.276817	1.90377	0.343224	GC	NGM	7590.76	Bacterioferritin-associated ferredoxin OS=Escherichia coli (strain K12) OX=83333 GN=bfd PE=1 SV=1
B2URT8;B5Z9P0;B6JPL0;Q1CV46;Q9ZMW4	3	2	17.3637	0.00117395	0.0454689	3.25	0.961944	GC	NGM	67177.2	Chaperone protein DnaK OS=Helicobacter pylori (strain Shi470) OX=512562 GN=dnaK PE=3 SV=1
Q8RFZ7	3	3	16.3226	0.348175	0.439403	1.01157	0.148719	NGM	GC	8070.2	Cold shock protein OS=Fusobacterium nucleatum subsp. nucleatum (strain ATCC 25586 / DSM 15643 / BCRC 10681 / CIP 101130 / JCM 8532 / KCTC 2640 / LMG 13131 / VPI 4355) OX=190304 GN=FN0528 PE=4 SV=1
A0A380YZS4	3	1	19.0256	0.309796	0.427369	1.2115	0.166818	NGM	GC	12094.5	CRISPR-associated endonuclease Cas1_ subtype I-B/HMARI/TNEAP OS=Bacteroides fragilis (strain ATCC 25285 / DSM 2151 / JCM 11019 / NCTC 9343) OX=272559 GN=NCTC9343_04192 PE=4 SV=1
Q8RF00	3	3	25.2538	0.00854696	0.085357	1.86951	0.808041	GC	NGM	18131.8	D-beta-D-heptose 1-phosphate adenylyltransferase OS=Fusobacterium nucleatum subsp. nucleatum (strain ATCC 25586 / DSM 15643 / BCRC 10681 / CIP 101130 / JCM 8532 / KCTC 2640 / LMG 13131 / VPI 4355) OX=190304 GN=FN0930 PE=4 SV=1
Q8RG58	3	2	22.5967	0.0224305	0.143503	2.93509	0.66414	NGM	GC	37142.2	Delta-aminolevulinic acid dehydratase OS=Fusobacterium nucleatum subsp. nucleatum (strain ATCC 25586 / DSM 15643 / BCRC 10681 / CIP 101130 / JCM 8532 / KCTC 2640 / LMG 13131 / VPI 4355) OX=190304 GN=FN0460 PE=3 SV=1
A0A009I9F4	3	2	11.9119	0.23234	0.379469	1.91777	0.215074	GC	NGM	7544.77	DHHA1 domain protein OS=Acinetobacter baumannii (strain 1295743) OX=1310613 GN=J512_4363 PE=4 SV=1
A0A009HPA1	3	2	18.2292	0.00881522	0.085357	3.60182	0.804156	GC	NGM	42485.8	DUF218 domain-containing protein OS=Acinetobacter baumannii (strain 1295743) OX=1310613 GN=J512_2710 PE=4 SV=1
A0A009IL89	3	3	17.5498	0.68901	0.580142	1.10718	0.0669886	GC	NGM	12012.5	DUF4124 domain-containing protein OS=Acinetobacter baumannii (strain 1295743) OX=1310613 GN=J512_2239 PE=4 SV=1
O05728	3	3	28.4986	0.122767	0.285298	2.08901	0.335256	GC	NGM	11188.8	Endoribonuclease VapD OS=Helicobacter pylori (strain ATCC 700392 / 26695) OX=85962 GN=vapD PE=1 SV=2
Q8RHY5	3	2	23.2444	0.359775	0.44098	1.33738	0.143815	GC	NGM	55544.8	Glutamate mutase epsilon subunit OS=Fusobacterium nucleatum subsp. nucleatum (strain ATCC 25586 / DSM 15643 / BCRC 10681 / CIP 101130 / JCM 8532 / KCTC 2640 / LMG 13131 / VPI 4355) OX=190304 GN=glmE PE=3 SV=1
Q5LGR9	3	2	16.6311	0.714443	0.585202	1.0068	0.0641672	GC	NGM	83521.8	Glutamate synthase (NADPH)_ homotetrameric OS=Bacteroides fragilis (strain ATCC 25285 / DSM 2151 / JCM 11019 / NCTC 9343) OX=272559 GN=gltD PE=4 SV=1
A0A4S4PGZ0	3	2	17.5932	0.213506	0.366849	1.37011	0.230106	GC	NGM	10869.5	Helix-turn-helix domain-containing protein OS=Escherichia coli (strain K12) OX=83333 GN=FAZ83_18500 PE=4 SV=1
A0A371A3C9	3	3	18.0464	0.720203	0.585202	1.05286	0.0635697	NGM	GC	26016.5	HEPN_RiboL-PSP domain-containing protein OS=Bacteroides fragilis (strain ATCC 25285 / DSM 2151 / JCM 11019 / NCTC 9343) OX=272559 GN=BF9343_1455 PE=4 SV=1
Q8REW4	3	1	16.8617	0.176439	0.34748	Infinity	0.265173	NGM	GC	42370.2	Histidinol-phosphate aminotransferase OS=Fusobacterium nucleatum subsp. nucleatum (strain ATCC 25586 / DSM 15643 / BCRC 10681 / CIP 101130 / JCM 8532 / KCTC 2640 / LMG 13131 / VPI 4355) OX=190304 GN=FN0973 PE=4 SV=1
A0A009INA8	3	2	18.5986	0.982238	0.675977	1.302	0.0500518	GC	NGM	107030	Isoleucine--tRNA ligase OS=Acinetobacter baumannii (strain 1295743) OX=1310613 GN=ileS PE=3 SV=1
Q8RIC2	3	3	15.1485	0.214688	0.366849	2.74932	0.229113	NGM	GC	43478.4	LPS biosynthesis protein WbpG OS=Fusobacterium nucleatum subsp. nucleatum (strain ATCC 25586 / DSM 15643 / BCRC 10681 / CIP 101130 / JCM 8532 / KCTC 2640 / LMG 13131 / VPI 4355) OX=190304 GN=FN1679 PE=4 SV=1
Q8RI23	3	1	22.8029	0.918589	0.662953	1.33828	0.0510928	GC	NGM	34218.8	Manganese-binding protein OS=Fusobacterium nucleatum subsp. nucleatum (strain ATCC 25586 / DSM 15643 / BCRC 10681 / CIP 101130 / JCM 8532 / KCTC 2640 / LMG 13131 / VPI 4355) OX=190304 GN=FN1813 PE=3 SV=1
A0A009IKX7	3	2	18.2095	0.648121	0.564108	1.00326	0.0721879	GC	NGM	32962.3	Metallo-beta-lactamase superfamily protein OS=Acinetobacter baumannii (strain 1295743) OX=1310613 GN=J512_3127 PE=4 SV=1
P77439;A0A6D2WK02	3	2	23.668	0.0133155	0.114607	3.97444	0.747593	NGM	GC	92814.5	Multiphosphoryl transfer protein 1 OS=Escherichia coli (strain K12) OX=83333 GN=fryA PE=1 SV=1
Q8REN6	3	2	18.7478	0.600866	0.546972	1.13669	0.0793238	NGM	GC	44422.3	N-acyl-L-amino acid amidohydrolase OS=Fusobacterium nucleatum subsp. nucleatum (strain ATCC 25586 / DSM 15643 / BCRC 10681 / CIP 101130 / JCM 8532 / KCTC 2640 / LMG 13131 / VPI 4355) OX=190304 GN=FN1063 PE=4 SV=1
Q8RGS1	3	3	23.7274	3.0744e-07	7.1446e-05	3.84807	1	GC	NGM	18887.6	N-acylneuraminate-9-phosphatase OS=Fusobacterium nucleatum subsp. nucleatum (strain ATCC 25586 / DSM 15643 / BCRC 10681 / CIP 101130 / JCM 8532 / KCTC 2640 / LMG 13131 / VPI 4355) OX=190304 GN=FN0213 PE=3 SV=1
A0A6D2X5T5;P0ACD8	3	3	15.8022	0.541969	0.515487	1.24208	0.0901778	GC	NGM	66937.8	Ni/Fe-hydrogenase large subunit OS=Escherichia coli (strain K12) OX=83333 GN=hyaB PE=3 SV=1
A0A009I1Z7	3	3	23.7455	0.727902	0.589398	1.64273	0.0627942	GC	NGM	21968.8	Nitroreductase family protein OS=Acinetobacter baumannii (strain 1295743) OX=1310613 GN=J512_3079 PE=4 SV=1
A0A380YUK7;Q5LHK2	3	2	18.8066	0.0560302	0.192136	1.8408	0.492555	NGM	GC	26422.3	Predicted O-linked N-acetylglucosamine transferase_ SPINDLY family OS=Bacteroides fragilis (strain ATCC 25285 / DSM 2151 / JCM 11019 / NCTC 9343) OX=272559 GN=NCTC9343_02255 PE=4 SV=1
Q5LCX0	3	2	23.9852	0.834338	0.627147	2.49127	0.0545899	GC	NGM	7975.07	Protein of uncharacterized function (DUF2582) OS=Bacteroides fragilis (strain ATCC 25285 / DSM 2151 / JCM 11019 / NCTC 9343) OX=272559 GN=BF9343_2262 PE=4 SV=1
P16918	3	1	13.7043	0.12936	0.291865	2.17756	0.324939	GC	NGM	158860	Protein RhsC OS=Escherichia coli (strain K12) OX=83333 GN=rhsC PE=1 SV=4
A0A380YNA8;Q5LB81	3	3	16.5885	0.108568	0.267383	1.85808	0.359686	NGM	GC	115964	Putative aminoglycoside efflux pump OS=Bacteroides fragilis (strain ATCC 25285 / DSM 2151 / JCM 11019 / NCTC 9343) OX=272559 GN=acrD PE=3 SV=1
A0A380YXZ0;Q5LEJ0	3	3	17.6038	0.67298	0.574978	1.10801	0.068926	NGM	GC	30325.6	Putative conjugative transposon protein OS=Bacteroides fragilis (strain ATCC 25285 / DSM 2151 / JCM 11019 / NCTC 9343) OX=272559 GN=traA PE=4 SV=1
A0A380YRD5	3	2	17.6193	0.255556	0.390715	1.08453	0.198575	NGM	GC	58153.5	Putative exported protein OS=Bacteroides fragilis (strain ATCC 25285 / DSM 2151 / JCM 11019 / NCTC 9343) OX=272559 GN=BF9343_3056 PE=4 SV=1
A0A380YTH2;Q5L8J9	3	3	23.2247	0.339379	0.435737	1.70246	0.152602	NGM	GC	16842.1	Putative gliding motility protein OS=Bacteroides fragilis (strain ATCC 25285 / DSM 2151 / JCM 11019 / NCTC 9343) OX=272559 GN=gldH PE=4 SV=1
A0A4S5AVG8;P77213	3	2	17.8432	0.31118	0.427369	1.58752	0.16611	GC	NGM	42107.7	Putative glutamate--cysteine ligase 2 OS=Escherichia coli (strain K12) OX=83333 GN=FAZ83_10305 PE=3 SV=1
Q5LGS4	3	2	17.4447	0.189669	0.355462	1.51573	0.251701	NGM	GC	52932.3	Putative glycosyl hydrolase OS=Bacteroides fragilis (strain ATCC 25285 / DSM 2151 / JCM 11019 / NCTC 9343) OX=272559 GN=BF9343_0882 PE=4 SV=1
A0A4V3YU82;P0A8C8	3	2	22.0185	0.0300376	0.152945	1.62443	0.612282	NGM	GC	9552.15	Putative membrane protein insertion efficiency factor OS=Escherichia coli (strain K12) OX=83333 GN=yidD PE=3 SV=1
Q8RFX9	3	2	18.3781	0.438443	0.479034	1.83624	0.116034	GC	NGM	22399.1	Regulatory protein RecX OS=Fusobacterium nucleatum subsp. nucleatum (strain ATCC 25586 / DSM 15643 / BCRC 10681 / CIP 101130 / JCM 8532 / KCTC 2640 / LMG 13131 / VPI 4355) OX=190304 GN=recX PE=3 SV=2
A0A4S5B351;P71229	3	2	17.6618	0.473646	0.483546	1.35252	0.106103	NGM	GC	75868.6	Sigma-54-dependent Fis family transcriptional regulator OS=Escherichia coli (strain K12) OX=83333 GN=FAZ83_07585 PE=4 SV=1
A0A009HKS5	3	3	18.4738	0.018422	0.133784	9.16977	0.697119	GC	NGM	19537.3	Superoxide dismutase [Cu-Zn] OS=Acinetobacter baumannii (strain 1295743) OX=1310613 GN=sodC PE=3 SV=1
Q1CUH3	3	1	18.4548	0.371481	0.445451	1.22932	0.139103	NGM	GC	35638.8	Tetraacyldisaccharide 4'-kinase OS=Helicobacter pylori (strain HPAG1) OX=357544 GN=lpxK PE=3 SV=1
Q9ZMB1	3	1	18.3548	0.945462	0.667642	1.10765	0.0504892	NGM	GC	35853	Tetraacyldisaccharide 4'-kinase OS=Helicobacter pylori (strain J99 / ATCC 700824) OX=85963 GN=lpxK PE=3 SV=1
A0A009HHN3	3	2	17.8932	0.000364115	0.0423083	4.78802	0.989674	GC	NGM	50154.7	TIR domain protein OS=Acinetobacter baumannii (strain 1295743) OX=1310613 GN=J512_3811 PE=4 SV=1
A0A4V3YU70;P76141	3	2	17.9303	0.330214	0.428706	1.26113	0.156809	NGM	GC	34000	Transcriptional regulator LsrR OS=Escherichia coli (strain K12) OX=83333 GN=lsrR PE=3 SV=1
A0A009HIR4	3	2	22.1463	0.685769	0.579839	3.08362	0.0673702	NGM	GC	44545.5	Transposase DDE domain protein OS=Acinetobacter baumannii (strain 1295743) OX=1310613 GN=J512_3519 PE=4 SV=1
A0A009HHS8	3	1	19.9228	0.529864	0.51521	2.3629	0.0927153	GC	NGM	36436.7	Transposase DDE domain protein OS=Acinetobacter baumannii (strain 1295743) OX=1310613 GN=J512_3771 PE=4 SV=1
B2US42;B5Z9Y2;B6JKE5;P56138;Q1CUU1;Q9ZML9;A0A380YPW5;A0A380YXB0;A0A4S5AP15;A0A6D2XUC5;P0ACU5;P37652;Q5LEY3;Q5LH83	3	1	18.0314	0.451108	0.479034	1.79942	0.112308	GC	NGM	70052.2	tRNA uridine 5-carboxymethylaminomethyl modification enzyme MnmG OS=Helicobacter pylori (strain Shi470) OX=512562 GN=mnmG PE=3 SV=1
Q8R635	3	2	17.692	0.0310741	0.152945	1.17071	0.606053	NGM	GC	55655.7	UDP-N-acetylmuramoyl-L-alanyl-D-glutamate--2_6-diaminopimelate ligase OS=Fusobacterium nucleatum subsp. nucleatum (strain ATCC 25586 / DSM 15643 / BCRC 10681 / CIP 101130 / JCM 8532 / KCTC 2640 / LMG 13131 / VPI 4355) OX=190304 GN=murE PE=3 SV=1
A0A009IS67	3	3	16.3995	0.796868	0.616804	1.17798	0.0569675	GC	NGM	7114.13	Uncharacterized protein OS=Acinetobacter baumannii (strain 1295743) OX=1310613 GN=J512_1109 PE=4 SV=1
A0A009IJA3;A0A380YXV1;Q5LE46;Q8R6H5	3	2	25.7387	0.388438	0.453613	3.01943	0.132667	GC	NGM	5580.56	Uncharacterized protein OS=Acinetobacter baumannii (strain 1295743) OX=1310613 GN=J512_2852 PE=4 SV=1
Q5L8Q9	3	1	12.7081	0.063947	0.20357	7.18644	0.46615	NGM	GC	23045.4	Uncharacterized protein OS=Bacteroides fragilis (strain ATCC 25285 / DSM 2151 / JCM 11019 / NCTC 9343) OX=272559 GN=BF9343_3743 PE=4 SV=1
Q5L7Q3	3	3	19.813	0.459678	0.479034	1.03803	0.109886	GC	NGM	12288.9	Uncharacterized protein OS=Bacteroides fragilis (strain ATCC 25285 / DSM 2151 / JCM 11019 / NCTC 9343) OX=272559 GN=BF9343_4116 PE=4 SV=1
A0A380YQ99;Q5L9P8	3	1	18.0008	0.0258012	0.148718	217.379	0.639691	NGM	GC	33958.7	Uncharacterized protein OS=Bacteroides fragilis (strain ATCC 25285 / DSM 2151 / JCM 11019 / NCTC 9343) OX=272559 GN=NCTC9343_00710 PE=4 SV=1
A0A380YS42	3	3	15.6501	0.495597	0.494671	1.1163	0.100543	NGM	GC	6705.76	Uncharacterized protein OS=Bacteroides fragilis (strain ATCC 25285 / DSM 2151 / JCM 11019 / NCTC 9343) OX=272559 GN=NCTC9343_01441 PE=4 SV=1
A0A380YRS0;Q5LA67	3	2	17.0215	0.290147	0.410297	1.05113	0.177374	NGM	GC	25296.7	Uracil-DNA glycosylase OS=Bacteroides fragilis (strain ATCC 25285 / DSM 2151 / JCM 11019 / NCTC 9343) OX=272559 GN=ung_1 PE=3 SV=1
Q8REL0	3	2	19.516	0.133063	0.297238	1.35046	0.319398	NGM	GC	68998.2	UvrABC system protein C OS=Fusobacterium nucleatum subsp. nucleatum (strain ATCC 25586 / DSM 15643 / BCRC 10681 / CIP 101130 / JCM 8532 / KCTC 2640 / LMG 13131 / VPI 4355) OX=190304 GN=uvrC PE=3 SV=1
A0A4S5ATD1;P62707	2	2	18.0383	0.0966782	0.259555	1.75626	0.382927	NGM	GC	28556.4	2_3-bisphosphoglycerate-dependent phosphoglycerate mutase OS=Escherichia coli (strain K12) OX=83333 GN=gpmA PE=3 SV=1
B2USB4	2	2	10.2586	0.468714	0.483546	1.12392	0.107416	GC	NGM	39089.6	3-dehydroquinate synthase OS=Helicobacter pylori (strain Shi470) OX=512562 GN=aroB PE=3 SV=1
Q8RG40	2	1	14.2634	0.42373	0.479034	1.71352	0.120595	GC	NGM	39144.6	4-hydroxy-3-methylbut-2-en-1-yl diphosphate synthase (flavodoxin) OS=Fusobacterium nucleatum subsp. nucleatum (strain ATCC 25586 / DSM 15643 / BCRC 10681 / CIP 101130 / JCM 8532 / KCTC 2640 / LMG 13131 / VPI 4355) OX=190304 GN=ispG PE=3 SV=1
A0A4S5AXR0;P04036	2	1	13.1479	0.607792	0.546972	1.50685	0.0781963	NGM	GC	28870.7	4-hydroxy-tetrahydrodipicolinate reductase OS=Escherichia coli (strain K12) OX=83333 GN=dapB PE=3 SV=1
A0A380YSG6;Q5L9B7	2	1	12.7801	0.0367188	0.155147	5.68691	0.57485	GC	NGM	15938.7	50S ribosomal protein L9 OS=Bacteroides fragilis (strain ATCC 25285 / DSM 2151 / JCM 11019 / NCTC 9343) OX=272559 GN=rplI PE=3 SV=1
Q8RGW4	2	1	12.9087	0.667282	0.574332	1.44786	0.0696455	GC	NGM	34292.5	5-methyltetrahydrofolate--homocysteine methyltransferase OS=Fusobacterium nucleatum subsp. nucleatum (strain ATCC 25586 / DSM 15643 / BCRC 10681 / CIP 101130 / JCM 8532 / KCTC 2640 / LMG 13131 / VPI 4355) OX=190304 GN=FN0163 PE=4 SV=1
A0A009IMC2	2	2	14.3185	0.0197392	0.134918	2.91807	0.685744	NGM	GC	31048.3	Alpha/beta hydrolase family protein OS=Acinetobacter baumannii (strain 1295743) OX=1310613 GN=J512_2637 PE=4 SV=1
Q8REC9	2	2	16.8925	0.100472	0.263648	1.06156	0.3752	GC	NGM	95579	ATP-dependent RNA helicase OS=Fusobacterium nucleatum subsp. nucleatum (strain ATCC 25586 / DSM 15643 / BCRC 10681 / CIP 101130 / JCM 8532 / KCTC 2640 / LMG 13131 / VPI 4355) OX=190304 GN=FN1179 PE=3 SV=1
A0A009IS84	2	2	19.0725	0.287779	0.410297	1.2512	0.178713	NGM	GC	27157.5	Bacterial regulatory s_ gntR family protein OS=Acinetobacter baumannii (strain 1295743) OX=1310613 GN=J512_1129 PE=4 SV=1
A0A4S5AQY8;P0AF36	2	1	17.2426	0.738254	0.592688	1.22684	0.0617926	GC	NGM	9634.83	Cell division protein ZapB OS=Escherichia coli (strain K12) OX=83333 GN=zapB PE=3 SV=1
Q5LCB5	2	1	12.3184	0.385093	0.453441	1.74951	0.133902	GC	NGM	72312.5	Cobalt-precorrin-5B C(1)-methyltransferase OS=Bacteroides fragilis (strain ATCC 25285 / DSM 2151 / JCM 11019 / NCTC 9343) OX=272559 GN=cbiD PE=3 SV=1
Q5LC92	2	1	10.1598	0.0140318	0.116459	1.90178	0.739791	NGM	GC	10334.1	CRISPR-associated endoribonuclease Cas2 OS=Bacteroides fragilis (strain ATCC 25285 / DSM 2151 / JCM 11019 / NCTC 9343) OX=272559 GN=cas2 PE=3 SV=1
A0A009IPM3	2	1	11.7825	0.347095	0.439403	2.02241	0.149188	NGM	GC	17872.2	Cupin domain protein OS=Acinetobacter baumannii (strain 1295743) OX=1310613 GN=J512_1956 PE=4 SV=1
P41259	2	1	12.1695	0.775166	0.61269	1.81153	0.0585913	GC	NGM	53417	Cysteine--tRNA ligase OS=Helicobacter pylori (strain ATCC 700392 / 26695) OX=85962 GN=cysS PE=3 SV=2
A0A6D2WHP1	2	2	11.2295	0.931927	0.666322	1.04608	0.050763	GC	NGM	22776.9	Dihydroxyacetone kinase ADP-binding subunit DhaL OS=Escherichia coli (strain K12) OX=83333 GN=dhaL PE=4 SV=1
A0A6D2W7D8	2	1	17.3727	0.686156	0.579839	1.37436	0.0673243	GC	NGM	17687.3	DNA repair protein RadC OS=Escherichia coli (strain K12) OX=83333 GN=radC PE=4 SV=1
A0A4S5AM50	2	1	11.8918	0.00500068	0.0774738	5.40695	0.867563	NGM	GC	54844.6	DUF3987 domain-containing protein OS=Escherichia coli (strain K12) OX=83333 GN=FAZ83_24980 PE=4 SV=1
A0A009HMM2	2	2	11.283	0.640489	0.560823	1.26242	0.0732548	NGM	GC	41380	Epoxyqueuosine reductase OS=Acinetobacter baumannii (strain 1295743) OX=1310613 GN=queG PE=3 SV=1
A0A6D2W1S0;P39163	2	2	9.0838	0.0255901	0.148718	6.90424	0.641147	GC	NGM	25870.5	Gamma-glutamylcyclotransferase OS=Escherichia coli (strain K12) OX=83333 GN=FAZ83_24055 PE=3 SV=1
B2US71;B6JKH0;P56125;Q1CUR3;Q9ZMJ5	2	1	17.9904	0.961665	0.667642	1.27706	0.0502415	GC	NGM	52236.2	Glutamyl-tRNA reductase OS=Helicobacter pylori (strain Shi470) OX=512562 GN=hemA PE=3 SV=1
A0A009I734	2	1	12.7199	0.000624168	0.0454689	5.31995	0.980484	NGM	GC	74903.3	Heavy metal efflux pump_ CzcA family protein OS=Acinetobacter baumannii (strain 1295743) OX=1310613 GN=J512_1400 PE=3 SV=1
Q8REG0	2	1	11.2568	0.10412	0.265896	1.68769	0.368051	NGM	GC	14871.9	Hypothetical exported 24-amino acid repeat protein OS=Fusobacterium nucleatum subsp. nucleatum (strain ATCC 25586 / DSM 15643 / BCRC 10681 / CIP 101130 / JCM 8532 / KCTC 2640 / LMG 13131 / VPI 4355) OX=190304 GN=FN1146 PE=4 SV=1
Q5LBV5	2	2	11.6282	0.0228479	0.143503	1.96701	0.660965	GC	NGM	19005.7	Integral membrane protein OS=Bacteroides fragilis (strain ATCC 25285 / DSM 2151 / JCM 11019 / NCTC 9343) OX=272559 GN=yjjB_2 PE=4 SV=1
Q5LCE2	2	2	18.8136	0.0310714	0.152945	2.11	0.606069	GC	NGM	38111.5	L-threonine-O-3-phosphate decarboxylase OS=Bacteroides fragilis (strain ATCC 25285 / DSM 2151 / JCM 11019 / NCTC 9343) OX=272559 GN=cobD_2 PE=4 SV=1
Q8RFD2	2	1	11.9197	0.0181644	0.133784	14.6179	0.699412	NGM	GC	48069	M18 family aminopeptidase OS=Fusobacterium nucleatum subsp. nucleatum (strain ATCC 25586 / DSM 15643 / BCRC 10681 / CIP 101130 / JCM 8532 / KCTC 2640 / LMG 13131 / VPI 4355) OX=190304 GN=FN0775 PE=3 SV=1
Q8RI44	2	2	12.0935	0.804216	0.616804	1.03083	0.0564593	GC	NGM	12554.8	MliC domain-containing protein OS=Fusobacterium nucleatum subsp. nucleatum (strain ATCC 25586 / DSM 15643 / BCRC 10681 / CIP 101130 / JCM 8532 / KCTC 2640 / LMG 13131 / VPI 4355) OX=190304 GN=FN1792 PE=4 SV=1
A0A4S5B4F8;P52599	2	1	12.8635	0.266967	0.400262	1.27389	0.191173	GC	NGM	42585.5	Multidrug efflux MFS transporter periplasmic adaptor subunit EmrK OS=Escherichia coli (strain K12) OX=83333 GN=emrK PE=3 SV=1
A0A009IJA7;A0A009HAL7;A0A009HDE5;A0A009HHI7;A0A009HK46;A0A009HMU3;A0A009HNN1;A0A009HQD5;A0A009HSF4;A0A009HZJ0;A0A009HZP5;A0A009I570;A0A009I870;A0A009ICF9;A0A009IF94;A0A009IFV7;A0A009IH49;A0A009IIL4;A0A009IIR6;A0A009IN46;A0A009IR26	2	1	10.3843	0.00323737	0.0683939	4.83322	0.905293	GC	NGM	31739.3	Mutator family transposase OS=Acinetobacter baumannii (strain 1295743) OX=1310613 GN=J512_2788 PE=3 SV=1
Q1CR79	2	1	12.8435	0.381321	0.452118	2.22098	0.135315	GC	NGM	32008.8	NAD kinase OS=Helicobacter pylori (strain HPAG1) OX=357544 GN=nadK PE=3 SV=1
A0A6D2W9V9;P0A784	2	1	11.7807	0.0177368	0.133784	7.33155	0.703269	NGM	GC	20872.7	Oligoribonuclease OS=Escherichia coli (strain K12) OX=83333 GN=orn PE=3 SV=1
Q5LF90	2	1	12.6326	0.52011	0.509993	1.38386	0.0948437	NGM	GC	29799.6	Partitioning protein OS=Bacteroides fragilis (strain ATCC 25285 / DSM 2151 / JCM 11019 / NCTC 9343) OX=272559 GN=soj_2 PE=4 SV=1
A0A009INQ2	2	2	18.2402	0.31504	0.427369	1.20765	0.164159	NGM	GC	35775.4	Peptidase S49 family protein OS=Acinetobacter baumannii (strain 1295743) OX=1310613 GN=J512_1355 PE=3 SV=1
Q8RI58	2	1	12.2906	0.0304026	0.152945	2.5209	0.610069	NGM	GC	32040.2	Phosphomethylpyrimidine kinase OS=Fusobacterium nucleatum subsp. nucleatum (strain ATCC 25586 / DSM 15643 / BCRC 10681 / CIP 101130 / JCM 8532 / KCTC 2640 / LMG 13131 / VPI 4355) OX=190304 GN=FN1759 PE=4 SV=1
O25424	2	1	12.8516	0.0298268	0.152945	1.23803	0.613571	NGM	GC	35538.6	Probable L-asparaginase OS=Helicobacter pylori (strain ATCC 700392 / 26695) OX=85962 GN=ansA PE=3 SV=1
Q5LGW2	2	1	11.7496	0.198067	0.365307	4.5212	0.243728	NGM	GC	64353.3	Putative carboxy-terminal protease OS=Bacteroides fragilis (strain ATCC 25285 / DSM 2151 / JCM 11019 / NCTC 9343) OX=272559 GN=ctpA PE=3 SV=1
A0A009II26	2	2	12.4992	0.141324	0.306938	1.31453	0.307633	NGM	GC	7382.3	Putative exodeoxyribonuclease VII small subunit OS=Acinetobacter baumannii (strain 1295743) OX=1310613 GN=J512_3246 PE=4 SV=1
Q5LDV7	2	1	19.5488	0.969351	0.670439	1.11634	0.0501543	GC	NGM	80322.8	Putative polysialic acid capsule transport protein OS=Bacteroides fragilis (strain ATCC 25285 / DSM 2151 / JCM 11019 / NCTC 9343) OX=272559 GN=kpsD_3 PE=4 SV=1
Q5LEU0	2	1	12.8698	0.591819	0.546972	1.64662	0.0808411	GC	NGM	72395.2	Putative transketolase OS=Bacteroides fragilis (strain ATCC 25285 / DSM 2151 / JCM 11019 / NCTC 9343) OX=272559 GN=tktB PE=3 SV=1
Q5LBL2	2	1	12.6986	0.446866	0.479034	1.48992	0.113536	GC	NGM	20020.2	Putative transmembrane protein OS=Bacteroides fragilis (strain ATCC 25285 / DSM 2151 / JCM 11019 / NCTC 9343) OX=272559 GN=BF9343_2726 PE=4 SV=1
A0A6D2XQ98	2	2	11.7681	0.155916	0.320649	1.64373	0.288645	NGM	GC	14533.5	Relaxosome protein TraM OS=Escherichia coli (strain K12) OX=83333 GN=traM PE=3 SV=1
Q8R619	2	2	11.9465	0.00179519	0.0521482	4.35198	0.942955	NGM	GC	40881.7	Release factor glutamine methyltransferase OS=Fusobacterium nucleatum subsp. nucleatum (strain ATCC 25586 / DSM 15643 / BCRC 10681 / CIP 101130 / JCM 8532 / KCTC 2640 / LMG 13131 / VPI 4355) OX=190304 GN=prmC PE=3 SV=1
A0A4S5B001;P09835	2	1	12.4692	0.319233	0.427369	2.82707	0.162077	NGM	GC	56744.2	Signal transduction histidine-protein kinase/phosphatase UhpB OS=Escherichia coli (strain K12) OX=83333 GN=uhpB PE=4 SV=1
A0A009I9X7	2	2	11.7745	0.196565	0.365307	1.77653	0.245123	GC	NGM	25625.1	Smr domain protein OS=Acinetobacter baumannii (strain 1295743) OX=1310613 GN=J512_0597 PE=4 SV=1
A0A4S5B3H2;P30128	2	2	16.6199	0.117088	0.276817	1.02806	0.344641	NGM	GC	20014.9	Transcription elongation factor GreB OS=Escherichia coli (strain K12) OX=83333 GN=greB PE=3 SV=1
Q8RE73	2	2	16.0891	0.962435	0.667642	1.01734	0.0502319	GC	NGM	37192.6	Transcriptional regulator_ DeoR family OS=Fusobacterium nucleatum subsp. nucleatum (strain ATCC 25586 / DSM 15643 / BCRC 10681 / CIP 101130 / JCM 8532 / KCTC 2640 / LMG 13131 / VPI 4355) OX=190304 GN=FN1249 PE=4 SV=1
A0A4V3YTH4;P33570	2	1	11.6844	0.789531	0.615105	1.10225	0.0574957	GC	NGM	73212	Transketolase OS=Escherichia coli (strain K12) OX=83333 GN=tkt PE=3 SV=1
Q8RFT8	2	2	11.0713	0.0321514	0.152945	4.39435	0.599755	NGM	GC	50564.5	Transposase OS=Fusobacterium nucleatum subsp. nucleatum (strain ATCC 25586 / DSM 15643 / BCRC 10681 / CIP 101130 / JCM 8532 / KCTC 2640 / LMG 13131 / VPI 4355) OX=190304 GN=FN0599 PE=4 SV=1
Q8R5X3	2	2	12.4547	0.459017	0.479034	1.22664	0.11007	NGM	GC	41224	tRNA-specific 2-thiouridylase MnmA 1 OS=Fusobacterium nucleatum subsp. nucleatum (strain ATCC 25586 / DSM 15643 / BCRC 10681 / CIP 101130 / JCM 8532 / KCTC 2640 / LMG 13131 / VPI 4355) OX=190304 GN=mnmA1 PE=3 SV=1
Q5LCH7	2	2	9.804	0.419195	0.479034	3.07229	0.122054	NGM	GC	15098.3	Uncharacterized protein conserved in bacteria OS=Bacteroides fragilis (strain ATCC 25285 / DSM 2151 / JCM 11019 / NCTC 9343) OX=272559 GN=yjbR_2 PE=4 SV=1
P64659;P64660	2	1	13.0128	0.275546	0.405279	1.62977	0.185882	GC	NGM	9410.6	Uncharacterized protein HP_0386 OS=Helicobacter pylori (strain ATCC 700392 / 26695) OX=85962 GN=HP_0386 PE=4 SV=1
O25237	2	1	10.2301	0.14678	0.310092	44.3078	0.300282	GC	NGM	10249.8	Uncharacterized protein HP_0495 OS=Helicobacter pylori (strain ATCC 700392 / 26695) OX=85962 GN=HP_0495 PE=1 SV=1
A0A009HP27	2	1	12.3051	0.223177	0.376547	3.55792	0.222185	GC	NGM	5127.86	Uncharacterized protein OS=Acinetobacter baumannii (strain 1295743) OX=1310613 GN=J512_2794 PE=4 SV=1
Q5L8M9	2	1	24.802	0.108441	0.267383	1.86315	0.359921	NGM	GC	9549.89	Uncharacterized protein OS=Bacteroides fragilis (strain ATCC 25285 / DSM 2151 / JCM 11019 / NCTC 9343) OX=272559 GN=BF9343_3777 PE=4 SV=1
A0A380YSY3	2	1	12.168	0.458748	0.479034	1.26219	0.110145	NGM	GC	30398	Uncharacterized protein OS=Bacteroides fragilis (strain ATCC 25285 / DSM 2151 / JCM 11019 / NCTC 9343) OX=272559 GN=NCTC9343_01738 PE=4 SV=1
A0A4S5ASH2	2	1	17.8127	0.164329	0.334986	1.91378	0.278608	NGM	GC	8139.19	Uncharacterized protein OS=Escherichia coli (strain K12) OX=83333 GN=FAZ83_23790 PE=4 SV=1
Q8RG23	2	2	11.6795	0.0702807	0.217767	1.6716	0.447173	GC	NGM	8529.73	Uncharacterized protein OS=Fusobacterium nucleatum subsp. nucleatum (strain ATCC 25586 / DSM 15643 / BCRC 10681 / CIP 101130 / JCM 8532 / KCTC 2640 / LMG 13131 / VPI 4355) OX=190304 GN=FN0496 PE=4 SV=1
Q8RE50	2	1	11.9983	0.710118	0.585192	1.26108	0.0646258	GC	NGM	15359.9	Uncharacterized protein OS=Fusobacterium nucleatum subsp. nucleatum (strain ATCC 25586 / DSM 15643 / BCRC 10681 / CIP 101130 / JCM 8532 / KCTC 2640 / LMG 13131 / VPI 4355) OX=190304 GN=FN1276 PE=4 SV=1
Q8RI97	2	1	12.1476	0.025534	0.148718	49.9281	0.641536	NGM	GC	39035.5	Uncharacterized protein OS=Fusobacterium nucleatum subsp. nucleatum (strain ATCC 25586 / DSM 15643 / BCRC 10681 / CIP 101130 / JCM 8532 / KCTC 2640 / LMG 13131 / VPI 4355) OX=190304 GN=FN1714 PE=4 SV=1
Q8RHV0	2	2	10.9674	0.57479	0.536448	1.00504	0.0838393	NGM	GC	6904.22	Uncharacterized protein OS=Fusobacterium nucleatum subsp. nucleatum (strain ATCC 25586 / DSM 15643 / BCRC 10681 / CIP 101130 / JCM 8532 / KCTC 2640 / LMG 13131 / VPI 4355) OX=190304 GN=FN1892 PE=4 SV=1
P64649;P64650	2	1	12.2141	0.44202	0.479034	1.24098	0.114963	GC	NGM	15602	Universal stress protein HP_0031 OS=Helicobacter pylori (strain ATCC 700392 / 26695) OX=85962 GN=HP_0031 PE=3 SV=1

## Sheet: S5_NGM_MaG_HPpD
Accession	Peptide count	Unique peptides	Confidence score	Anova (p)	q Value	Max fold change	Power	Highest mean condition	Lowest mean condition	Mass	Description
A0A380YYU9;Q5LD89	77	69	451.681	8.81766e-05	0.000269299	2.17367	0.998609	MaG	NGM	55261.3	ATP synthase subunit beta OS=Bacteroides fragilis (strain ATCC 25285 / DSM 2151 / JCM 11019 / NCTC 9343) OX=272559 GN=atpD PE=3 SV=1
Q5LDX0;A0A380YZY7;A0A380YR89;A0A6D2X0H4;Q5L914;Q8R5Y4;Q8R6E0	48	40	303.676	0.000447273	0.000728538	1.83922	0.986734	MaG	NGM	85607.3	Uncharacterized protein OS=Bacteroides fragilis (strain ATCC 25285 / DSM 2151 / JCM 11019 / NCTC 9343) OX=272559 GN=BF9343_1904 PE=4 SV=1
Q8RGE2	46	40	372.115	3.30439e-06	3.02757e-05	2.75351	0.999999	MaG	NGM	50219.4	ATP synthase subunit beta OS=Fusobacterium nucleatum subsp. nucleatum (strain ATCC 25586 / DSM 15643 / BCRC 10681 / CIP 101130 / JCM 8532 / KCTC 2640 / LMG 13131 / VPI 4355) OX=190304 GN=atpD PE=1 SV=1
A0A009I5C9;A0A009IP20;Q8RDU5;Q8RG84;Q8RHT1	42	38	240.937	0.00105696	0.00122974	2.37918	0.965751	MaG	NGM	205429	Uncharacterized protein OS=Acinetobacter baumannii (strain 1295743) OX=1310613 GN=J512_2013 PE=4 SV=1
Q5LC98	38	34	233.193	0.160823	0.047742	1.75449	0.282716	MaG	NGM	100645	Pyruvate_ phosphate dikinase OS=Bacteroides fragilis (strain ATCC 25285 / DSM 2151 / JCM 11019 / NCTC 9343) OX=272559 GN=ppdK PE=3 SV=1
Q5LIG4	32	30	200.438	0.000599318	0.000861349	1.7266	0.981357	MaG	NGM	135417	Putative Alpha-mannosidase OS=Bacteroides fragilis (strain ATCC 25285 / DSM 2151 / JCM 11019 / NCTC 9343) OX=272559 GN=man PE=3 SV=1
Q48252;Q9ZLT4	32	30	200.886	0.0106103	0.00611105	2.11987	0.779816	MaG	NGM	112648	Type IV secretion system protein CagE OS=Helicobacter pylori (strain ATCC 700392 / 26695) OX=85962 GN=cagE PE=1 SV=2
Q5LEE2;A0A380YVT1;A0A4S5AZB3;A0A4S5B4K0;A0A4V6S6W5;P76362	31	29	181.797	0.00663408	0.00441042	1.66714	0.83802	MaG	NGM	99598.2	Beta-mannosidase OS=Bacteroides fragilis (strain ATCC 25285 / DSM 2151 / JCM 11019 / NCTC 9343) OX=272559 GN=bmnA PE=3 SV=1
P55991	30	10	194.691	0.0301383	0.0129186	1.89902	0.61167	MaG	NGM	84222.4	DNA topoisomerase 1 OS=Helicobacter pylori (strain ATCC 700392 / 26695) OX=85962 GN=topA PE=1 SV=1
A0A009HW70	29	25	151.966	0.00442529	0.00327642	2.11453	0.879093	MaG	NGM	144320	Tape measure domain protein OS=Acinetobacter baumannii (strain 1295743) OX=1310613 GN=J512_0646 PE=4 SV=1
A0A380YZS6	27	25	165.874	0.00223314	0.00204606	1.47221	0.930678	MaG	NGM	148490	Putative cobalamin biosynthesis-related membrane protein OS=Bacteroides fragilis (strain ATCC 25285 / DSM 2151 / JCM 11019 / NCTC 9343) OX=272559 GN=cobN_1 PE=4 SV=1
Q8RDW0	26	25	142.975	0.000949896	0.00114839	1.75518	0.969302	MaG	NGM	69589.8	Uncharacterized protein OS=Fusobacterium nucleatum subsp. nucleatum (strain ATCC 25586 / DSM 15643 / BCRC 10681 / CIP 101130 / JCM 8532 / KCTC 2640 / LMG 13131 / VPI 4355) OX=190304 GN=FN1385 PE=4 SV=1
Q5LEB7	23	20	143.465	0.795981	0.177878	1.0061	0.0570302	NGM	MaG	107262	Type I restriction enzyme R Protein OS=Bacteroides fragilis (strain ATCC 25285 / DSM 2151 / JCM 11019 / NCTC 9343) OX=272559 GN=hsdR PE=1 SV=1
Q9ZMV7	22	2	151.042	0.0301383	0.0129186	1.89902	0.61167	MaG	NGM	84289.8	DNA topoisomerase 1 OS=Helicobacter pylori (strain J99 / ATCC 700824) OX=85963 GN=topA PE=3 SV=1
A0A380YUW3;Q5LH30	21	17	109.08	0.0774704	0.0275652	1.29828	0.427549	MaG	NGM	133720	DNA helicase OS=Bacteroides fragilis (strain ATCC 25285 / DSM 2151 / JCM 11019 / NCTC 9343) OX=272559 GN=NCTC9343_02433 PE=3 SV=1
A0A009IJB7	20	16	121.381	0.00040524	0.000694463	2.29555	0.988222	MaG	NGM	127978	Phage integrase family protein OS=Acinetobacter baumannii (strain 1295743) OX=1310613 GN=J512_2803 PE=4 SV=1
Q5L9C7	19	16	113.031	0.0456461	0.0175171	1.36544	0.532967	MaG	NGM	106621	4-alpha-glucanotransferase OS=Bacteroides fragilis (strain ATCC 25285 / DSM 2151 / JCM 11019 / NCTC 9343) OX=272559 GN=malQ PE=3 SV=1
Q8RF61	18	14	108.899	0.133317	0.0408864	1.30843	0.319025	MaG	NGM	91782	Alpha-1_4 glucan phosphorylase OS=Fusobacterium nucleatum subsp. nucleatum (strain ATCC 25586 / DSM 15643 / BCRC 10681 / CIP 101130 / JCM 8532 / KCTC 2640 / LMG 13131 / VPI 4355) OX=190304 GN=FN0857 PE=3 SV=1
A0A4S5AVD1;Q8REN3	18	6	103.253	0.122583	0.0382343	2.07088	0.335553	MaG	NGM	77969.6	Sulfoquinovosidase OS=Escherichia coli (strain K12) OX=83333 GN=yihQ PE=3 SV=1
P33341	17	15	99.3484	0.012857	0.0069938	1.6887	0.752734	MaG	NGM	92510.4	Outer membrane usher protein YehB OS=Escherichia coli (strain K12) OX=83333 GN=yehB PE=2 SV=1
P23909	17	3	99.1557	0.000779804	0.00100277	2.51815	0.975074	MaG	NGM	95589.3	DNA mismatch repair protein MutS OS=Escherichia coli (strain K12) OX=83333 GN=mutS PE=1 SV=1
A0A009IU53	16	9	88.2852	0.00940103	0.00546886	1.78612	0.795909	MaG	NGM	97428.8	Translation initiation factor IF-2 OS=Acinetobacter baumannii (strain 1295743) OX=1310613 GN=infB PE=3 SV=1
Q8REJ8	16	13	98.5485	0.0411606	0.0163081	2.02349	0.553025	NGM	MaG	108891	UvrABC system protein A OS=Fusobacterium nucleatum subsp. nucleatum (strain ATCC 25586 / DSM 15643 / BCRC 10681 / CIP 101130 / JCM 8532 / KCTC 2640 / LMG 13131 / VPI 4355) OX=190304 GN=uvrA PE=3 SV=1
A0A4S5AYP1	16	2	93.5716	0.000779798	0.00100277	2.51815	0.975075	MaG	NGM	95655.4	DNA mismatch repair protein MutS OS=Escherichia coli (strain K12) OX=83333 GN=mutS PE=3 SV=1
Q9ZJU5	15	13	90.7986	0.104764	0.0348428	1.52704	0.366818	NGM	MaG	57100.6	Anthranilate synthase component 1 OS=Helicobacter pylori (strain J99 / ATCC 700824) OX=85963 GN=trpE PE=3 SV=1
Q8RDS2	14	11	85.2972	0.00875842	0.00526209	1.61009	0.804973	MaG	NGM	78407	Tetratricopeptide repeat family protein OS=Fusobacterium nucleatum subsp. nucleatum (strain ATCC 25586 / DSM 15643 / BCRC 10681 / CIP 101130 / JCM 8532 / KCTC 2640 / LMG 13131 / VPI 4355) OX=190304 GN=FN1434 PE=4 SV=1
Q8RH60	14	11	78.8671	4.95566e-05	0.00018162	1.78029	0.999471	MaG	NGM	58678.2	Urocanate reductase OS=Fusobacterium nucleatum subsp. nucleatum (strain ATCC 25586 / DSM 15643 / BCRC 10681 / CIP 101130 / JCM 8532 / KCTC 2640 / LMG 13131 / VPI 4355) OX=190304 GN=FN0050 PE=3 SV=1
Q8RH52	14	12	74.9477	0.0268438	0.0119572	1.95296	0.632632	MaG	NGM	58634.1	Metal-dependent carboxypeptidase OS=Fusobacterium nucleatum subsp. nucleatum (strain ATCC 25586 / DSM 15643 / BCRC 10681 / CIP 101130 / JCM 8532 / KCTC 2640 / LMG 13131 / VPI 4355) OX=190304 GN=FN0061 PE=3 SV=1
A0A6D2W465;P0A6Y8	14	13	74.7987	0.000425036	0.000708051	3.96383	0.987522	MaG	NGM	69172.1	Chaperone protein DnaK OS=Escherichia coli (strain K12) OX=83333 GN=dnaK PE=2 SV=1
B2USI5;B6JKS8	13	4	76.9835	0.0847651	0.0296619	1.35526	0.409404	MaG	NGM	67411.9	Elongation factor 4 OS=Helicobacter pylori (strain Shi470) OX=512562 GN=lepA PE=3 SV=1
Q8R5Z3	13	12	85.4618	0.000717771	0.000956567	2.15022	0.977217	MaG	NGM	110809	DNA/RNA helicase (DEAD/DEAH BOX family) OS=Fusobacterium nucleatum subsp. nucleatum (strain ATCC 25586 / DSM 15643 / BCRC 10681 / CIP 101130 / JCM 8532 / KCTC 2640 / LMG 13131 / VPI 4355) OX=190304 GN=FN1974 PE=4 SV=1
P32138	13	1	78.9145	0.0425798	0.0166899	2.26437	0.546481	MaG	NGM	77902.4	Sulfoquinovosidase OS=Escherichia coli (strain K12) OX=83333 GN=yihQ PE=1 SV=3
A0A6D2XSN2;P0DP21	12	9	65.2655	0.576164	0.138465	1.03618	0.0835904	NGM	MaG	36025.4	Rpn family recombination-promoting nuclease/putative transposase OS=Escherichia coli (strain K12) OX=83333 GN=FAZ83_12895 PE=3 SV=1
A0A009HWH0	12	9	58.2366	0.182987	0.0534365	1.21605	0.258359	MaG	NGM	141694	RecBCD enzyme subunit RecC OS=Acinetobacter baumannii (strain 1295743) OX=1310613 GN=recC PE=3 SV=1
Q9ZM93;B5ZAB8;O25122;Q1CUF5	12	3	71.0074	0.0253823	0.0114139	1.37698	0.64259	MaG	NGM	67766.2	Elongation factor 4 OS=Helicobacter pylori (strain J99 / ATCC 700824) OX=85963 GN=lepA PE=3 SV=1
A0A009HXA1	12	8	61.0747	0.00162174	0.00165097	1.66552	0.948059	MaG	NGM	102148	Pyruvate dehydrogenase E1 component OS=Acinetobacter baumannii (strain 1295743) OX=1310613 GN=aceE PE=4 SV=1
Q9ZKE4	12	3	74.0588	0.0157041	0.00787057	1.67058	0.722569	MaG	NGM	71163.7	Primosomal protein N' OS=Helicobacter pylori (strain J99 / ATCC 700824) OX=85963 GN=priA PE=3 SV=1
Q8RHQ8	12	8	74.7917	0.000536093	0.000801929	1.9097	0.983588	MaG	NGM	97405.1	Chaperone protein ClpB OS=Fusobacterium nucleatum subsp. nucleatum (strain ATCC 25586 / DSM 15643 / BCRC 10681 / CIP 101130 / JCM 8532 / KCTC 2640 / LMG 13131 / VPI 4355) OX=190304 GN=clpB PE=3 SV=2
A0A009ILQ7	12	10	65.688	8.05257e-05	0.000256625	2.20149	0.998798	MaG	NGM	123032	DEAD/DEAH box helicase family protein OS=Acinetobacter baumannii (strain 1295743) OX=1310613 GN=J512_2067 PE=4 SV=1
A0A009IJ94;A0A009IHM1;Q8RGG8	12	10	64.2304	0.00209376	0.00194264	3.47235	0.934496	MaG	NGM	119346	Type I restriction enzyme R Protein OS=Acinetobacter baumannii (strain 1295743) OX=1310613 GN=J512_3684 PE=3 SV=1
A0A4S5B3J9;P10441	11	10	62.2437	0.478234	0.120047	1.31388	0.104903	MaG	NGM	42786.8	Lipid-A-disaccharide synthase OS=Escherichia coli (strain K12) OX=83333 GN=lpxB PE=3 SV=1
Q59467	11	8	59.3735	0.293191	0.0798896	1.3651	0.175674	MaG	NGM	81806.3	Copper-transporting ATPase OS=Helicobacter pylori OX=210 GN=copA PE=3 SV=1
O25149	11	1	63.2257	0.015587	0.00787057	1.62528	0.723733	MaG	NGM	71216.7	Primosomal protein N' OS=Helicobacter pylori (strain ATCC 700392 / 26695) OX=85962 GN=priA PE=3 SV=1
Q8R604	11	8	60.0398	0.00019907	0.000442165	1.80488	0.995323	MaG	NGM	78085.8	Protein Translation Elongation Factor G (EF-G) OS=Fusobacterium nucleatum subsp. nucleatum (strain ATCC 25586 / DSM 15643 / BCRC 10681 / CIP 101130 / JCM 8532 / KCTC 2640 / LMG 13131 / VPI 4355) OX=190304 GN=FN1546 PE=3 SV=1
A0A380YS49;Q5L890;A0A009IKQ1;A0A4S5AL30;A0A4S5ARJ6	11	9	55.588	0.0330793	0.013597	1.89875	0.594467	MaG	NGM	43808.3	Elongation factor Tu OS=Bacteroides fragilis (strain ATCC 25285 / DSM 2151 / JCM 11019 / NCTC 9343) OX=272559 GN=tuf PE=3 SV=1
Q9ZMM2	11	2	83.6751	0.00787144	0.0048895	1.91644	0.818149	MaG	NGM	71311.4	Chaperone protein HtpG OS=Helicobacter pylori (strain J99 / ATCC 700824) OX=85963 GN=htpG PE=3 SV=1
B5Z9I6;B6JP47;P55975;Q1CR51	11	3	63.884	0.0233909	0.0107157	2.23501	0.656902	MaG	NGM	39970.2	Elongation factor Ts OS=Helicobacter pylori (strain G27) OX=563041 GN=tsf PE=3 SV=1
P56123	11	7	57.0868	0.000885673	0.00110031	2.61998	0.971463	MaG	NGM	74618.9	Ribonuclease R OS=Helicobacter pylori (strain ATCC 700392 / 26695) OX=85962 GN=rnr PE=3 SV=1
A0A009HN45	10	9	54.6603	0.171869	0.0505931	1.21717	0.27011	MaG	NGM	110234	DEAD/DEAH box helicase family protein OS=Acinetobacter baumannii (strain 1295743) OX=1310613 GN=J512_3139 PE=4 SV=1
Q8REN0	10	8	70.2446	0.105054	0.0348428	1.24336	0.366264	MaG	NGM	87587.4	DNA topoisomerase 1 OS=Fusobacterium nucleatum subsp. nucleatum (strain ATCC 25586 / DSM 15643 / BCRC 10681 / CIP 101130 / JCM 8532 / KCTC 2640 / LMG 13131 / VPI 4355) OX=190304 GN=topA PE=3 SV=1
A0A380Z688;Q5LC85	10	8	62.8327	0.532057	0.131309	1.25508	0.0922471	NGM	MaG	67029.3	Elongation factor 4 OS=Bacteroides fragilis (strain ATCC 25285 / DSM 2151 / JCM 11019 / NCTC 9343) OX=272559 GN=lepA PE=3 SV=1
A0A380YTT7;Q5L879	10	7	52.4327	0.62508	0.146381	1.28367	0.0755071	NGM	MaG	97132	Primosomal protein N' OS=Bacteroides fragilis (strain ATCC 25285 / DSM 2151 / JCM 11019 / NCTC 9343) OX=272559 GN=priA PE=3 SV=1
Q5LDT3	10	7	63.1203	0.0464702	0.0177405	1.39467	0.529472	MaG	NGM	52383.5	Protein of uncharacterized function (DUF877) OS=Bacteroides fragilis (strain ATCC 25285 / DSM 2151 / JCM 11019 / NCTC 9343) OX=272559 GN=BF9343_1941 PE=4 SV=1
Q5LIG5	10	8	53.6016	0.0304748	0.0129391	1.42486	0.609634	MaG	NGM	93286.9	TonB-dependent Receptor Plug Domain OS=Bacteroides fragilis (strain ATCC 25285 / DSM 2151 / JCM 11019 / NCTC 9343) OX=272559 GN=BF9343_0282 PE=4 SV=1
Q5L850	10	10	50.7919	0.00690244	0.0044773	1.80493	0.833548	MaG	NGM	9976.37	Uncharacterized protein OS=Bacteroides fragilis (strain ATCC 25285 / DSM 2151 / JCM 11019 / NCTC 9343) OX=272559 GN=BF9343_3966 PE=4 SV=1
Q8RIF1	10	8	73.3207	5.50581e-05	0.000192174	1.92662	0.999364	MaG	NGM	30287.2	Oligopeptide transport ATP-binding protein oppD OS=Fusobacterium nucleatum subsp. nucleatum (strain ATCC 25586 / DSM 15643 / BCRC 10681 / CIP 101130 / JCM 8532 / KCTC 2640 / LMG 13131 / VPI 4355) OX=190304 GN=FN1649 PE=4 SV=1
Q8RE78	10	9	51.475	0.0329448	0.013597	1.9791	0.595226	MaG	NGM	29127.2	Lipopolysaccharide core biosynthesis protein rfaY OS=Fusobacterium nucleatum subsp. nucleatum (strain ATCC 25586 / DSM 15643 / BCRC 10681 / CIP 101130 / JCM 8532 / KCTC 2640 / LMG 13131 / VPI 4355) OX=190304 GN=FN1240 PE=4 SV=1
Q8RFA3	10	8	75.3593	0.0010059	0.0011892	2.62959	0.967436	MaG	NGM	44947.1	Transcriptional regulator_ TetR family OS=Fusobacterium nucleatum subsp. nucleatum (strain ATCC 25586 / DSM 15643 / BCRC 10681 / CIP 101130 / JCM 8532 / KCTC 2640 / LMG 13131 / VPI 4355) OX=190304 GN=FN0813 PE=4 SV=1
P14565;A0A009HQ41;A0A6D2XWX2;B5ZA06;P39830;P55994;P77596;Q5LEM5;Q8R6B8;Q8RHP2;Q8RIG3	10	9	66.1072	7.64649e-06	4.6706e-05	2.80828	0.999989	MaG	NGM	192016	Multifunctional conjugation protein TraI OS=Escherichia coli (strain K12) OX=83333 GN=traI PE=1 SV=2
Q5L8N9	10	7	56.8729	4.41761e-05	0.000170422	4.79012	0.999569	MaG	NGM	73150.5	ParB-like partition proteins OS=Bacteroides fragilis (strain ATCC 25285 / DSM 2151 / JCM 11019 / NCTC 9343) OX=272559 GN=parB_1 PE=3 SV=1
Q8R642	9	8	52.414	0.668391	0.153579	1.04347	0.0695043	NGM	MaG	39698.5	Peptidase M20 domain-containing protein 2 OS=Fusobacterium nucleatum subsp. nucleatum (strain ATCC 25586 / DSM 15643 / BCRC 10681 / CIP 101130 / JCM 8532 / KCTC 2640 / LMG 13131 / VPI 4355) OX=190304 GN=FN1186 PE=3 SV=1
Q5L9K1	9	7	48.5999	0.63423	0.14758	1.12615	0.0741537	MaG	NGM	32725.8	Conserved hypothetical dehydrogenase protein OS=Bacteroides fragilis (strain ATCC 25285 / DSM 2151 / JCM 11019 / NCTC 9343) OX=272559 GN=ydaD PE=4 SV=1
A0A6D2XN76	9	6	53.9687	0.758474	0.17106	1.12979	0.0599688	MaG	NGM	157725	Autotransporter outer membrane beta-barrel domain-containing protein OS=Escherichia coli (strain K12) OX=83333 GN=FAZ83_22200 PE=4 SV=1
Q8R600	9	7	52.553	0.767513	0.172568	1.40087	0.0592088	NGM	MaG	33191.8	Elongation factor Ts OS=Fusobacterium nucleatum subsp. nucleatum (strain ATCC 25586 / DSM 15643 / BCRC 10681 / CIP 101130 / JCM 8532 / KCTC 2640 / LMG 13131 / VPI 4355) OX=190304 GN=tsf PE=3 SV=2
A0A6D2WD14;P77402	9	8	57.6302	0.19524	0.0565642	1.62047	0.246365	NGM	MaG	35265.6	AraC family transcriptional regulator OS=Escherichia coli (strain K12) OX=83333 GN=FAZ83_02820 PE=4 SV=1
A0A380Z0M6;Q5LE70	9	8	48.9472	0.00142687	0.0014941	1.65842	0.953971	MaG	NGM	76765.7	Fructose-1_6-bisphosphatase class 3 OS=Bacteroides fragilis (strain ATCC 25285 / DSM 2151 / JCM 11019 / NCTC 9343) OX=272559 GN=fbp PE=3 SV=1
Q1CUU4	9	1	65.6346	0.0278093	0.0122058	1.79069	0.626285	MaG	NGM	71504.7	Chaperone protein HtpG OS=Helicobacter pylori (strain HPAG1) OX=357544 GN=htpG PE=3 SV=1
A0A380YZU6;Q5LIJ7	9	6	43.9657	0.00124267	0.00137031	1.88932	0.959743	MaG	NGM	41258	UDP-N-acetylglucosamine--N-acetylmuramyl-(pentapeptide) pyrophosphoryl-undecaprenol N-acetylglucosamine transferase OS=Bacteroides fragilis (strain ATCC 25285 / DSM 2151 / JCM 11019 / NCTC 9343) OX=272559 GN=murG PE=3 SV=1
A0A6D2W855;P76272	9	8	48.7949	0.00621158	0.00417703	1.985	0.845263	MaG	NGM	94931.6	MCE family protein OS=Escherichia coli (strain K12) OX=83333 GN=FAZ83_02115 PE=4 SV=1
P56116	9	2	57.998	0.000188092	0.000430837	2.12908	0.995678	MaG	NGM	71445.4	Chaperone protein HtpG OS=Helicobacter pylori (strain ATCC 700392 / 26695) OX=85962 GN=htpG PE=3 SV=1
Q9ZJ71	9	1	53.0175	0.0361714	0.014648	2.21151	0.577693	MaG	NGM	40030.2	Elongation factor Ts OS=Helicobacter pylori (strain J99 / ATCC 700824) OX=85963 GN=tsf PE=3 SV=1
Q8RFD1	9	6	51.0103	0.00372133	0.00304517	2.25559	0.894186	MaG	NGM	68058.3	Elongation factor 4 OS=Fusobacterium nucleatum subsp. nucleatum (strain ATCC 25586 / DSM 15643 / BCRC 10681 / CIP 101130 / JCM 8532 / KCTC 2640 / LMG 13131 / VPI 4355) OX=190304 GN=lepA PE=3 SV=1
Q5LCT8	8	8	55.293	0.467519	0.11776	1.09839	0.107738	MaG	NGM	20750.6	Uncharacterized protein OS=Bacteroides fragilis (strain ATCC 25285 / DSM 2151 / JCM 11019 / NCTC 9343) OX=272559 GN=BF9343_2294 PE=4 SV=1
Q8RH15	8	8	52.1976	0.0853864	0.0296619	1.25599	0.407931	MaG	NGM	16728	Putative_PNPOx domain-containing protein OS=Fusobacterium nucleatum subsp. nucleatum (strain ATCC 25586 / DSM 15643 / BCRC 10681 / CIP 101130 / JCM 8532 / KCTC 2640 / LMG 13131 / VPI 4355) OX=190304 GN=FN0106 PE=4 SV=1
A0A380YVX9;Q5LG30	8	7	44.091	0.108573	0.0355136	1.51508	0.359678	MaG	NGM	68765.8	Chaperone protein DnaK OS=Bacteroides fragilis (strain ATCC 25285 / DSM 2151 / JCM 11019 / NCTC 9343) OX=272559 GN=dnaK2 PE=2 SV=1
A0A6D2XN30;P0A7K2	8	7	57.7581	0.0164112	0.00807322	1.59377	0.715666	MaG	NGM	12295.2	50S ribosomal protein L7/L12 OS=Escherichia coli (strain K12) OX=83333 GN=rplL PE=3 SV=1
P22523;A0A6D2W8X7	8	7	48.9804	0.00130454	0.0013858	1.76581	0.957784	MaG	NGM	170801	Chromosome partition protein MukB OS=Escherichia coli (strain K12) OX=83333 GN=mukB PE=1 SV=2
A0A4S5AW87;P06710	8	7	45.3005	0.000955715	0.00114839	1.89516	0.969107	MaG	NGM	71379.8	DNA polymerase III subunit gamma/tau OS=Escherichia coli (strain K12) OX=83333 GN=dnaX PE=3 SV=1
Q9ZKF6	8	7	51.7855	1.4945e-05	6.8465e-05	2.48249	0.999949	MaG	NGM	62699.5	30S ribosomal protein S1 OS=Helicobacter pylori (strain J99 / ATCC 700824) OX=85963 GN=rpsA PE=3 SV=1
A0A6D2XVZ4;P30845	8	5	48.7602	0.17312	0.0507573	2.57965	0.268744	MaG	NGM	62380.5	Phosphoethanolamine transferase EptA OS=Escherichia coli (strain K12) OX=83333 GN=eptA PE=4 SV=1
Q5L7X1	8	6	49.6448	1.46726e-05	6.8465e-05	2.61814	0.999951	MaG	NGM	69189.7	Metal-dependent hydrolase OS=Bacteroides fragilis (strain ATCC 25285 / DSM 2151 / JCM 11019 / NCTC 9343) OX=272559 GN=BF9343_4047 PE=4 SV=1
Q5L841	7	6	53.4112	0.566287	0.137443	1.00852	0.0854087	NGM	MaG	21058.9	Corrinoid adenosyltransferase OS=Bacteroides fragilis (strain ATCC 25285 / DSM 2151 / JCM 11019 / NCTC 9343) OX=272559 GN=yvqK_1 PE=3 SV=1
A0A4S5B046;P28249	7	6	45.4444	0.467464	0.11776	1.01116	0.107753	NGM	MaG	68986	Outer membrane assembly protein AsmA OS=Escherichia coli (strain K12) OX=83333 GN=asmA PE=4 SV=1
A0A4S4PSM9;Q46857	7	6	38.2752	0.360287	0.0956822	1.13486	0.143605	NGM	MaG	31166.7	2_5-didehydrogluconate reductase DkgA OS=Escherichia coli (strain K12) OX=83333 GN=dkgA PE=4 SV=1
Q8R6H3	7	5	43.4386	0.558427	0.135985	1.14649	0.0869038	MaG	NGM	46126.4	Probable electron transfer flavoprotein-quinone oxidoreductase ydiS OS=Fusobacterium nucleatum subsp. nucleatum (strain ATCC 25586 / DSM 15643 / BCRC 10681 / CIP 101130 / JCM 8532 / KCTC 2640 / LMG 13131 / VPI 4355) OX=190304 GN=FN1544 PE=3 SV=1
Q8RFK2	7	6	37.5001	0.0988728	0.0332439	1.21216	0.37842	MaG	NGM	102345	DNA mismatch repair protein MutS OS=Fusobacterium nucleatum subsp. nucleatum (strain ATCC 25586 / DSM 15643 / BCRC 10681 / CIP 101130 / JCM 8532 / KCTC 2640 / LMG 13131 / VPI 4355) OX=190304 GN=mutS PE=3 SV=1
A0A009HZ58	7	6	34.5344	0.112035	0.0360172	1.29694	0.353417	MaG	NGM	18625.1	Gluconokinase OS=Acinetobacter baumannii (strain 1295743) OX=1310613 GN=J512_3897 PE=3 SV=1
A0A6D2XGU8	7	5	51.267	0.0213346	0.0100243	1.41471	0.672691	MaG	NGM	47349.1	Uncharacterized protein OS=Escherichia coli (strain K12) OX=83333 GN=FAZ83_00590 PE=4 SV=1
Q5LA06	7	5	45.2771	0.0204601	0.00973824	1.49146	0.679752	MaG	NGM	41465	Multifunctional fusion protein OS=Bacteroides fragilis (strain ATCC 25285 / DSM 2151 / JCM 11019 / NCTC 9343) OX=272559 GN=msrAB PE=3 SV=1
A0A009IT43	7	6	50.1776	0.161533	0.047742	1.57503	0.281876	MaG	NGM	27161.3	Short chain dehydrogenase family protein OS=Acinetobacter baumannii (strain 1295743) OX=1310613 GN=J512_0848 PE=3 SV=1
Q5LIU3	7	3	33.8261	0.00399079	0.00314534	1.59256	0.88827	MaG	NGM	116854	Putative AcrB/AcrD family RND transport protein OS=Bacteroides fragilis (strain ATCC 25285 / DSM 2151 / JCM 11019 / NCTC 9343) OX=272559 GN=bepE_4 PE=3 SV=1
Q5LHD1;P77286	7	6	40.8065	0.128324	0.0398555	1.69018	0.326522	MaG	NGM	71893.4	Domain of Uncharacterized Function (DUF349) OS=Bacteroides fragilis (strain ATCC 25285 / DSM 2151 / JCM 11019 / NCTC 9343) OX=272559 GN=BF9343_0670 PE=4 SV=1
Q8R653	7	6	39.2334	7.12968e-07	1.04518e-05	1.70692	1	MaG	NGM	47185.4	Zinc protease OS=Fusobacterium nucleatum subsp. nucleatum (strain ATCC 25586 / DSM 15643 / BCRC 10681 / CIP 101130 / JCM 8532 / KCTC 2640 / LMG 13131 / VPI 4355) OX=190304 GN=FN1029 PE=3 SV=1
Q5LB85	7	4	36.6417	0.0134971	0.00722862	1.71286	0.745589	MaG	NGM	125430	Putative exported protein OS=Bacteroides fragilis (strain ATCC 25285 / DSM 2151 / JCM 11019 / NCTC 9343) OX=272559 GN=BF9343_2856 PE=4 SV=1
A0A4S4NTP9	7	2	37.819	0.0037806	0.00304517	1.91589	0.892869	MaG	NGM	21214.5	Elongation factor Tu (Fragment) OS=Escherichia coli (strain K12) OX=83333 GN=FAZ83_25705 PE=4 SV=1
P33227	7	7	39.4611	0.00891938	0.00531523	2.19859	0.802666	MaG	NGM	19397.7	Putative uncharacterized protein StfE OS=Escherichia coli (strain K12) OX=83333 GN=stfE PE=5 SV=3
Q8RIQ6	7	5	35.8584	0.0269166	0.0119572	2.27063	0.632147	NGM	MaG	59023.5	Hypothetical exported 24-amino acid repeat protein OS=Fusobacterium nucleatum subsp. nucleatum (strain ATCC 25586 / DSM 15643 / BCRC 10681 / CIP 101130 / JCM 8532 / KCTC 2640 / LMG 13131 / VPI 4355) OX=190304 GN=FN1514 PE=4 SV=1
Q9ZM57;B2USM3;B5ZAF5;B6JKW4;Q1CUB7	7	6	39.2036	0.011122	0.00631954	2.44632	0.773349	MaG	NGM	37337.3	Holliday junction ATP-dependent DNA helicase RuvB OS=Helicobacter pylori (strain J99 / ATCC 700824) OX=85963 GN=ruvB PE=3 SV=1
Q8REP3	7	4	48.3032	0.000105562	0.00030905	2.93602	0.998154	MaG	NGM	37375.4	Cysteine synthase OS=Fusobacterium nucleatum subsp. nucleatum (strain ATCC 25586 / DSM 15643 / BCRC 10681 / CIP 101130 / JCM 8532 / KCTC 2640 / LMG 13131 / VPI 4355) OX=190304 GN=FN1055 PE=1 SV=1
Q5L7E1	7	6	43.647	2.13049e-06	2.23087e-05	3.28118	1	MaG	NGM	33583.6	Putative AraC-family transcriptional regulator OS=Bacteroides fragilis (strain ATCC 25285 / DSM 2151 / JCM 11019 / NCTC 9343) OX=272559 GN=BF9343_4230 PE=4 SV=1
Q8REF6	7	5	35.9644	0.0020095	0.00191289	3.77421	0.936843	MaG	NGM	108826	PDDEXK_1 domain-containing protein OS=Fusobacterium nucleatum subsp. nucleatum (strain ATCC 25586 / DSM 15643 / BCRC 10681 / CIP 101130 / JCM 8532 / KCTC 2640 / LMG 13131 / VPI 4355) OX=190304 GN=FN1150 PE=4 SV=1
A0A4V3YTZ9	6	3	42.0641	0.606021	0.143754	1.00517	0.0784818	MaG	NGM	40511.7	Uncharacterized protein OS=Escherichia coli (strain K12) OX=83333 GN=FAZ83_17365 PE=4 SV=1
Q9ZML6;B2US45;B5Z9Y5;P56139;Q1CUT8	6	5	35.9604	0.956836	0.207498	1.09281	0.0503062	NGM	MaG	40269.1	1-deoxy-D-xylulose 5-phosphate reductoisomerase OS=Helicobacter pylori (strain J99 / ATCC 700824) OX=85963 GN=dxr PE=3 SV=1
A0A6D2WUC3;P0A8H6	6	4	39.8104	0.260051	0.0713905	1.09321	0.195607	MaG	NGM	19059.3	Der GTPase-activating protein YihI OS=Escherichia coli (strain K12) OX=83333 GN=yihI PE=3 SV=1
A0A6D2XG15;P0A853	6	6	35.8306	0.415831	0.107625	1.20343	0.123153	MaG	NGM	53172.8	Tryptophanase OS=Escherichia coli (strain K12) OX=83333 GN=tnaA PE=3 SV=1
A0A380YUI4;Q5L7N8	6	5	32.6058	0.0634866	0.0235022	1.32988	0.467598	MaG	NGM	60995.9	Putative transmembrane protein OS=Bacteroides fragilis (strain ATCC 25285 / DSM 2151 / JCM 11019 / NCTC 9343) OX=272559 GN=NCTC9343_01515 PE=4 SV=1
A0A4S4P2G0;P64530	6	4	33.6494	0.441804	0.113229	1.33193	0.115027	MaG	NGM	10190.9	Ni(II)/Co(II)-binding transcriptional repressor RcnR OS=Escherichia coli (strain K12) OX=83333 GN=rcnR PE=3 SV=1
Q5LD27	6	6	31.9886	0.222863	0.0621117	1.33555	0.222436	MaG	NGM	181946	Peptidase S74 domain-containing protein OS=Bacteroides fragilis (strain ATCC 25285 / DSM 2151 / JCM 11019 / NCTC 9343) OX=272559 GN=BF9343_2203 PE=4 SV=1
Q8RF16	6	5	40.3228	0.0665473	0.0243889	1.35075	0.458149	MaG	NGM	36401.1	Tpl protein OS=Fusobacterium nucleatum subsp. nucleatum (strain ATCC 25586 / DSM 15643 / BCRC 10681 / CIP 101130 / JCM 8532 / KCTC 2640 / LMG 13131 / VPI 4355) OX=190304 GN=FN0908 PE=4 SV=1
O25943	6	2	44.0774	0.13298	0.0408864	1.36007	0.31952	NGM	MaG	59792.9	DNA repair protein RecN OS=Helicobacter pylori (strain ATCC 700392 / 26695) OX=85962 GN=recN PE=3 SV=1
Q8REJ5	6	5	41.9911	0.0596074	0.0221782	1.49269	0.480216	MaG	NGM	45684.3	L-serine ammonia-lyase OS=Fusobacterium nucleatum subsp. nucleatum (strain ATCC 25586 / DSM 15643 / BCRC 10681 / CIP 101130 / JCM 8532 / KCTC 2640 / LMG 13131 / VPI 4355) OX=190304 GN=FN1106 PE=3 SV=1
Q8REK4	6	3	34.3008	0.0116633	0.00652594	1.52393	0.766708	MaG	NGM	49232	Uncharacterized protein OS=Fusobacterium nucleatum subsp. nucleatum (strain ATCC 25586 / DSM 15643 / BCRC 10681 / CIP 101130 / JCM 8532 / KCTC 2640 / LMG 13131 / VPI 4355) OX=190304 GN=FN1096 PE=4 SV=1
Q8RFT6	6	6	40.8266	0.047442	0.0179248	1.61311	0.52542	MaG	NGM	16441.5	Hypothetical exported 24-amino acid repeat protein OS=Fusobacterium nucleatum subsp. nucleatum (strain ATCC 25586 / DSM 15643 / BCRC 10681 / CIP 101130 / JCM 8532 / KCTC 2640 / LMG 13131 / VPI 4355) OX=190304 GN=FN0601 PE=4 SV=1
A0A009HJK0	6	6	32.4289	0.00867657	0.005256	1.61367	0.806155	MaG	NGM	148328	ATP-dependent helicase HrpA OS=Acinetobacter baumannii (strain 1295743) OX=1310613 GN=J512_3264 PE=4 SV=1
Q8RFP4	6	5	35.7987	0.710209	0.161167	1.67732	0.0646161	MaG	NGM	44917.2	Transcriptional regulator OS=Fusobacterium nucleatum subsp. nucleatum (strain ATCC 25586 / DSM 15643 / BCRC 10681 / CIP 101130 / JCM 8532 / KCTC 2640 / LMG 13131 / VPI 4355) OX=190304 GN=FN0647 PE=4 SV=1
Q5LCV3	6	5	34.4175	0.00503436	0.00349065	1.74707	0.866908	MaG	NGM	51556.5	Cytochrome-C peroxidase OS=Bacteroides fragilis (strain ATCC 25285 / DSM 2151 / JCM 11019 / NCTC 9343) OX=272559 GN=ccp PE=4 SV=1
B2UVV4	6	1	39.6162	0.000472049	0.000736176	1.8945	0.985856	MaG	NGM	39953.3	Elongation factor Ts OS=Helicobacter pylori (strain Shi470) OX=512562 GN=tsf PE=3 SV=1
A0A380YYA5	6	4	41.2003	0.00439971	0.00327642	1.90465	0.879622	MaG	NGM	68954.6	Uncharacterized protein OS=Bacteroides fragilis (strain ATCC 25285 / DSM 2151 / JCM 11019 / NCTC 9343) OX=272559 GN=BF9343_1931 PE=4 SV=1
A0A009IGB7	6	5	30.1146	0.00230429	0.00206391	1.91125	0.92876	MaG	NGM	96936.4	Alanine--tRNA ligase OS=Acinetobacter baumannii (strain 1295743) OX=1310613 GN=alaS PE=3 SV=1
Q5LES2;A0A380YX48	6	5	37.1257	0.00129863	0.0013858	1.91267	0.95797	MaG	NGM	43360.8	Possible sulfotransferase OS=Bacteroides fragilis (strain ATCC 25285 / DSM 2151 / JCM 11019 / NCTC 9343) OX=272559 GN=BF9343_1597 PE=4 SV=1
Q8R5Z8	6	2	37.8875	0.00405547	0.00315033	1.94551	0.886876	MaG	NGM	53401.1	Uncharacterized RNA methyltransferase FN1713 OS=Fusobacterium nucleatum subsp. nucleatum (strain ATCC 25586 / DSM 15643 / BCRC 10681 / CIP 101130 / JCM 8532 / KCTC 2640 / LMG 13131 / VPI 4355) OX=190304 GN=FN1713 PE=3 SV=1
Q8R603	6	4	37.1333	0.000377404	0.000691575	1.96116	0.989205	MaG	NGM	43571.7	Elongation factor Tu OS=Fusobacterium nucleatum subsp. nucleatum (strain ATCC 25586 / DSM 15643 / BCRC 10681 / CIP 101130 / JCM 8532 / KCTC 2640 / LMG 13131 / VPI 4355) OX=190304 GN=tuf PE=3 SV=1
Q8REC6	6	4	31.6344	0.143233	0.0433832	2.27553	0.305024	MaG	NGM	61632	Uncharacterized protein OS=Fusobacterium nucleatum subsp. nucleatum (strain ATCC 25586 / DSM 15643 / BCRC 10681 / CIP 101130 / JCM 8532 / KCTC 2640 / LMG 13131 / VPI 4355) OX=190304 GN=FN1182 PE=4 SV=1
A0A380YVN9;Q5LJ67	6	5	35.2965	0.0966993	0.032663	2.41041	0.382884	MaG	NGM	66113.8	Putative AraC family/two component family regulatory protein OS=Bacteroides fragilis (strain ATCC 25285 / DSM 2151 / JCM 11019 / NCTC 9343) OX=272559 GN=cyaB PE=4 SV=1
B2UUP2;B6JMX4;P55987	6	6	33.1603	4.0118e-06	3.22017e-05	2.68107	0.999998	MaG	NGM	55342.5	ATP synthase subunit alpha OS=Helicobacter pylori (strain Shi470) OX=512562 GN=atpA PE=3 SV=1
O25699	6	3	48.0778	0.00107562	0.00123189	2.68438	0.965138	MaG	NGM	37417.5	Holliday junction ATP-dependent DNA helicase RuvB OS=Helicobacter pylori (strain ATCC 700392 / 26695) OX=85962 GN=ruvB PE=3 SV=1
A0A6D2WV66	6	5	43.7561	0.000119628	0.000324758	2.74442	0.997764	MaG	NGM	5318.38	Nucleocapsid protein OS=Escherichia coli (strain K12) OX=83333 GN=FAZ83_22765 PE=4 SV=1
A0A009HK27;A0A009I1R6;A0A009HJQ5;A0A009HYB8;A0A009HZ32;A0A009H5Z9;A0A009IMV9;A0A009HK18;A0A009IJK8;A0A009IGJ8	6	4	37.4035	0.000816812	0.00103225	7.26393	0.973805	NGM	MaG	20414.5	Transposase DDE domain protein (Fragment) OS=Acinetobacter baumannii (strain 1295743) OX=1310613 GN=J512_4109 PE=4 SV=1
A0A009I3I6	5	3	25.3572	0.989262	0.213897	1.00321	0.0500189	NGM	MaG	83124	Isocitrate dehydrogenase [NADP] OS=Acinetobacter baumannii (strain 1295743) OX=1310613 GN=J512_2554 PE=3 SV=1
Q8RFC7	5	4	27.8848	0.242787	0.0669016	1.13432	0.207395	MaG	NGM	28601	Electron transfer flavoprotein beta-subunit OS=Fusobacterium nucleatum subsp. nucleatum (strain ATCC 25586 / DSM 15643 / BCRC 10681 / CIP 101130 / JCM 8532 / KCTC 2640 / LMG 13131 / VPI 4355) OX=190304 GN=FN0784 PE=3 SV=1
A0A4V3YT52	5	2	32.711	0.157269	0.0470512	1.2143	0.286988	MaG	NGM	58958.7	Autotransporter outer membrane beta-barrel domain-containing protein (Fragment) OS=Escherichia coli (strain K12) OX=83333 GN=FAZ83_24360 PE=4 SV=1
Q8RFP0	5	4	30.0409	0.394561	0.10292	1.31794	0.13045	NGM	MaG	33178.7	Pseudouridine synthase OS=Fusobacterium nucleatum subsp. nucleatum (strain ATCC 25586 / DSM 15643 / BCRC 10681 / CIP 101130 / JCM 8532 / KCTC 2640 / LMG 13131 / VPI 4355) OX=190304 GN=FN0651 PE=3 SV=1
O25883;Q9ZJQ9	5	4	33.246	0.0474354	0.0179248	1.41352	0.525447	MaG	NGM	51317	Fumarate hydratase class II OS=Helicobacter pylori (strain ATCC 700392 / 26695) OX=85962 GN=fumC PE=3 SV=1
A0A4S5ARA8	5	5	32.8378	0.0914622	0.0313419	1.5207	0.394083	MaG	NGM	25464.8	Phage tail tape measure protein OS=Escherichia coli (strain K12) OX=83333 GN=FAZ83_22715 PE=4 SV=1
A0A009HLQ9	5	4	33.7691	0.0147521	0.00766878	1.55153	0.73221	MaG	NGM	65347.6	M61 glycyl aminopeptidase family protein OS=Acinetobacter baumannii (strain 1295743) OX=1310613 GN=J512_2555 PE=4 SV=1
A0A009I9D9	5	4	28.8032	0.00758441	0.00483411	1.62676	0.822594	MaG	NGM	35360.9	ABC transporter_ substrate-binding_ aliphatic sulfonates family protein OS=Acinetobacter baumannii (strain 1295743) OX=1310613 GN=J512_0846 PE=3 SV=1
A0A6D2XTU7;P11349	5	4	27.9246	0.668009	0.153579	1.78176	0.0695528	MaG	NGM	59050	Nitrate reductase subunit beta OS=Escherichia coli (strain K12) OX=83333 GN=narH PE=4 SV=1
A0A009IS66	5	4	28.0418	0.0224993	0.0104377	1.93037	0.663613	NGM	MaG	74455.3	LysM domain protein OS=Acinetobacter baumannii (strain 1295743) OX=1310613 GN=J512_0350 PE=4 SV=1
A0A009IPX8	5	3	27.6299	0.000407404	0.000694463	1.97672	0.988146	MaG	NGM	32362.6	Homocysteine S-methyltransferase family protein OS=Acinetobacter baumannii (strain 1295743) OX=1310613 GN=J512_1041 PE=4 SV=1
A0A009I9M6	5	3	33.967	0.000109625	0.00030905	2.10777	0.998043	MaG	NGM	35316.1	Sulfate ABC transporter_ sulfate-binding family protein OS=Acinetobacter baumannii (strain 1295743) OX=1310613 GN=J512_0733 PE=4 SV=1
A0A009IPI8	5	4	26.1984	0.00296346	0.00249673	2.16319	0.91188	MaG	NGM	54050	ATP dependent DNA ligase domain protein OS=Acinetobacter baumannii (strain 1295743) OX=1310613 GN=J512_2035 PE=4 SV=1
Q5L7U5	5	4	28.5649	0.00377565	0.00304517	2.16384	0.892979	MaG	NGM	79788.3	Putative formate acetyltransferase (Pyruvate formate-lyase) OS=Bacteroides fragilis (strain ATCC 25285 / DSM 2151 / JCM 11019 / NCTC 9343) OX=272559 GN=pflD PE=4 SV=1
O25629;Q9ZKM3	5	4	27.17	0.0910823	0.0313419	2.17881	0.394921	MaG	NGM	54721	Cell division protein FtsA OS=Helicobacter pylori (strain ATCC 700392 / 26695) OX=85962 GN=ftsA PE=3 SV=1
Q8RH18	5	5	25.7712	0.00488393	0.00347556	2.49074	0.869849	MaG	NGM	87020	Ribonucleoside-diphosphate reductase OS=Fusobacterium nucleatum subsp. nucleatum (strain ATCC 25586 / DSM 15643 / BCRC 10681 / CIP 101130 / JCM 8532 / KCTC 2640 / LMG 13131 / VPI 4355) OX=190304 GN=FN0102 PE=3 SV=1
Q8REW3	5	5	28.2269	2.49777e-05	0.000101712	2.59831	0.999853	MaG	NGM	16506.7	Lactoylglutathione lyase OS=Fusobacterium nucleatum subsp. nucleatum (strain ATCC 25586 / DSM 15643 / BCRC 10681 / CIP 101130 / JCM 8532 / KCTC 2640 / LMG 13131 / VPI 4355) OX=190304 GN=FN0974 PE=4 SV=1
Q5L8P9	5	3	28.7097	0.00233709	0.00206391	2.74108	0.927882	MaG	NGM	93651.3	Ferrous iron transport protein B OS=Bacteroides fragilis (strain ATCC 25285 / DSM 2151 / JCM 11019 / NCTC 9343) OX=272559 GN=feoB_1 PE=3 SV=1
A0A4V3YUL6;P03030	5	4	28.8717	0.0678219	0.02461	2.75555	0.454337	MaG	NGM	34633.8	LysR family transcriptional regulator OS=Escherichia coli (strain K12) OX=83333 GN=FAZ83_05515 PE=3 SV=1
Q5LGY6	5	4	31.6258	0.0112885	0.00636481	2.98314	0.771285	MaG	NGM	127922	Putative TPR-domain protein OS=Bacteroides fragilis (strain ATCC 25285 / DSM 2151 / JCM 11019 / NCTC 9343) OX=272559 GN=BF9343_0819 PE=4 SV=1
Q9ZJX9	5	2	27.2895	0.00191202	0.00189075	3.871	0.939598	MaG	NGM	74616.8	Ribonuclease R OS=Helicobacter pylori (strain J99 / ATCC 700824) OX=85963 GN=rnr PE=3 SV=1
O25773	5	2	30.7753	0.000487442	0.000744345	4.07683	0.98531	MaG	NGM	28447.2	Pyrroline-5-carboxylate reductase OS=Helicobacter pylori (strain ATCC 700392 / 26695) OX=85962 GN=proC PE=3 SV=1
A0A4S5B0L4;P10408	5	4	25.0885	0.000135221	0.000341774	4.89112	0.997313	NGM	MaG	102193	Protein translocase subunit SecA OS=Escherichia coli (strain K12) OX=83333 GN=secA PE=2 SV=1
A0A4V3YUC1;P46854	4	4	21.5377	0.685659	0.156565	1.02659	0.0673832	MaG	NGM	19019.7	N-acetyltransferase OS=Escherichia coli (strain K12) OX=83333 GN=FAZ83_10830 PE=4 SV=1
A0A0T7C0U2	4	4	31.2138	0.414798	0.107625	1.04661	0.123494	MaG	NGM	18576.2	Predicted inner membrane protein OS=Escherichia coli (strain K12) OX=83333 GN=ypjL PE=4 SV=1
A0A0K6BY65	4	3	28.3288	0.608655	0.143914	1.07922	0.0780579	MaG	NGM	35885.1	Putative lipd A biosynthesis related exported protein OS=Bacteroides fragilis (strain ATCC 25285 / DSM 2151 / JCM 11019 / NCTC 9343) OX=272559 GN=htrB PE=4 SV=1
B2UUW8;P56003;B5Z8K3;B6JN44	4	1	19.1674	0.51659	0.127922	1.09043	0.0956308	MaG	NGM	43735.9	Elongation factor Tu OS=Helicobacter pylori (strain Shi470) OX=512562 GN=tuf PE=3 SV=1
A0A009HIB7	4	3	28.2723	0.726206	0.164288	1.14046	0.0629628	NGM	MaG	10896.6	50S ribosomal protein L25 OS=Acinetobacter baumannii (strain 1295743) OX=1310613 GN=rplY PE=3 SV=1
Q5LED2	4	2	21.5638	0.780187	0.174881	1.15863	0.058199	NGM	MaG	61348.7	ABC transporter ATP-binding protein OS=Bacteroides fragilis (strain ATCC 25285 / DSM 2151 / JCM 11019 / NCTC 9343) OX=272559 GN=yheS_4 PE=4 SV=1
O25093	4	3	22.7196	0.510649	0.127311	1.18923	0.0969825	MaG	NGM	59447.3	Pseudaminic acid cytidylyltransferase and UDP-2_4-diacetamido-2_4_6-trideoxy-beta-L-altropyranose hydrolase OS=Helicobacter pylori (strain ATCC 700392 / 26695) OX=85962 GN=HP_0326 PE=3 SV=1
A0A009HUI4	4	3	30.4393	0.207143	0.0588917	1.22524	0.235567	MaG	NGM	50329.3	FMN-dependent oxidoreductase_ nitrilotriacetate monooxygenase family protein OS=Acinetobacter baumannii (strain 1295743) OX=1310613 GN=J512_1071 PE=3 SV=1
Q5L9L9	4	4	24.6683	0.337677	0.0906633	1.23101	0.15337	MaG	NGM	21046.7	RNA polymerase sigma factor OS=Bacteroides fragilis (strain ATCC 25285 / DSM 2151 / JCM 11019 / NCTC 9343) OX=272559 GN=rpoE_4 PE=3 SV=1
A0A380YZ32;Q5LD09	4	3	22.1795	0.383239	0.100683	1.24592	0.134594	NGM	MaG	13408.4	Uncharacterized protein OS=Bacteroides fragilis (strain ATCC 25285 / DSM 2151 / JCM 11019 / NCTC 9343) OX=272559 GN=NCTC9343_03895 PE=4 SV=1
A0A4S5B6Q9	4	3	21.5693	0.110004	0.0356773	1.46202	0.357064	MaG	NGM	50126.3	DUF4102 domain-containing protein OS=Escherichia coli (strain K12) OX=83333 GN=FAZ83_00230 PE=4 SV=1
Q5LA37	4	2	30.3822	0.100688	0.0336998	1.47345	0.374768	MaG	NGM	10779.5	YCII-related domain OS=Bacteroides fragilis (strain ATCC 25285 / DSM 2151 / JCM 11019 / NCTC 9343) OX=272559 GN=BF9343_3256 PE=3 SV=1
A0A009HNH3	4	3	24.1767	0.113201	0.0362331	1.4902	0.351354	MaG	NGM	19215	Uncharacterized protein OS=Acinetobacter baumannii (strain 1295743) OX=1310613 GN=J512_2034 PE=4 SV=1
P52143	4	1	27.4712	0.109015	0.0355136	1.49908	0.358867	MaG	NGM	157671	Uncharacterized outer membrane protein YpjA OS=Escherichia coli (strain K12) OX=83333 GN=ypjA PE=3 SV=3
P16916;P16917	4	2	18.5385	0.0752842	0.026918	1.5224	0.43332	MaG	NGM	157005	Protein RhsA OS=Escherichia coli (strain K12) OX=83333 GN=rhsA PE=3 SV=1
Q5L8T3	4	3	24.4128	0.586738	0.140087	1.72548	0.0817159	MaG	NGM	52769.2	Putative regulatory protein OS=Bacteroides fragilis (strain ATCC 25285 / DSM 2151 / JCM 11019 / NCTC 9343) OX=272559 GN=BF9343_3719 PE=3 SV=1
A0A6D2WU85;P04425	4	3	20.055	0.0168331	0.00822557	1.78045	0.711646	MaG	NGM	35789.1	Glutathione synthetase OS=Escherichia coli (strain K12) OX=83333 GN=gshB PE=3 SV=1
A0A009IF62	4	3	24.3888	0.000374413	0.000691575	1.78468	0.989311	MaG	NGM	22235.4	Transposase DDE domain protein OS=Acinetobacter baumannii (strain 1295743) OX=1310613 GN=J512_4170 PE=4 SV=1
A0A6D2W184;P0A6Z3	4	4	23.3116	0.00808659	0.00498093	1.83786	0.814878	MaG	NGM	71422.6	Chaperone protein HtpG OS=Escherichia coli (strain K12) OX=83333 GN=htpG PE=3 SV=1
Q5L9R8	4	3	21.311	0.0794991	0.0281504	1.86272	0.422337	MaG	NGM	83598.6	Predicted P-loop ATPase and inactivated derivatives OS=Bacteroides fragilis (strain ATCC 25285 / DSM 2151 / JCM 11019 / NCTC 9343) OX=272559 GN=BF9343_3378 PE=4 SV=1
A0A4S5B069;P0ADN0	4	3	26.3509	0.00255185	0.00220054	1.86313	0.922238	NGM	MaG	56249.6	Protein ViaA OS=Escherichia coli (strain K12) OX=83333 GN=viaA PE=3 SV=1
Q8RI04	4	4	34.0079	0.00035861	0.000691575	1.89406	0.989867	MaG	NGM	20741.2	Biopolymer transport exbB protein OS=Fusobacterium nucleatum subsp. nucleatum (strain ATCC 25586 / DSM 15643 / BCRC 10681 / CIP 101130 / JCM 8532 / KCTC 2640 / LMG 13131 / VPI 4355) OX=190304 GN=FN1834 PE=3 SV=1
Q5LFL9	4	3	26.6261	0.000372715	0.000691575	1.91591	0.989371	MaG	NGM	28577	Uncharacterized protein OS=Bacteroides fragilis (strain ATCC 25285 / DSM 2151 / JCM 11019 / NCTC 9343) OX=272559 GN=BF9343_1293 PE=4 SV=1
Q5LEV2	4	4	16.7257	0.114695	0.0363935	2.01687	0.348745	NGM	MaG	16432.9	Uncharacterized protein OS=Bacteroides fragilis (strain ATCC 25285 / DSM 2151 / JCM 11019 / NCTC 9343) OX=272559 GN=BF9343_1567 PE=4 SV=1
A0A009HSU4	4	3	28.7884	0.0492746	0.0185217	2.0494	0.517979	MaG	NGM	5119.14	Uncharacterized protein OS=Acinetobacter baumannii (strain 1295743) OX=1310613 GN=J512_1719 PE=4 SV=1
P77397	4	3	21.2838	0.106001	0.0349984	2.14042	0.36447	NGM	MaG	62528	3-(3-hydroxy-phenyl)propionate/3-hydroxycinnamic acid hydroxylase OS=Escherichia coli (strain K12) OX=83333 GN=mhpA PE=1 SV=1
Q9ZK19	4	1	20.1067	0.20517	0.0587444	2.41604	0.237302	NGM	MaG	43844	Elongation factor Tu OS=Helicobacter pylori (strain J99 / ATCC 700824) OX=85963 GN=tuf PE=3 SV=1
Q5L9I7	4	2	23.0045	0.0323956	0.0134917	3.033	0.598351	NGM	MaG	45324.9	Uncharacterized protein OS=Bacteroides fragilis (strain ATCC 25285 / DSM 2151 / JCM 11019 / NCTC 9343) OX=272559 GN=BF9343_3459 PE=4 SV=1
Q9ZK56	4	1	30.1322	0.00047035	0.000736176	4.08766	0.985916	MaG	NGM	28488	Pyrroline-5-carboxylate reductase OS=Helicobacter pylori (strain J99 / ATCC 700824) OX=85963 GN=proC PE=3 SV=1
Q8RHL4	4	3	22.2991	0.00462857	0.00332613	4.81939	0.874943	MaG	NGM	16792	HIPA protein OS=Fusobacterium nucleatum subsp. nucleatum (strain ATCC 25586 / DSM 15643 / BCRC 10681 / CIP 101130 / JCM 8532 / KCTC 2640 / LMG 13131 / VPI 4355) OX=190304 GN=FN2000 PE=4 SV=1
Q8R692	4	3	19.9161	0.00121292	0.00136777	4.88551	0.960692	NGM	MaG	84963.8	DNA helicase OS=Fusobacterium nucleatum subsp. nucleatum (strain ATCC 25586 / DSM 15643 / BCRC 10681 / CIP 101130 / JCM 8532 / KCTC 2640 / LMG 13131 / VPI 4355) OX=190304 GN=FN0592 PE=3 SV=1
A0A009IUA6	4	2	21.9556	0.0645934	0.0237918	5.8474	0.464132	MaG	NGM	15100.7	50S ribosomal protein L11 OS=Acinetobacter baumannii (strain 1295743) OX=1310613 GN=rplK PE=3 SV=1
Q8REX3	4	4	21.9912	0.000668283	0.000924223	6.27635	0.97894	NGM	MaG	18583.1	Uncharacterized protein OS=Fusobacterium nucleatum subsp. nucleatum (strain ATCC 25586 / DSM 15643 / BCRC 10681 / CIP 101130 / JCM 8532 / KCTC 2640 / LMG 13131 / VPI 4355) OX=190304 GN=FN0961 PE=4 SV=1
Q5LA87	4	4	22.2027	0.145403	0.0436793	8.67102	0.302107	MaG	NGM	24332.8	Putative DNA-binding cyclic-nucleotide binding protein OS=Bacteroides fragilis (strain ATCC 25285 / DSM 2151 / JCM 11019 / NCTC 9343) OX=272559 GN=BF9343_3206 PE=4 SV=1
A0A009HPA1	3	2	18.2292	0.996149	0.214122	1.00124	0.0500024	NGM	MaG	42485.8	DUF218 domain-containing protein OS=Acinetobacter baumannii (strain 1295743) OX=1310613 GN=J512_2710 PE=4 SV=1
A0A380YXZ0;Q5LEJ0	3	3	17.6038	0.891868	0.195725	1.03627	0.0519346	NGM	MaG	30325.6	Putative conjugative transposon protein OS=Bacteroides fragilis (strain ATCC 25285 / DSM 2151 / JCM 11019 / NCTC 9343) OX=272559 GN=traA PE=4 SV=1
Q9ZMB1	3	1	18.3548	0.80584	0.179533	1.06302	0.0563498	NGM	MaG	35853	Tetraacyldisaccharide 4'-kinase OS=Helicobacter pylori (strain J99 / ATCC 700824) OX=85963 GN=lpxK PE=3 SV=1
Q8REL0	3	2	19.516	0.865093	0.190993	1.08176	0.0530246	NGM	MaG	68998.2	UvrABC system protein C OS=Fusobacterium nucleatum subsp. nucleatum (strain ATCC 25586 / DSM 15643 / BCRC 10681 / CIP 101130 / JCM 8532 / KCTC 2640 / LMG 13131 / VPI 4355) OX=190304 GN=uvrC PE=3 SV=1
A0A380YS42	3	3	15.6501	0.877	0.19304	1.08507	0.052509	NGM	MaG	6705.76	Uncharacterized protein OS=Bacteroides fragilis (strain ATCC 25285 / DSM 2151 / JCM 11019 / NCTC 9343) OX=272559 GN=NCTC9343_01441 PE=4 SV=1
A0A009IKX7	3	2	18.2095	0.516484	0.127922	1.1183	0.0956547	MaG	NGM	32962.3	Metallo-beta-lactamase superfamily protein OS=Acinetobacter baumannii (strain 1295743) OX=1310613 GN=J512_3127 PE=4 SV=1
A0A4S5AVG8;P77213	3	2	17.8432	0.994098	0.214122	1.16688	0.0500057	NGM	MaG	42107.7	Putative glutamate--cysteine ligase 2 OS=Escherichia coli (strain K12) OX=83333 GN=FAZ83_10305 PE=3 SV=1
P77439;A0A6D2WK02	3	2	23.668	0.693161	0.157787	1.19108	0.0665073	MaG	NGM	92814.5	Multiphosphoryl transfer protein 1 OS=Escherichia coli (strain K12) OX=83333 GN=fryA PE=1 SV=1
Q5LGR9	3	2	16.6311	0.0695211	0.0250463	1.27555	0.44936	MaG	NGM	83521.8	Glutamate synthase (NADPH)_ homotetrameric OS=Bacteroides fragilis (strain ATCC 25285 / DSM 2151 / JCM 11019 / NCTC 9343) OX=272559 GN=gltD PE=4 SV=1
A0A380YNA8;Q5LB81	3	3	16.5885	0.231987	0.0644098	1.28452	0.215342	MaG	NGM	115964	Putative aminoglycoside efflux pump OS=Bacteroides fragilis (strain ATCC 25285 / DSM 2151 / JCM 11019 / NCTC 9343) OX=272559 GN=acrD PE=3 SV=1
A0A009I1Z7	3	3	23.7455	0.0442739	0.0171703	1.33665	0.538912	MaG	NGM	21968.8	Nitroreductase family protein OS=Acinetobacter baumannii (strain 1295743) OX=1310613 GN=J512_3079 PE=4 SV=1
B2URT8;B5Z9P0;B6JPL0;Q1CV46;Q9ZMW4	3	2	17.3637	0.536735	0.132019	1.33956	0.0912612	MaG	NGM	67177.2	Chaperone protein DnaK OS=Helicobacter pylori (strain Shi470) OX=512562 GN=dnaK PE=3 SV=1
A0A4S5B351;P71229	3	2	17.6618	0.0852244	0.0296619	1.36813	0.408314	MaG	NGM	75868.6	Sigma-54-dependent Fis family transcriptional regulator OS=Escherichia coli (strain K12) OX=83333 GN=FAZ83_07585 PE=4 SV=1
A0A4V3YU70;P76141	3	2	17.9303	0.628059	0.14661	1.46331	0.0750613	MaG	NGM	34000	Transcriptional regulator LsrR OS=Escherichia coli (strain K12) OX=83333 GN=lsrR PE=3 SV=1
A0A4V3YU82;P0A8C8	3	2	22.0185	0.00776752	0.0048895	1.50616	0.819748	MaG	NGM	9552.15	Putative membrane protein insertion efficiency factor OS=Escherichia coli (strain K12) OX=83333 GN=yidD PE=3 SV=1
Q8R635	3	2	17.692	0.00748072	0.00480984	1.55612	0.824223	NGM	MaG	55655.7	UDP-N-acetylmuramoyl-L-alanyl-D-glutamate--2_6-diaminopimelate ligase OS=Fusobacterium nucleatum subsp. nucleatum (strain ATCC 25586 / DSM 15643 / BCRC 10681 / CIP 101130 / JCM 8532 / KCTC 2640 / LMG 13131 / VPI 4355) OX=190304 GN=murE PE=3 SV=1
Q8RHY5	3	2	23.2444	0.00501093	0.00349065	1.58192	0.867364	MaG	NGM	55544.8	Glutamate mutase epsilon subunit OS=Fusobacterium nucleatum subsp. nucleatum (strain ATCC 25586 / DSM 15643 / BCRC 10681 / CIP 101130 / JCM 8532 / KCTC 2640 / LMG 13131 / VPI 4355) OX=190304 GN=glmE PE=3 SV=1
Q8RIC2	3	3	15.1485	0.581474	0.139284	1.58269	0.08264	NGM	MaG	43478.4	LPS biosynthesis protein WbpG OS=Fusobacterium nucleatum subsp. nucleatum (strain ATCC 25586 / DSM 15643 / BCRC 10681 / CIP 101130 / JCM 8532 / KCTC 2640 / LMG 13131 / VPI 4355) OX=190304 GN=FN1679 PE=4 SV=1
A0A4S5ARI2;P69441;Q1PI83	3	3	17.0879	0.00910584	0.00538258	1.59967	0.800025	MaG	NGM	23643.1	Adenylate kinase OS=Escherichia coli (strain K12) OX=83333 GN=adk PE=3 SV=1
A0A009HKS5	3	3	18.4738	0.221431	0.0619484	1.64827	0.223583	NGM	MaG	19537.3	Superoxide dismutase [Cu-Zn] OS=Acinetobacter baumannii (strain 1295743) OX=1310613 GN=sodC PE=3 SV=1
P16918	3	1	13.7043	0.0335216	0.0136504	1.69113	0.59199	MaG	NGM	158860	Protein RhsC OS=Escherichia coli (strain K12) OX=83333 GN=rhsC PE=1 SV=4
A0A009INA8	3	2	18.5986	0.027682	0.0122058	1.70314	0.627113	MaG	NGM	107030	Isoleucine--tRNA ligase OS=Acinetobacter baumannii (strain 1295743) OX=1310613 GN=ileS PE=3 SV=1
A0A009HHN3	3	2	17.8932	0.0383886	0.0152924	1.78255	0.566394	NGM	MaG	50154.7	TIR domain protein OS=Acinetobacter baumannii (strain 1295743) OX=1310613 GN=J512_3811 PE=4 SV=1
B2UUP4;B6JMX6;P56086;Q1CSD1;Q9ZK77;B5Z8D4	3	2	17.2012	0.0202606	0.00973824	1.83632	0.681395	MaG	NGM	20013.7	ATP synthase subunit b OS=Helicobacter pylori (strain Shi470) OX=512562 GN=atpF PE=3 SV=1
A0A380YZS4	3	1	19.0256	0.0159675	0.00790803	1.83708	0.719973	MaG	NGM	12094.5	CRISPR-associated endonuclease Cas1_ subtype I-B/HMARI/TNEAP OS=Bacteroides fragilis (strain ATCC 25285 / DSM 2151 / JCM 11019 / NCTC 9343) OX=272559 GN=NCTC9343_04192 PE=4 SV=1
A0A009IS67	3	3	16.3995	0.812251	0.180413	1.88558	0.0559273	MaG	NGM	7114.13	Uncharacterized protein OS=Acinetobacter baumannii (strain 1295743) OX=1310613 GN=J512_1109 PE=4 SV=1
A0A380YRD5	3	2	17.6193	0.00245252	0.00214006	1.89192	0.924827	MaG	NGM	58153.5	Putative exported protein OS=Bacteroides fragilis (strain ATCC 25285 / DSM 2151 / JCM 11019 / NCTC 9343) OX=272559 GN=BF9343_3056 PE=4 SV=1
B2USR7;Q9ZM13	3	2	18.5439	0.0697078	0.0250463	1.89781	0.44882	NGM	MaG	33610.9	4-hydroxy-tetrahydrodipicolinate synthase OS=Helicobacter pylori (strain Shi470) OX=512562 GN=dapA PE=3 SV=1
Q8REW4	3	1	16.8617	0.458397	0.116262	1.89948	0.110243	NGM	MaG	42370.2	Histidinol-phosphate aminotransferase OS=Fusobacterium nucleatum subsp. nucleatum (strain ATCC 25586 / DSM 15643 / BCRC 10681 / CIP 101130 / JCM 8532 / KCTC 2640 / LMG 13131 / VPI 4355) OX=190304 GN=FN0973 PE=4 SV=1
Q1CR24	3	2	17.1013	0.0106717	0.00611105	2.07125	0.77903	MaG	NGM	34179.3	4-hydroxythreonine-4-phosphate dehydrogenase OS=Helicobacter pylori (strain HPAG1) OX=357544 GN=pdxA PE=3 SV=1
A0A4S4PGZ0	3	2	17.5932	0.0136635	0.00725732	2.07658	0.743768	MaG	NGM	10869.5	Helix-turn-helix domain-containing protein OS=Escherichia coli (strain K12) OX=83333 GN=FAZ83_18500 PE=4 SV=1
A0A009IL89	3	3	17.5498	0.0215288	0.0100511	2.17557	0.671151	MaG	NGM	12012.5	DUF4124 domain-containing protein OS=Acinetobacter baumannii (strain 1295743) OX=1310613 GN=J512_2239 PE=4 SV=1
Q8REN6	3	2	18.7478	0.00288665	0.0024603	2.18074	0.91377	MaG	NGM	44422.3	N-acyl-L-amino acid amidohydrolase OS=Fusobacterium nucleatum subsp. nucleatum (strain ATCC 25586 / DSM 15643 / BCRC 10681 / CIP 101130 / JCM 8532 / KCTC 2640 / LMG 13131 / VPI 4355) OX=190304 GN=FN1063 PE=4 SV=1
Q8RFX9	3	2	18.3781	0.00411483	0.00315033	2.19134	0.885606	NGM	MaG	22399.1	Regulatory protein RecX OS=Fusobacterium nucleatum subsp. nucleatum (strain ATCC 25586 / DSM 15643 / BCRC 10681 / CIP 101130 / JCM 8532 / KCTC 2640 / LMG 13131 / VPI 4355) OX=190304 GN=recX PE=3 SV=2
Q8RF00	3	3	25.2538	0.00125257	0.00137031	2.24577	0.959428	MaG	NGM	18131.8	D-beta-D-heptose 1-phosphate adenylyltransferase OS=Fusobacterium nucleatum subsp. nucleatum (strain ATCC 25586 / DSM 15643 / BCRC 10681 / CIP 101130 / JCM 8532 / KCTC 2640 / LMG 13131 / VPI 4355) OX=190304 GN=FN0930 PE=4 SV=1
A0A009I9F4	3	2	11.9119	0.00412606	0.00315033	2.3387	0.885367	MaG	NGM	7544.77	DHHA1 domain protein OS=Acinetobacter baumannii (strain 1295743) OX=1310613 GN=J512_4363 PE=4 SV=1
P0AE56	3	3	15.9485	0.0151552	0.00772269	2.35307	0.728077	MaG	NGM	7590.76	Bacterioferritin-associated ferredoxin OS=Escherichia coli (strain K12) OX=83333 GN=bfd PE=1 SV=1
B2US42;B5Z9Y2;B6JKE5;P56138;Q1CUU1;Q9ZML9;A0A380YPW5;A0A380YXB0;A0A4S5AP15;A0A6D2XUC5;P0ACU5;P37652;Q5LEY3;Q5LH83	3	1	18.0314	0.00419028	0.00316638	2.40968	0.884003	MaG	NGM	70052.2	tRNA uridine 5-carboxymethylaminomethyl modification enzyme MnmG OS=Helicobacter pylori (strain Shi470) OX=512562 GN=mnmG PE=3 SV=1
Q5L7Q3	3	3	19.813	0.000283798	0.000594339	2.58711	0.992475	MaG	NGM	12288.9	Uncharacterized protein OS=Bacteroides fragilis (strain ATCC 25285 / DSM 2151 / JCM 11019 / NCTC 9343) OX=272559 GN=BF9343_4116 PE=4 SV=1
Q8RGS1	3	3	23.7274	0.08107	0.0285686	2.60197	0.418391	MaG	NGM	18887.6	N-acylneuraminate-9-phosphatase OS=Fusobacterium nucleatum subsp. nucleatum (strain ATCC 25586 / DSM 15643 / BCRC 10681 / CIP 101130 / JCM 8532 / KCTC 2640 / LMG 13131 / VPI 4355) OX=190304 GN=FN0213 PE=3 SV=1
Q8RFZ7	3	3	16.3226	0.015041	0.00772269	2.64357	0.72924	MaG	NGM	8070.2	Cold shock protein OS=Fusobacterium nucleatum subsp. nucleatum (strain ATCC 25586 / DSM 15643 / BCRC 10681 / CIP 101130 / JCM 8532 / KCTC 2640 / LMG 13131 / VPI 4355) OX=190304 GN=FN0528 PE=4 SV=1
Q1CUH3	3	1	18.4548	0.198308	0.0570022	2.69036	0.243506	MaG	NGM	35638.8	Tetraacyldisaccharide 4'-kinase OS=Helicobacter pylori (strain HPAG1) OX=357544 GN=lpxK PE=3 SV=1
A0A371A3C9	3	3	18.0464	0.314276	0.0846906	2.82153	0.164542	MaG	NGM	26016.5	HEPN_RiboL-PSP domain-containing protein OS=Bacteroides fragilis (strain ATCC 25285 / DSM 2151 / JCM 11019 / NCTC 9343) OX=272559 GN=BF9343_1455 PE=4 SV=1
Q5LGS4	3	2	17.4447	0.00388362	0.00309415	2.87864	0.890601	NGM	MaG	52932.3	Putative glycosyl hydrolase OS=Bacteroides fragilis (strain ATCC 25285 / DSM 2151 / JCM 11019 / NCTC 9343) OX=272559 GN=BF9343_0882 PE=4 SV=1
O05728	3	3	28.4986	0.00462048	0.00332613	2.90077	0.875106	MaG	NGM	11188.8	Endoribonuclease VapD OS=Helicobacter pylori (strain ATCC 700392 / 26695) OX=85962 GN=vapD PE=1 SV=2
A0A009HIR4	3	2	22.1463	0.551142	0.134659	3.00967	0.0883287	NGM	MaG	44545.5	Transposase DDE domain protein OS=Acinetobacter baumannii (strain 1295743) OX=1310613 GN=J512_3519 PE=4 SV=1
A0A380YRS0;Q5LA67	3	2	17.0215	0.0157845	0.00787057	3.1678	0.721773	NGM	MaG	25296.7	Uracil-DNA glycosylase OS=Bacteroides fragilis (strain ATCC 25285 / DSM 2151 / JCM 11019 / NCTC 9343) OX=272559 GN=ung_1 PE=3 SV=1
A0A6D2X5T5;P0ACD8	3	3	15.8022	0.213107	0.0599112	3.18305	0.230442	MaG	NGM	66937.8	Ni/Fe-hydrogenase large subunit OS=Escherichia coli (strain K12) OX=83333 GN=hyaB PE=3 SV=1
A0A380YUK7;Q5LHK2	3	2	18.8066	0.012388	0.00682721	3.29099	0.75812	MaG	NGM	26422.3	Predicted O-linked N-acetylglucosamine transferase_ SPINDLY family OS=Bacteroides fragilis (strain ATCC 25285 / DSM 2151 / JCM 11019 / NCTC 9343) OX=272559 GN=NCTC9343_02255 PE=4 SV=1
A0A009HL44	3	3	17.7896	9.37686e-06	5.28697e-05	3.97026	0.999982	MaG	NGM	6152.19	ATPase associated with various cellular activities family protein OS=Acinetobacter baumannii (strain 1295743) OX=1310613 GN=J512_3784 PE=4 SV=1
Q5LCX0	3	2	23.9852	0.00843028	0.00514936	4.0876	0.809753	MaG	NGM	7975.07	Protein of uncharacterized function (DUF2582) OS=Bacteroides fragilis (strain ATCC 25285 / DSM 2151 / JCM 11019 / NCTC 9343) OX=272559 GN=BF9343_2262 PE=4 SV=1
Q8RI23	3	1	22.8029	0.302162	0.0820291	5.42603	0.170805	MaG	NGM	34218.8	Manganese-binding protein OS=Fusobacterium nucleatum subsp. nucleatum (strain ATCC 25586 / DSM 15643 / BCRC 10681 / CIP 101130 / JCM 8532 / KCTC 2640 / LMG 13131 / VPI 4355) OX=190304 GN=FN1813 PE=3 SV=1
A0A009IJA3;A0A380YXV1;Q5LE46;Q8R6H5	3	2	25.7387	0.0020049	0.00191289	5.46427	0.936972	MaG	NGM	5580.56	Uncharacterized protein OS=Acinetobacter baumannii (strain 1295743) OX=1310613 GN=J512_2852 PE=4 SV=1
A0A380YTH2;Q5L8J9	3	3	23.2247	0.0308119	0.0129796	5.82076	0.607613	NGM	MaG	16842.1	Putative gliding motility protein OS=Bacteroides fragilis (strain ATCC 25285 / DSM 2151 / JCM 11019 / NCTC 9343) OX=272559 GN=gldH PE=4 SV=1
Q8RG58	3	2	22.5967	1.7265e-06	2.10916e-05	9.57144	1	NGM	MaG	37142.2	Delta-aminolevulinic acid dehydratase OS=Fusobacterium nucleatum subsp. nucleatum (strain ATCC 25586 / DSM 15643 / BCRC 10681 / CIP 101130 / JCM 8532 / KCTC 2640 / LMG 13131 / VPI 4355) OX=190304 GN=FN0460 PE=3 SV=1
A0A009HHS8	3	1	19.9228	0.00783316	0.0048895	10.6882	0.818737	MaG	NGM	36436.7	Transposase DDE domain protein OS=Acinetobacter baumannii (strain 1295743) OX=1310613 GN=J512_3771 PE=4 SV=1
Q9ZJS7	3	1	25.0333	0.053462	0.0199932	15.3685	0.501871	MaG	NGM	13548.8	50S ribosomal protein L18 OS=Helicobacter pylori (strain J99 / ATCC 700824) OX=85963 GN=rplR PE=3 SV=1
A0A380YQ99;Q5L9P8	3	1	18.0008	0.0135109	0.00722862	8084.69	0.745438	NGM	MaG	33958.7	Uncharacterized protein OS=Bacteroides fragilis (strain ATCC 25285 / DSM 2151 / JCM 11019 / NCTC 9343) OX=272559 GN=NCTC9343_00710 PE=4 SV=1
Q5L8Q9	3	1	12.7081	3.97624e-07	7.28625e-06	26162.2	1	NGM	MaG	23045.4	Uncharacterized protein OS=Bacteroides fragilis (strain ATCC 25285 / DSM 2151 / JCM 11019 / NCTC 9343) OX=272559 GN=BF9343_3743 PE=4 SV=1
P64649;P64650	2	1	12.2141	0.93165	0.203238	1.00025	0.0507693	NGM	MaG	15602	Universal stress protein HP_0031 OS=Helicobacter pylori (strain ATCC 700392 / 26695) OX=85962 GN=HP_0031 PE=3 SV=1
P41259	2	1	12.1695	0.312022	0.0843934	1.05027	0.165681	NGM	MaG	53417	Cysteine--tRNA ligase OS=Helicobacter pylori (strain ATCC 700392 / 26695) OX=85962 GN=cysS PE=3 SV=2
O25424	2	1	12.8516	0.390292	0.10217	1.05419	0.13199	MaG	NGM	35538.6	Probable L-asparaginase OS=Helicobacter pylori (strain ATCC 700392 / 26695) OX=85962 GN=ansA PE=3 SV=1
A0A6D2XQ98	2	2	11.7681	0.417003	0.107625	1.12996	0.122769	NGM	MaG	14533.5	Relaxosome protein TraM OS=Escherichia coli (strain K12) OX=83333 GN=traM PE=3 SV=1
Q5LEU0	2	1	12.8698	0.6186	0.145795	1.16971	0.0764945	MaG	NGM	72395.2	Putative transketolase OS=Bacteroides fragilis (strain ATCC 25285 / DSM 2151 / JCM 11019 / NCTC 9343) OX=272559 GN=tktB PE=3 SV=1
Q8REC9	2	2	16.8925	0.832974	0.184457	1.1858	0.0546673	MaG	NGM	95579	ATP-dependent RNA helicase OS=Fusobacterium nucleatum subsp. nucleatum (strain ATCC 25586 / DSM 15643 / BCRC 10681 / CIP 101130 / JCM 8532 / KCTC 2640 / LMG 13131 / VPI 4355) OX=190304 GN=FN1179 PE=3 SV=1
A0A6D2W9V9;P0A784	2	1	11.7807	0.45621	0.116109	1.3264	0.110857	NGM	MaG	20872.7	Oligoribonuclease OS=Escherichia coli (strain K12) OX=83333 GN=orn PE=3 SV=1
A0A009II26	2	2	12.4992	0.143952	0.0434214	1.33686	0.304053	MaG	NGM	7382.3	Putative exodeoxyribonuclease VII small subunit OS=Acinetobacter baumannii (strain 1295743) OX=1310613 GN=J512_3246 PE=4 SV=1
A0A009IPM3	2	1	11.7825	0.213332	0.0599112	1.34317	0.230252	MaG	NGM	17872.2	Cupin domain protein OS=Acinetobacter baumannii (strain 1295743) OX=1310613 GN=J512_1956 PE=4 SV=1
A0A009IMC2	2	2	14.3185	0.00232138	0.00206391	1.34498	0.928302	MaG	NGM	31048.3	Alpha/beta hydrolase family protein OS=Acinetobacter baumannii (strain 1295743) OX=1310613 GN=J512_2637 PE=4 SV=1
A0A4S5B4F8;P52599	2	1	12.8635	0.660285	0.153157	1.42054	0.0705518	NGM	MaG	42585.5	Multidrug efflux MFS transporter periplasmic adaptor subunit EmrK OS=Escherichia coli (strain K12) OX=83333 GN=emrK PE=3 SV=1
Q8RFT8	2	2	11.0713	0.664239	0.153579	1.44324	0.0700366	MaG	NGM	50564.5	Transposase OS=Fusobacterium nucleatum subsp. nucleatum (strain ATCC 25586 / DSM 15643 / BCRC 10681 / CIP 101130 / JCM 8532 / KCTC 2640 / LMG 13131 / VPI 4355) OX=190304 GN=FN0599 PE=4 SV=1
Q8R619	2	2	11.9465	0.118085	0.0373079	1.45819	0.342957	NGM	MaG	40881.7	Release factor glutamine methyltransferase OS=Fusobacterium nucleatum subsp. nucleatum (strain ATCC 25586 / DSM 15643 / BCRC 10681 / CIP 101130 / JCM 8532 / KCTC 2640 / LMG 13131 / VPI 4355) OX=190304 GN=prmC PE=3 SV=1
Q8RI44	2	2	12.0935	0.0442602	0.0171703	1.4755	0.538972	MaG	NGM	12554.8	MliC domain-containing protein OS=Fusobacterium nucleatum subsp. nucleatum (strain ATCC 25586 / DSM 15643 / BCRC 10681 / CIP 101130 / JCM 8532 / KCTC 2640 / LMG 13131 / VPI 4355) OX=190304 GN=FN1792 PE=4 SV=1
B2USB4	2	2	10.2586	0.445639	0.113814	1.4816	0.113895	MaG	NGM	39089.6	3-dehydroquinate synthase OS=Helicobacter pylori (strain Shi470) OX=512562 GN=aroB PE=3 SV=1
A0A380YSY3	2	1	12.168	0.0242163	0.0110249	1.51853	0.65086	MaG	NGM	30398	Uncharacterized protein OS=Bacteroides fragilis (strain ATCC 25285 / DSM 2151 / JCM 11019 / NCTC 9343) OX=272559 GN=NCTC9343_01738 PE=4 SV=1
A0A009HP27	2	1	12.3051	0.0283025	0.0123483	1.56819	0.623111	MaG	NGM	5127.86	Uncharacterized protein OS=Acinetobacter baumannii (strain 1295743) OX=1310613 GN=J512_2794 PE=4 SV=1
Q5LBV5	2	2	11.6282	0.0228819	0.0105484	1.57975	0.660709	MaG	NGM	19005.7	Integral membrane protein OS=Bacteroides fragilis (strain ATCC 25285 / DSM 2151 / JCM 11019 / NCTC 9343) OX=272559 GN=yjjB_2 PE=4 SV=1
A0A4S5AXR0;P04036	2	1	13.1479	0.129221	0.0399646	1.61241	0.325152	MaG	NGM	28870.7	4-hydroxy-tetrahydrodipicolinate reductase OS=Escherichia coli (strain K12) OX=83333 GN=dapB PE=3 SV=1
Q8RG23	2	2	11.6795	0.0151719	0.00772269	1.62253	0.727908	MaG	NGM	8529.73	Uncharacterized protein OS=Fusobacterium nucleatum subsp. nucleatum (strain ATCC 25586 / DSM 15643 / BCRC 10681 / CIP 101130 / JCM 8532 / KCTC 2640 / LMG 13131 / VPI 4355) OX=190304 GN=FN0496 PE=4 SV=1
A0A6D2W1S0;P39163	2	2	9.0838	0.0305391	0.0129391	1.69977	0.609247	MaG	NGM	25870.5	Gamma-glutamylcyclotransferase OS=Escherichia coli (strain K12) OX=83333 GN=FAZ83_24055 PE=3 SV=1
A0A4S5B3H2;P30128	2	2	16.6199	0.067678	0.02461	1.77227	0.454764	NGM	MaG	20014.9	Transcription elongation factor GreB OS=Escherichia coli (strain K12) OX=83333 GN=greB PE=3 SV=1
A0A009IJA7;A0A009HAL7;A0A009HDE5;A0A009HHI7;A0A009HK46;A0A009HMU3;A0A009HNN1;A0A009HQD5;A0A009HSF4;A0A009HZJ0;A0A009HZP5;A0A009I570;A0A009I870;A0A009ICF9;A0A009IF94;A0A009IFV7;A0A009IH49;A0A009IIL4;A0A009IIR6;A0A009IN46;A0A009IR26	2	1	10.3843	0.0370002	0.0148199	1.79305	0.573403	MaG	NGM	31739.3	Mutator family transposase OS=Acinetobacter baumannii (strain 1295743) OX=1310613 GN=J512_2788 PE=3 SV=1
A0A009HMM2	2	2	11.283	0.184773	0.0537439	1.842	0.256551	MaG	NGM	41380	Epoxyqueuosine reductase OS=Acinetobacter baumannii (strain 1295743) OX=1310613 GN=queG PE=3 SV=1
A0A009INQ2	2	2	18.2402	0.113962	0.0363182	1.91303	0.35002	MaG	NGM	35775.4	Peptidase S49 family protein OS=Acinetobacter baumannii (strain 1295743) OX=1310613 GN=J512_1355 PE=3 SV=1
Q8REG0	2	1	11.2568	0.120426	0.0378841	2.08743	0.339066	NGM	MaG	14871.9	Hypothetical exported 24-amino acid repeat protein OS=Fusobacterium nucleatum subsp. nucleatum (strain ATCC 25586 / DSM 15643 / BCRC 10681 / CIP 101130 / JCM 8532 / KCTC 2640 / LMG 13131 / VPI 4355) OX=190304 GN=FN1146 PE=4 SV=1
Q8RI58	2	1	12.2906	0.0321608	0.0134704	2.09354	0.5997	NGM	MaG	32040.2	Phosphomethylpyrimidine kinase OS=Fusobacterium nucleatum subsp. nucleatum (strain ATCC 25586 / DSM 15643 / BCRC 10681 / CIP 101130 / JCM 8532 / KCTC 2640 / LMG 13131 / VPI 4355) OX=190304 GN=FN1759 PE=4 SV=1
Q5LDV7	2	1	19.5488	0.00461178	0.00332613	2.2068	0.875282	MaG	NGM	80322.8	Putative polysialic acid capsule transport protein OS=Bacteroides fragilis (strain ATCC 25285 / DSM 2151 / JCM 11019 / NCTC 9343) OX=272559 GN=kpsD_3 PE=4 SV=1
Q8RE73	2	2	16.0891	0.00598765	0.00406373	2.23682	0.849207	MaG	NGM	37192.6	Transcriptional regulator_ DeoR family OS=Fusobacterium nucleatum subsp. nucleatum (strain ATCC 25586 / DSM 15643 / BCRC 10681 / CIP 101130 / JCM 8532 / KCTC 2640 / LMG 13131 / VPI 4355) OX=190304 GN=FN1249 PE=4 SV=1
B2US71;B6JKH0;P56125;Q1CUR3;Q9ZMJ5	2	1	17.9904	0.233209	0.0645048	2.26751	0.214419	MaG	NGM	52236.2	Glutamyl-tRNA reductase OS=Helicobacter pylori (strain Shi470) OX=512562 GN=hemA PE=3 SV=1
A0A4V3YTH4;P33570	2	1	11.6844	0.0245682	0.0111161	2.39148	0.648332	MaG	NGM	73212	Transketolase OS=Escherichia coli (strain K12) OX=83333 GN=tkt PE=3 SV=1
Q8RG40	2	1	14.2634	0.352821	0.0940404	2.41988	0.146726	MaG	NGM	39144.6	4-hydroxy-3-methylbut-2-en-1-yl diphosphate synthase (flavodoxin) OS=Fusobacterium nucleatum subsp. nucleatum (strain ATCC 25586 / DSM 15643 / BCRC 10681 / CIP 101130 / JCM 8532 / KCTC 2640 / LMG 13131 / VPI 4355) OX=190304 GN=ispG PE=3 SV=1
Q8R5X3	2	2	12.4547	0.288497	0.0789039	2.45015	0.178306	MaG	NGM	41224	tRNA-specific 2-thiouridylase MnmA 1 OS=Fusobacterium nucleatum subsp. nucleatum (strain ATCC 25586 / DSM 15643 / BCRC 10681 / CIP 101130 / JCM 8532 / KCTC 2640 / LMG 13131 / VPI 4355) OX=190304 GN=mnmA1 PE=3 SV=1
A0A009IS84	2	2	19.0725	0.00588824	0.00403361	2.4944	0.850983	MaG	NGM	27157.5	Bacterial regulatory s_ gntR family protein OS=Acinetobacter baumannii (strain 1295743) OX=1310613 GN=J512_1129 PE=4 SV=1
A0A6D2WHP1	2	2	11.2295	0.14321	0.0433832	2.50746	0.305056	MaG	NGM	22776.9	Dihydroxyacetone kinase ADP-binding subunit DhaL OS=Escherichia coli (strain K12) OX=83333 GN=dhaL PE=4 SV=1
Q5LC92	2	1	10.1598	0.00151838	0.00156752	2.52623	0.951171	MaG	NGM	10334.1	CRISPR-associated endoribonuclease Cas2 OS=Bacteroides fragilis (strain ATCC 25285 / DSM 2151 / JCM 11019 / NCTC 9343) OX=272559 GN=cas2 PE=3 SV=1
A0A4S5AM50	2	1	11.8918	0.0208864	0.00987697	2.6269	0.676283	NGM	MaG	54844.6	DUF3987 domain-containing protein OS=Escherichia coli (strain K12) OX=83333 GN=FAZ83_24980 PE=4 SV=1
Q8RHV0	2	2	10.9674	5.71522e-06	3.80831e-05	2.68871	0.999995	MaG	NGM	6904.22	Uncharacterized protein OS=Fusobacterium nucleatum subsp. nucleatum (strain ATCC 25586 / DSM 15643 / BCRC 10681 / CIP 101130 / JCM 8532 / KCTC 2640 / LMG 13131 / VPI 4355) OX=190304 GN=FN1892 PE=4 SV=1
Q5LCB5	2	1	12.3184	0.0139887	0.00737655	2.76747	0.740253	NGM	MaG	72312.5	Cobalt-precorrin-5B C(1)-methyltransferase OS=Bacteroides fragilis (strain ATCC 25285 / DSM 2151 / JCM 11019 / NCTC 9343) OX=272559 GN=cbiD PE=3 SV=1
A0A009I9X7	2	2	11.7745	0.0128811	0.0069938	2.866	0.752461	NGM	MaG	25625.1	Smr domain protein OS=Acinetobacter baumannii (strain 1295743) OX=1310613 GN=J512_0597 PE=4 SV=1
Q8RGW4	2	1	12.9087	0.0915053	0.0313419	2.87718	0.393988	MaG	NGM	34292.5	5-methyltetrahydrofolate--homocysteine methyltransferase OS=Fusobacterium nucleatum subsp. nucleatum (strain ATCC 25586 / DSM 15643 / BCRC 10681 / CIP 101130 / JCM 8532 / KCTC 2640 / LMG 13131 / VPI 4355) OX=190304 GN=FN0163 PE=4 SV=1
Q5LCE2	2	2	18.8136	0.000327591	0.000666994	2.92398	0.990955	MaG	NGM	38111.5	L-threonine-O-3-phosphate decarboxylase OS=Bacteroides fragilis (strain ATCC 25285 / DSM 2151 / JCM 11019 / NCTC 9343) OX=272559 GN=cobD_2 PE=4 SV=1
Q8RE50	2	1	11.9983	0.000701182	0.000951764	3.04312	0.977793	MaG	NGM	15359.9	Uncharacterized protein OS=Fusobacterium nucleatum subsp. nucleatum (strain ATCC 25586 / DSM 15643 / BCRC 10681 / CIP 101130 / JCM 8532 / KCTC 2640 / LMG 13131 / VPI 4355) OX=190304 GN=FN1276 PE=4 SV=1
A0A4S5AQY8;P0AF36	2	1	17.2426	0.0414543	0.0163361	3.21062	0.551655	MaG	NGM	9634.83	Cell division protein ZapB OS=Escherichia coli (strain K12) OX=83333 GN=zapB PE=3 SV=1
Q5LBL2	2	1	12.6986	0.0448633	0.0173073	3.22121	0.536339	MaG	NGM	20020.2	Putative transmembrane protein OS=Bacteroides fragilis (strain ATCC 25285 / DSM 2151 / JCM 11019 / NCTC 9343) OX=272559 GN=BF9343_2726 PE=4 SV=1
A0A4S5ASH2	2	1	17.8127	0.006679	0.00441042	3.22715	0.837265	MaG	NGM	8139.19	Uncharacterized protein OS=Escherichia coli (strain K12) OX=83333 GN=FAZ83_23790 PE=4 SV=1
A0A380YSG6;Q5L9B7	2	1	12.7801	0.033205	0.013597	3.45692	0.59376	MaG	NGM	15938.7	50S ribosomal protein L9 OS=Bacteroides fragilis (strain ATCC 25285 / DSM 2151 / JCM 11019 / NCTC 9343) OX=272559 GN=rplI PE=3 SV=1
P64659;P64660	2	1	13.0128	1.69053e-07	4.13043e-06	3.48609	1	MaG	NGM	9410.6	Uncharacterized protein HP_0386 OS=Helicobacter pylori (strain ATCC 700392 / 26695) OX=85962 GN=HP_0386 PE=4 SV=1
Q5L8M9	2	1	24.802	0.48872	0.12226	3.75819	0.102236	NGM	MaG	9549.89	Uncharacterized protein OS=Bacteroides fragilis (strain ATCC 25285 / DSM 2151 / JCM 11019 / NCTC 9343) OX=272559 GN=BF9343_3777 PE=4 SV=1
Q8RI97	2	1	12.1476	0.570202	0.137482	3.9165	0.0846801	NGM	MaG	39035.5	Uncharacterized protein OS=Fusobacterium nucleatum subsp. nucleatum (strain ATCC 25586 / DSM 15643 / BCRC 10681 / CIP 101130 / JCM 8532 / KCTC 2640 / LMG 13131 / VPI 4355) OX=190304 GN=FN1714 PE=4 SV=1
Q1CR79	2	1	12.8435	0.678636	0.155446	4.36231	0.0682279	MaG	NGM	32008.8	NAD kinase OS=Helicobacter pylori (strain HPAG1) OX=357544 GN=nadK PE=3 SV=1
A0A4S5ATD1;P62707	2	2	18.0383	0.000172383	0.000407591	5.16999	0.996178	NGM	MaG	28556.4	2_3-bisphosphoglycerate-dependent phosphoglycerate mutase OS=Escherichia coli (strain K12) OX=83333 GN=gpmA PE=3 SV=1
Q5LCH7	2	2	9.804	0.54435	0.133444	5.26382	0.0896918	NGM	MaG	15098.3	Uncharacterized protein conserved in bacteria OS=Bacteroides fragilis (strain ATCC 25285 / DSM 2151 / JCM 11019 / NCTC 9343) OX=272559 GN=yjbR_2 PE=4 SV=1
A0A6D2W7D8	2	1	17.3727	0.00193466	0.00189075	5.28112	0.938954	MaG	NGM	17687.3	DNA repair protein RadC OS=Escherichia coli (strain K12) OX=83333 GN=radC PE=4 SV=1
O25237	2	1	10.2301	0.107361	0.0352884	6.35318	0.361921	MaG	NGM	10249.8	Uncharacterized protein HP_0495 OS=Helicobacter pylori (strain ATCC 700392 / 26695) OX=85962 GN=HP_0495 PE=1 SV=1
A0A009I734	2	1	12.7199	4.83745e-08	3.54576e-06	9.82834	1	NGM	MaG	74903.3	Heavy metal efflux pump_ CzcA family protein OS=Acinetobacter baumannii (strain 1295743) OX=1310613 GN=J512_1400 PE=3 SV=1
A0A4S5B001;P09835	2	1	12.4692	0.207905	0.0588917	11.1376	0.234901	NGM	MaG	56744.2	Signal transduction histidine-protein kinase/phosphatase UhpB OS=Escherichia coli (strain K12) OX=83333 GN=uhpB PE=4 SV=1
Q5LGW2	2	1	11.7496	0.000616485	0.000868984	147.488	0.980754	NGM	MaG	64353.3	Putative carboxy-terminal protease OS=Bacteroides fragilis (strain ATCC 25285 / DSM 2151 / JCM 11019 / NCTC 9343) OX=272559 GN=ctpA PE=3 SV=1
Q8RFD2	2	1	11.9197	1.29033e-07	4.13043e-06	18774.6	1	NGM	MaG	48069	M18 family aminopeptidase OS=Fusobacterium nucleatum subsp. nucleatum (strain ATCC 25586 / DSM 15643 / BCRC 10681 / CIP 101130 / JCM 8532 / KCTC 2640 / LMG 13131 / VPI 4355) OX=190304 GN=FN0775 PE=3 SV=1
Q5LF90	2	1	12.6326	0.0123833	0.00682721	Infinity	0.758175	NGM	MaG	29799.6	Partitioning protein OS=Bacteroides fragilis (strain ATCC 25285 / DSM 2151 / JCM 11019 / NCTC 9343) OX=272559 GN=soj_2 PE=4 SV=1

## Sheet: S6_NGM_MiG_HPpD
Accession	Peptide count	Unique peptides	Confidence score	Anova (p)	q Value	Max fold change	Power	Highest mean condition	Lowest mean condition	Mass	Description
A0A380YYU9;Q5LD89	77	69	451.681	0.85761	0.677925	1.00681	0.053393	MiG	NGM	55261.3	ATP synthase subunit beta OS=Bacteroides fragilis (strain ATCC 25285 / DSM 2151 / JCM 11019 / NCTC 9343) OX=272559 GN=atpD PE=3 SV=1
Q5LDX0;A0A380YZY7;A0A380YR89;A0A6D2X0H4;Q5L914;Q8R5Y4;Q8R6E0	48	40	303.676	0.201069	0.575629	1.24683	0.242783	NGM	MiG	85607.3	Uncharacterized protein OS=Bacteroides fragilis (strain ATCC 25285 / DSM 2151 / JCM 11019 / NCTC 9343) OX=272559 GN=BF9343_1904 PE=4 SV=1
Q8RGE2	46	40	372.115	0.766351	0.648368	1.14646	0.0593576	MiG	NGM	50219.4	ATP synthase subunit beta OS=Fusobacterium nucleatum subsp. nucleatum (strain ATCC 25586 / DSM 15643 / BCRC 10681 / CIP 101130 / JCM 8532 / KCTC 2640 / LMG 13131 / VPI 4355) OX=190304 GN=atpD PE=1 SV=1
A0A009I5C9;A0A009IP20;Q8RDU5;Q8RG84;Q8RHT1	42	38	240.937	0.429451	0.575629	1.09127	0.119277	NGM	MiG	205429	Uncharacterized protein OS=Acinetobacter baumannii (strain 1295743) OX=1310613 GN=J512_2013 PE=4 SV=1
Q5LC98	38	34	233.193	0.871478	0.677925	1.05557	0.0527571	NGM	MiG	100645	Pyruvate_ phosphate dikinase OS=Bacteroides fragilis (strain ATCC 25285 / DSM 2151 / JCM 11019 / NCTC 9343) OX=272559 GN=ppdK PE=3 SV=1
Q5LIG4	32	30	200.438	0.74967	0.648368	1.01883	0.0608032	NGM	MiG	135417	Putative Alpha-mannosidase OS=Bacteroides fragilis (strain ATCC 25285 / DSM 2151 / JCM 11019 / NCTC 9343) OX=272559 GN=man PE=3 SV=1
Q48252;Q9ZLT4	32	30	200.886	0.602785	0.624963	1.21614	0.0791872	MiG	NGM	112648	Type IV secretion system protein CagE OS=Helicobacter pylori (strain ATCC 700392 / 26695) OX=85962 GN=cagE PE=1 SV=2
Q5LEE2;A0A380YVT1;A0A4S5AZB3;A0A4S5B4K0;A0A4V6S6W5;P76362	31	29	181.797	0.565462	0.610841	1.02172	0.0857883	MiG	NGM	99598.2	Beta-mannosidase OS=Bacteroides fragilis (strain ATCC 25285 / DSM 2151 / JCM 11019 / NCTC 9343) OX=272559 GN=bmnA PE=3 SV=1
P55991	30	10	194.691	0.367008	0.575629	1.38639	0.141562	NGM	MiG	84222.4	DNA topoisomerase 1 OS=Helicobacter pylori (strain ATCC 700392 / 26695) OX=85962 GN=topA PE=1 SV=1
A0A009HW70	29	25	151.966	0.630346	0.633748	1.09553	0.0748724	NGM	MiG	144320	Tape measure domain protein OS=Acinetobacter baumannii (strain 1295743) OX=1310613 GN=J512_0646 PE=4 SV=1
A0A380YZS6	27	25	165.874	0.306644	0.575629	1.10932	0.169407	NGM	MiG	148490	Putative cobalamin biosynthesis-related membrane protein OS=Bacteroides fragilis (strain ATCC 25285 / DSM 2151 / JCM 11019 / NCTC 9343) OX=272559 GN=cobN_1 PE=4 SV=1
Q8RDW0	26	25	142.975	0.926404	0.694941	1.01138	0.0508972	NGM	MiG	69589.8	Uncharacterized protein OS=Fusobacterium nucleatum subsp. nucleatum (strain ATCC 25586 / DSM 15643 / BCRC 10681 / CIP 101130 / JCM 8532 / KCTC 2640 / LMG 13131 / VPI 4355) OX=190304 GN=FN1385 PE=4 SV=1
Q5LEB7	23	20	143.465	0.363077	0.575629	1.22097	0.143164	MiG	NGM	107262	Type I restriction enzyme R Protein OS=Bacteroides fragilis (strain ATCC 25285 / DSM 2151 / JCM 11019 / NCTC 9343) OX=272559 GN=hsdR PE=1 SV=1
Q9ZMV7	22	2	151.042	0.367008	0.575629	1.38639	0.141562	NGM	MiG	84289.8	DNA topoisomerase 1 OS=Helicobacter pylori (strain J99 / ATCC 700824) OX=85963 GN=topA PE=3 SV=1
A0A380YUW3;Q5LH30	21	17	109.08	0.610993	0.627277	1.21233	0.0778549	NGM	MiG	133720	DNA helicase OS=Bacteroides fragilis (strain ATCC 25285 / DSM 2151 / JCM 11019 / NCTC 9343) OX=272559 GN=NCTC9343_02433 PE=3 SV=1
A0A009IJB7	20	16	121.381	0.274329	0.575629	1.57721	0.187775	MiG	NGM	127978	Phage integrase family protein OS=Acinetobacter baumannii (strain 1295743) OX=1310613 GN=J512_2803 PE=4 SV=1
Q5L9C7	19	16	113.031	0.401912	0.575629	1.32317	0.128424	NGM	MiG	106621	4-alpha-glucanotransferase OS=Bacteroides fragilis (strain ATCC 25285 / DSM 2151 / JCM 11019 / NCTC 9343) OX=272559 GN=malQ PE=3 SV=1
A0A4S5AVD1;Q8REN3	18	6	103.253	0.256916	0.575629	1.15245	0.198951	MiG	NGM	77969.6	Sulfoquinovosidase OS=Escherichia coli (strain K12) OX=83333 GN=yihQ PE=3 SV=1
Q8RF61	18	14	108.899	0.106779	0.575629	1.7621	0.366536	NGM	MiG	91782	Alpha-1_4 glucan phosphorylase OS=Fusobacterium nucleatum subsp. nucleatum (strain ATCC 25586 / DSM 15643 / BCRC 10681 / CIP 101130 / JCM 8532 / KCTC 2640 / LMG 13131 / VPI 4355) OX=190304 GN=FN0857 PE=3 SV=1
P23909	17	3	99.1557	0.940092	0.694941	1.10982	0.0505938	MiG	NGM	95589.3	DNA mismatch repair protein MutS OS=Escherichia coli (strain K12) OX=83333 GN=mutS PE=1 SV=1
P33341	17	15	99.3484	0.388548	0.575629	1.21434	0.133236	NGM	MiG	92510.4	Outer membrane usher protein YehB OS=Escherichia coli (strain K12) OX=83333 GN=yehB PE=2 SV=1
A0A009IU53	16	9	88.2852	0.777061	0.64925	1.00811	0.05849	MiG	NGM	97428.8	Translation initiation factor IF-2 OS=Acinetobacter baumannii (strain 1295743) OX=1310613 GN=infB PE=3 SV=1
A0A4S5AYP1	16	2	93.5716	0.94025	0.694941	1.10982	0.0505906	MiG	NGM	95655.4	DNA mismatch repair protein MutS OS=Escherichia coli (strain K12) OX=83333 GN=mutS PE=3 SV=1
Q8REJ8	16	13	98.5485	0.118361	0.575629	1.78675	0.345714	NGM	MiG	108891	UvrABC system protein A OS=Fusobacterium nucleatum subsp. nucleatum (strain ATCC 25586 / DSM 15643 / BCRC 10681 / CIP 101130 / JCM 8532 / KCTC 2640 / LMG 13131 / VPI 4355) OX=190304 GN=uvrA PE=3 SV=1
Q9ZJU5	15	13	90.7986	0.0825608	0.575629	1.61486	0.419048	NGM	MiG	57100.6	Anthranilate synthase component 1 OS=Helicobacter pylori (strain J99 / ATCC 700824) OX=85963 GN=trpE PE=3 SV=1
Q8RDS2	14	11	85.2972	0.950837	0.698147	1.02461	0.0503996	NGM	MiG	78407	Tetratricopeptide repeat family protein OS=Fusobacterium nucleatum subsp. nucleatum (strain ATCC 25586 / DSM 15643 / BCRC 10681 / CIP 101130 / JCM 8532 / KCTC 2640 / LMG 13131 / VPI 4355) OX=190304 GN=FN1434 PE=4 SV=1
A0A6D2W465;P0A6Y8	14	13	74.7987	0.443261	0.57999	1.04171	0.115046	MiG	NGM	69172.1	Chaperone protein DnaK OS=Escherichia coli (strain K12) OX=83333 GN=dnaK PE=2 SV=1
Q8RH52	14	12	74.9477	0.503255	0.597341	1.16116	0.0990291	MiG	NGM	58634.1	Metal-dependent carboxypeptidase OS=Fusobacterium nucleatum subsp. nucleatum (strain ATCC 25586 / DSM 15643 / BCRC 10681 / CIP 101130 / JCM 8532 / KCTC 2640 / LMG 13131 / VPI 4355) OX=190304 GN=FN0061 PE=3 SV=1
Q8RH60	14	11	78.8671	0.272559	0.575629	1.31163	0.188867	MiG	NGM	58678.2	Urocanate reductase OS=Fusobacterium nucleatum subsp. nucleatum (strain ATCC 25586 / DSM 15643 / BCRC 10681 / CIP 101130 / JCM 8532 / KCTC 2640 / LMG 13131 / VPI 4355) OX=190304 GN=FN0050 PE=3 SV=1
Q8R5Z3	13	12	85.4618	0.321537	0.575629	1.15688	0.161833	NGM	MiG	110809	DNA/RNA helicase (DEAD/DEAH BOX family) OS=Fusobacterium nucleatum subsp. nucleatum (strain ATCC 25586 / DSM 15643 / BCRC 10681 / CIP 101130 / JCM 8532 / KCTC 2640 / LMG 13131 / VPI 4355) OX=190304 GN=FN1974 PE=4 SV=1
P32138	13	1	78.9145	0.189008	0.575629	1.22942	0.254299	MiG	NGM	77902.4	Sulfoquinovosidase OS=Escherichia coli (strain K12) OX=83333 GN=yihQ PE=1 SV=3
B2USI5;B6JKS8	13	4	76.9835	0.163875	0.575629	1.40636	0.281444	NGM	MiG	67411.9	Elongation factor 4 OS=Helicobacter pylori (strain Shi470) OX=512562 GN=lepA PE=3 SV=1
Q9ZKE4	12	3	74.0588	0.532137	0.597341	1.05805	0.0925036	NGM	MiG	71163.7	Primosomal protein N' OS=Helicobacter pylori (strain J99 / ATCC 700824) OX=85963 GN=priA PE=3 SV=1
A0A009ILQ7	12	10	65.688	0.487557	0.590677	1.05898	0.102879	NGM	MiG	123032	DEAD/DEAH box helicase family protein OS=Acinetobacter baumannii (strain 1295743) OX=1310613 GN=J512_2067 PE=4 SV=1
Q8RHQ8	12	8	74.7917	0.588783	0.62298	1.06617	0.0815571	NGM	MiG	97405.1	Chaperone protein ClpB OS=Fusobacterium nucleatum subsp. nucleatum (strain ATCC 25586 / DSM 15643 / BCRC 10681 / CIP 101130 / JCM 8532 / KCTC 2640 / LMG 13131 / VPI 4355) OX=190304 GN=clpB PE=3 SV=2
A0A009HXA1	12	8	61.0747	0.647943	0.644932	1.073	0.0723459	NGM	MiG	102148	Pyruvate dehydrogenase E1 component OS=Acinetobacter baumannii (strain 1295743) OX=1310613 GN=aceE PE=4 SV=1
A0A6D2XSN2;P0DP21	12	9	65.2655	0.531126	0.597341	1.30794	0.0927206	NGM	MiG	36025.4	Rpn family recombination-promoting nuclease/putative transposase OS=Escherichia coli (strain K12) OX=83333 GN=FAZ83_12895 PE=3 SV=1
Q9ZM93;B5ZAB8;O25122;Q1CUF5	12	3	71.0074	0.13548	0.575629	1.35121	0.318701	NGM	MiG	67766.2	Elongation factor 4 OS=Helicobacter pylori (strain J99 / ATCC 700824) OX=85963 GN=lepA PE=3 SV=1
A0A009HWH0	12	9	58.2366	0.154977	0.575629	1.35774	0.292262	NGM	MiG	141694	RecBCD enzyme subunit RecC OS=Acinetobacter baumannii (strain 1295743) OX=1310613 GN=recC PE=3 SV=1
A0A009IJ94;A0A009IHM1;Q8RGG8	12	10	64.2304	0.136567	0.575629	1.67108	0.317116	MiG	NGM	119346	Type I restriction enzyme R Protein OS=Acinetobacter baumannii (strain 1295743) OX=1310613 GN=J512_3684 PE=3 SV=1
A0A380YS49;Q5L890;A0A009IKQ1;A0A4S5AL30;A0A4S5ARJ6	11	9	55.588	0.615333	0.627277	1.00629	0.0771668	NGM	MiG	43808.3	Elongation factor Tu OS=Bacteroides fragilis (strain ATCC 25285 / DSM 2151 / JCM 11019 / NCTC 9343) OX=272559 GN=tuf PE=3 SV=1
Q8R604	11	8	60.0398	0.752625	0.648368	1.01743	0.0605386	MiG	NGM	78085.8	Protein Translation Elongation Factor G (EF-G) OS=Fusobacterium nucleatum subsp. nucleatum (strain ATCC 25586 / DSM 15643 / BCRC 10681 / CIP 101130 / JCM 8532 / KCTC 2640 / LMG 13131 / VPI 4355) OX=190304 GN=FN1546 PE=3 SV=1
A0A4S5B3J9;P10441	11	10	62.2437	0.432374	0.575629	1.09659	0.118363	NGM	MiG	42786.8	Lipid-A-disaccharide synthase OS=Escherichia coli (strain K12) OX=83333 GN=lpxB PE=3 SV=1
O25149	11	1	63.2257	0.372746	0.575629	1.09835	0.139272	NGM	MiG	71216.7	Primosomal protein N' OS=Helicobacter pylori (strain ATCC 700392 / 26695) OX=85962 GN=priA PE=3 SV=1
Q9ZMM2	11	2	83.6751	0.687101	0.648368	1.11093	0.067314	MiG	NGM	71311.4	Chaperone protein HtpG OS=Helicobacter pylori (strain J99 / ATCC 700824) OX=85963 GN=htpG PE=3 SV=1
P56123	11	7	57.0868	0.1116	0.575629	1.31539	0.357587	MiG	NGM	74618.9	Ribonuclease R OS=Helicobacter pylori (strain ATCC 700392 / 26695) OX=85962 GN=rnr PE=3 SV=1
B5Z9I6;B6JP47;P55975;Q1CR51	11	3	63.884	0.0809241	0.575629	1.45218	0.423149	MiG	NGM	39970.2	Elongation factor Ts OS=Helicobacter pylori (strain G27) OX=563041 GN=tsf PE=3 SV=1
Q59467	11	8	59.3735	0.64842	0.644932	2.16274	0.0722798	MiG	NGM	81806.3	Copper-transporting ATPase OS=Helicobacter pylori OX=210 GN=copA PE=3 SV=1
Q8RFA3	10	8	75.3593	0.456418	0.57999	1.04483	0.111217	NGM	MiG	44947.1	Transcriptional regulator_ TetR family OS=Fusobacterium nucleatum subsp. nucleatum (strain ATCC 25586 / DSM 15643 / BCRC 10681 / CIP 101130 / JCM 8532 / KCTC 2640 / LMG 13131 / VPI 4355) OX=190304 GN=FN0813 PE=4 SV=1
A0A009HN45	10	9	54.6603	0.847572	0.677925	1.05264	0.0538962	NGM	MiG	110234	DEAD/DEAH box helicase family protein OS=Acinetobacter baumannii (strain 1295743) OX=1310613 GN=J512_3139 PE=4 SV=1
Q8RIF1	10	8	73.3207	0.61804	0.627277	1.06386	0.0767434	NGM	MiG	30287.2	Oligopeptide transport ATP-binding protein oppD OS=Fusobacterium nucleatum subsp. nucleatum (strain ATCC 25586 / DSM 15643 / BCRC 10681 / CIP 101130 / JCM 8532 / KCTC 2640 / LMG 13131 / VPI 4355) OX=190304 GN=FN1649 PE=4 SV=1
Q5LDT3	10	7	63.1203	0.757994	0.648368	1.06928	0.0600673	NGM	MiG	52383.5	Protein of uncharacterized function (DUF877) OS=Bacteroides fragilis (strain ATCC 25285 / DSM 2151 / JCM 11019 / NCTC 9343) OX=272559 GN=BF9343_1941 PE=4 SV=1
Q5LIG5	10	8	53.6016	0.767952	0.648368	1.10414	0.059225	NGM	MiG	93286.9	TonB-dependent Receptor Plug Domain OS=Bacteroides fragilis (strain ATCC 25285 / DSM 2151 / JCM 11019 / NCTC 9343) OX=272559 GN=BF9343_0282 PE=4 SV=1
P14565;A0A009HQ41;A0A6D2XWX2;B5ZA06;P39830;P55994;P77596;Q5LEM5;Q8R6B8;Q8RHP2;Q8RIG3	10	9	66.1072	0.282729	0.575629	1.11685	0.182722	NGM	MiG	192016	Multifunctional conjugation protein TraI OS=Escherichia coli (strain K12) OX=83333 GN=traI PE=1 SV=2
Q8REN0	10	8	70.2446	0.460094	0.58016	1.20956	0.110181	NGM	MiG	87587.4	DNA topoisomerase 1 OS=Fusobacterium nucleatum subsp. nucleatum (strain ATCC 25586 / DSM 15643 / BCRC 10681 / CIP 101130 / JCM 8532 / KCTC 2640 / LMG 13131 / VPI 4355) OX=190304 GN=topA PE=3 SV=1
A0A380YTT7;Q5L879	10	7	52.4327	0.390622	0.575629	1.27914	0.132472	NGM	MiG	97132	Primosomal protein N' OS=Bacteroides fragilis (strain ATCC 25285 / DSM 2151 / JCM 11019 / NCTC 9343) OX=272559 GN=priA PE=3 SV=1
Q5L8N9	10	7	56.8729	0.450479	0.57999	1.51509	0.112922	MiG	NGM	73150.5	ParB-like partition proteins OS=Bacteroides fragilis (strain ATCC 25285 / DSM 2151 / JCM 11019 / NCTC 9343) OX=272559 GN=parB_1 PE=3 SV=1
Q5L850	10	10	50.7919	0.00328501	0.39798	1.63303	0.911751	MiG	NGM	9976.37	Uncharacterized protein OS=Bacteroides fragilis (strain ATCC 25285 / DSM 2151 / JCM 11019 / NCTC 9343) OX=272559 GN=BF9343_3966 PE=4 SV=1
A0A380Z688;Q5LC85	10	8	62.8327	0.240219	0.575629	1.66676	0.210658	MiG	NGM	67029.3	Elongation factor 4 OS=Bacteroides fragilis (strain ATCC 25285 / DSM 2151 / JCM 11019 / NCTC 9343) OX=272559 GN=lepA PE=3 SV=1
Q8RE78	10	9	51.475	0.00170908	0.39798	1.9076	0.951423	MiG	NGM	29127.2	Lipopolysaccharide core biosynthesis protein rfaY OS=Fusobacterium nucleatum subsp. nucleatum (strain ATCC 25586 / DSM 15643 / BCRC 10681 / CIP 101130 / JCM 8532 / KCTC 2640 / LMG 13131 / VPI 4355) OX=190304 GN=FN1240 PE=4 SV=1
A0A380YZU6;Q5LIJ7	9	6	43.9657	0.655406	0.644932	1.03439	0.0713254	NGM	MiG	41258	UDP-N-acetylglucosamine--N-acetylmuramyl-(pentapeptide) pyrophosphoryl-undecaprenol N-acetylglucosamine transferase OS=Bacteroides fragilis (strain ATCC 25285 / DSM 2151 / JCM 11019 / NCTC 9343) OX=272559 GN=murG PE=3 SV=1
Q5L9K1	9	7	48.5999	0.803944	0.660327	1.06303	0.0565142	MiG	NGM	32725.8	Conserved hypothetical dehydrogenase protein OS=Bacteroides fragilis (strain ATCC 25285 / DSM 2151 / JCM 11019 / NCTC 9343) OX=272559 GN=ydaD PE=4 SV=1
A0A380Z0M6;Q5LE70	9	8	48.9472	0.618732	0.627277	1.06386	0.0766359	NGM	MiG	76765.7	Fructose-1_6-bisphosphatase class 3 OS=Bacteroides fragilis (strain ATCC 25285 / DSM 2151 / JCM 11019 / NCTC 9343) OX=272559 GN=fbp PE=3 SV=1
Q8R642	9	8	52.414	0.875806	0.677925	1.09991	0.0525726	NGM	MiG	39698.5	Peptidase M20 domain-containing protein 2 OS=Fusobacterium nucleatum subsp. nucleatum (strain ATCC 25586 / DSM 15643 / BCRC 10681 / CIP 101130 / JCM 8532 / KCTC 2640 / LMG 13131 / VPI 4355) OX=190304 GN=FN1186 PE=3 SV=1
Q8RFD1	9	6	51.0103	0.998017	0.710129	1.16084	0.0500006	NGM	MiG	68058.3	Elongation factor 4 OS=Fusobacterium nucleatum subsp. nucleatum (strain ATCC 25586 / DSM 15643 / BCRC 10681 / CIP 101130 / JCM 8532 / KCTC 2640 / LMG 13131 / VPI 4355) OX=190304 GN=lepA PE=3 SV=1
A0A6D2XN76	9	6	53.9687	0.794349	0.659159	1.25298	0.0571868	NGM	MiG	157725	Autotransporter outer membrane beta-barrel domain-containing protein OS=Escherichia coli (strain K12) OX=83333 GN=FAZ83_22200 PE=4 SV=1
A0A6D2W855;P76272	9	8	48.7949	0.549889	0.602889	1.28943	0.0888241	NGM	MiG	94931.6	MCE family protein OS=Escherichia coli (strain K12) OX=83333 GN=FAZ83_02115 PE=4 SV=1
Q9ZJ71	9	1	53.0175	0.176717	0.575629	1.37987	0.266995	MiG	NGM	40030.2	Elongation factor Ts OS=Helicobacter pylori (strain J99 / ATCC 700824) OX=85963 GN=tsf PE=3 SV=1
Q1CUU4	9	1	65.6346	0.110565	0.575629	1.46147	0.359472	MiG	NGM	71504.7	Chaperone protein HtpG OS=Helicobacter pylori (strain HPAG1) OX=357544 GN=htpG PE=3 SV=1
A0A6D2WD14;P77402	9	8	57.6302	0.152405	0.575629	1.5722	0.295525	NGM	MiG	35265.6	AraC family transcriptional regulator OS=Escherichia coli (strain K12) OX=83333 GN=FAZ83_02820 PE=4 SV=1
Q8R600	9	7	52.553	0.311761	0.575629	1.78125	0.166747	NGM	MiG	33191.8	Elongation factor Ts OS=Fusobacterium nucleatum subsp. nucleatum (strain ATCC 25586 / DSM 15643 / BCRC 10681 / CIP 101130 / JCM 8532 / KCTC 2640 / LMG 13131 / VPI 4355) OX=190304 GN=tsf PE=3 SV=2
P56116	9	2	57.998	0.0183028	0.575629	2.26192	0.706539	MiG	NGM	71445.4	Chaperone protein HtpG OS=Helicobacter pylori (strain ATCC 700392 / 26695) OX=85962 GN=htpG PE=3 SV=1
P22523;A0A6D2W8X7	8	7	48.9804	0.445545	0.57999	1.04009	0.114367	NGM	MiG	170801	Chromosome partition protein MukB OS=Escherichia coli (strain K12) OX=83333 GN=mukB PE=1 SV=2
A0A4S5AW87;P06710	8	7	45.3005	0.847768	0.677925	1.04133	0.053886	MiG	NGM	71379.8	DNA polymerase III subunit gamma/tau OS=Escherichia coli (strain K12) OX=83333 GN=dnaX PE=3 SV=1
A0A380YVX9;Q5LG30	8	7	44.091	0.540773	0.597341	1.04745	0.0906836	NGM	MiG	68765.8	Chaperone protein DnaK OS=Bacteroides fragilis (strain ATCC 25285 / DSM 2151 / JCM 11019 / NCTC 9343) OX=272559 GN=dnaK2 PE=2 SV=1
Q9ZKF6	8	7	51.7855	0.725862	0.648368	1.09917	0.0630722	MiG	NGM	62699.5	30S ribosomal protein S1 OS=Helicobacter pylori (strain J99 / ATCC 700824) OX=85963 GN=rpsA PE=3 SV=1
Q5LCT8	8	8	55.293	0.711292	0.648368	1.12887	0.0645848	MiG	NGM	20750.6	Uncharacterized protein OS=Bacteroides fragilis (strain ATCC 25285 / DSM 2151 / JCM 11019 / NCTC 9343) OX=272559 GN=BF9343_2294 PE=4 SV=1
Q5L7X1	8	6	49.6448	0.657551	0.644932	1.30057	0.0710377	MiG	NGM	69189.7	Metal-dependent hydrolase OS=Bacteroides fragilis (strain ATCC 25285 / DSM 2151 / JCM 11019 / NCTC 9343) OX=272559 GN=BF9343_4047 PE=4 SV=1
A0A6D2XN30;P0A7K2	8	7	57.7581	0.358173	0.575629	1.43507	0.145198	NGM	MiG	12295.2	50S ribosomal protein L7/L12 OS=Escherichia coli (strain K12) OX=83333 GN=rplL PE=3 SV=1
Q8RH15	8	8	52.1976	0.197433	0.575629	1.45256	0.246163	NGM	MiG	16728	Putative_PNPOx domain-containing protein OS=Fusobacterium nucleatum subsp. nucleatum (strain ATCC 25586 / DSM 15643 / BCRC 10681 / CIP 101130 / JCM 8532 / KCTC 2640 / LMG 13131 / VPI 4355) OX=190304 GN=FN0106 PE=4 SV=1
A0A6D2XVZ4;P30845	8	5	48.7602	0.427371	0.575629	1.49384	0.119934	MiG	NGM	62380.5	Phosphoethanolamine transferase EptA OS=Escherichia coli (strain K12) OX=83333 GN=eptA PE=4 SV=1
Q5LA06	7	5	45.2771	0.747854	0.648368	1.00481	0.0609677	MiG	NGM	41465	Multifunctional fusion protein OS=Bacteroides fragilis (strain ATCC 25285 / DSM 2151 / JCM 11019 / NCTC 9343) OX=272559 GN=msrAB PE=3 SV=1
A0A4S4NTP9	7	2	37.819	0.222454	0.575629	1.03302	0.22434	NGM	MiG	21214.5	Elongation factor Tu (Fragment) OS=Escherichia coli (strain K12) OX=83333 GN=FAZ83_25705 PE=4 SV=1
A0A009HZ58	7	6	34.5344	0.738902	0.648368	1.06072	0.0617989	NGM	MiG	18625.1	Gluconokinase OS=Acinetobacter baumannii (strain 1295743) OX=1310613 GN=J512_3897 PE=3 SV=1
Q8R653	7	6	39.2334	0.398656	0.575629	1.07493	0.129573	NGM	MiG	47185.4	Zinc protease OS=Fusobacterium nucleatum subsp. nucleatum (strain ATCC 25586 / DSM 15643 / BCRC 10681 / CIP 101130 / JCM 8532 / KCTC 2640 / LMG 13131 / VPI 4355) OX=190304 GN=FN1029 PE=3 SV=1
Q5LIU3	7	3	33.8261	0.599124	0.624963	1.09734	0.0797949	NGM	MiG	116854	Putative AcrB/AcrD family RND transport protein OS=Bacteroides fragilis (strain ATCC 25285 / DSM 2151 / JCM 11019 / NCTC 9343) OX=272559 GN=bepE_4 PE=3 SV=1
Q8RFK2	7	6	37.5001	0.397049	0.575629	1.12162	0.130145	NGM	MiG	102345	DNA mismatch repair protein MutS OS=Fusobacterium nucleatum subsp. nucleatum (strain ATCC 25586 / DSM 15643 / BCRC 10681 / CIP 101130 / JCM 8532 / KCTC 2640 / LMG 13131 / VPI 4355) OX=190304 GN=mutS PE=3 SV=1
A0A6D2XGU8	7	5	51.267	0.695974	0.648368	1.1226	0.0662807	MiG	NGM	47349.1	Uncharacterized protein OS=Escherichia coli (strain K12) OX=83333 GN=FAZ83_00590 PE=4 SV=1
Q9ZM57;B2USM3;B5ZAF5;B6JKW4;Q1CUB7	7	6	39.2036	0.411903	0.575629	1.19416	0.124991	MiG	NGM	37337.3	Holliday junction ATP-dependent DNA helicase RuvB OS=Helicobacter pylori (strain J99 / ATCC 700824) OX=85963 GN=ruvB PE=3 SV=1
Q5LB85	7	4	36.6417	0.302623	0.575629	1.21257	0.171542	NGM	MiG	125430	Putative exported protein OS=Bacteroides fragilis (strain ATCC 25285 / DSM 2151 / JCM 11019 / NCTC 9343) OX=272559 GN=BF9343_2856 PE=4 SV=1
Q8REF6	7	5	35.9644	0.760014	0.648368	1.28466	0.0598931	MiG	NGM	108826	PDDEXK_1 domain-containing protein OS=Fusobacterium nucleatum subsp. nucleatum (strain ATCC 25586 / DSM 15643 / BCRC 10681 / CIP 101130 / JCM 8532 / KCTC 2640 / LMG 13131 / VPI 4355) OX=190304 GN=FN1150 PE=4 SV=1
A0A4S4PSM9;Q46857	7	6	38.2752	0.863244	0.677925	1.312	0.0531264	MiG	NGM	31166.7	2_5-didehydrogluconate reductase DkgA OS=Escherichia coli (strain K12) OX=83333 GN=dkgA PE=4 SV=1
A0A4S5B046;P28249	7	6	45.4444	0.395092	0.575629	1.40498	0.130848	NGM	MiG	68986	Outer membrane assembly protein AsmA OS=Escherichia coli (strain K12) OX=83333 GN=asmA PE=4 SV=1
Q8RIQ6	7	5	35.8584	0.383811	0.575629	1.43642	0.135005	NGM	MiG	59023.5	Hypothetical exported 24-amino acid repeat protein OS=Fusobacterium nucleatum subsp. nucleatum (strain ATCC 25586 / DSM 15643 / BCRC 10681 / CIP 101130 / JCM 8532 / KCTC 2640 / LMG 13131 / VPI 4355) OX=190304 GN=FN1514 PE=4 SV=1
P33227	7	7	39.4611	0.295112	0.575629	1.44788	0.17564	MiG	NGM	19397.7	Putative uncharacterized protein StfE OS=Escherichia coli (strain K12) OX=83333 GN=stfE PE=5 SV=3
Q5LHD1;P77286	7	6	40.8065	0.244326	0.575629	1.45688	0.207681	MiG	NGM	71893.4	Domain of Uncharacterized Function (DUF349) OS=Bacteroides fragilis (strain ATCC 25285 / DSM 2151 / JCM 11019 / NCTC 9343) OX=272559 GN=BF9343_0670 PE=4 SV=1
Q8R6H3	7	5	43.4386	0.132858	0.575629	1.4605	0.322585	NGM	MiG	46126.4	Probable electron transfer flavoprotein-quinone oxidoreductase ydiS OS=Fusobacterium nucleatum subsp. nucleatum (strain ATCC 25586 / DSM 15643 / BCRC 10681 / CIP 101130 / JCM 8532 / KCTC 2640 / LMG 13131 / VPI 4355) OX=190304 GN=FN1544 PE=3 SV=1
Q8REP3	7	4	48.3032	0.603553	0.624963	1.4677	0.0790608	MiG	NGM	37375.4	Cysteine synthase OS=Fusobacterium nucleatum subsp. nucleatum (strain ATCC 25586 / DSM 15643 / BCRC 10681 / CIP 101130 / JCM 8532 / KCTC 2640 / LMG 13131 / VPI 4355) OX=190304 GN=FN1055 PE=1 SV=1
Q5L7E1	7	6	43.647	0.462115	0.58016	1.6075	0.109618	MiG	NGM	33583.6	Putative AraC-family transcriptional regulator OS=Bacteroides fragilis (strain ATCC 25285 / DSM 2151 / JCM 11019 / NCTC 9343) OX=272559 GN=BF9343_4230 PE=4 SV=1
A0A009IT43	7	6	50.1776	0.0916468	0.575629	1.73588	0.397679	NGM	MiG	27161.3	Short chain dehydrogenase family protein OS=Acinetobacter baumannii (strain 1295743) OX=1310613 GN=J512_0848 PE=3 SV=1
Q5L841	7	6	53.4112	0.200117	0.575629	1.78548	0.243661	NGM	MiG	21058.9	Corrinoid adenosyltransferase OS=Bacteroides fragilis (strain ATCC 25285 / DSM 2151 / JCM 11019 / NCTC 9343) OX=272559 GN=yvqK_1 PE=3 SV=1
Q5LD27	6	6	31.9886	0.90134	0.682486	1.02745	0.0516172	NGM	MiG	181946	Peptidase S74 domain-containing protein OS=Bacteroides fragilis (strain ATCC 25285 / DSM 2151 / JCM 11019 / NCTC 9343) OX=272559 GN=BF9343_2203 PE=4 SV=1
A0A380YVN9;Q5LJ67	6	5	35.2965	0.941443	0.694941	1.03931	0.0505672	NGM	MiG	66113.8	Putative AraC family/two component family regulatory protein OS=Bacteroides fragilis (strain ATCC 25285 / DSM 2151 / JCM 11019 / NCTC 9343) OX=272559 GN=cyaB PE=4 SV=1
O25699	6	3	48.0778	0.672877	0.647443	1.05187	0.0690512	MiG	NGM	37417.5	Holliday junction ATP-dependent DNA helicase RuvB OS=Helicobacter pylori (strain ATCC 700392 / 26695) OX=85962 GN=ruvB PE=3 SV=1
A0A6D2XG15;P0A853	6	6	35.8306	0.999395	0.710129	1.06179	0.0500001	MiG	NGM	53172.8	Tryptophanase OS=Escherichia coli (strain K12) OX=83333 GN=tnaA PE=3 SV=1
Q5LCV3	6	5	34.4175	0.672155	0.647443	1.07575	0.069142	NGM	MiG	51556.5	Cytochrome-C peroxidase OS=Bacteroides fragilis (strain ATCC 25285 / DSM 2151 / JCM 11019 / NCTC 9343) OX=272559 GN=ccp PE=4 SV=1
B2UUP2;B6JMX4;P55987	6	6	33.1603	0.76923	0.648368	1.09517	0.0591198	MiG	NGM	55342.5	ATP synthase subunit alpha OS=Helicobacter pylori (strain Shi470) OX=512562 GN=atpA PE=3 SV=1
A0A009IGB7	6	5	30.1146	0.515163	0.597341	1.11649	0.0962541	NGM	MiG	96936.4	Alanine--tRNA ligase OS=Acinetobacter baumannii (strain 1295743) OX=1310613 GN=alaS PE=3 SV=1
B2UVV4	6	1	39.6162	0.364298	0.575629	1.16862	0.142663	MiG	NGM	39953.3	Elongation factor Ts OS=Helicobacter pylori (strain Shi470) OX=512562 GN=tsf PE=3 SV=1
Q8REJ5	6	5	41.9911	0.430109	0.575629	1.17756	0.11907	NGM	MiG	45684.3	L-serine ammonia-lyase OS=Fusobacterium nucleatum subsp. nucleatum (strain ATCC 25586 / DSM 15643 / BCRC 10681 / CIP 101130 / JCM 8532 / KCTC 2640 / LMG 13131 / VPI 4355) OX=190304 GN=FN1106 PE=3 SV=1
Q8R603	6	4	37.1333	0.741837	0.648368	1.19933	0.0615226	MiG	NGM	43571.7	Elongation factor Tu OS=Fusobacterium nucleatum subsp. nucleatum (strain ATCC 25586 / DSM 15643 / BCRC 10681 / CIP 101130 / JCM 8532 / KCTC 2640 / LMG 13131 / VPI 4355) OX=190304 GN=tuf PE=3 SV=1
Q8REK4	6	3	34.3008	0.242673	0.575629	1.23131	0.208871	NGM	MiG	49232	Uncharacterized protein OS=Fusobacterium nucleatum subsp. nucleatum (strain ATCC 25586 / DSM 15643 / BCRC 10681 / CIP 101130 / JCM 8532 / KCTC 2640 / LMG 13131 / VPI 4355) OX=190304 GN=FN1096 PE=4 SV=1
Q8REC6	6	4	31.6344	0.348443	0.575629	1.23687	0.149362	NGM	MiG	61632	Uncharacterized protein OS=Fusobacterium nucleatum subsp. nucleatum (strain ATCC 25586 / DSM 15643 / BCRC 10681 / CIP 101130 / JCM 8532 / KCTC 2640 / LMG 13131 / VPI 4355) OX=190304 GN=FN1182 PE=4 SV=1
Q8RFP4	6	5	35.7987	0.535886	0.597341	1.24034	0.0917063	MiG	NGM	44917.2	Transcriptional regulator OS=Fusobacterium nucleatum subsp. nucleatum (strain ATCC 25586 / DSM 15643 / BCRC 10681 / CIP 101130 / JCM 8532 / KCTC 2640 / LMG 13131 / VPI 4355) OX=190304 GN=FN0647 PE=4 SV=1
Q8R5Z8	6	2	37.8875	0.34837	0.575629	1.24469	0.149395	NGM	MiG	53401.1	Uncharacterized RNA methyltransferase FN1713 OS=Fusobacterium nucleatum subsp. nucleatum (strain ATCC 25586 / DSM 15643 / BCRC 10681 / CIP 101130 / JCM 8532 / KCTC 2640 / LMG 13131 / VPI 4355) OX=190304 GN=FN1713 PE=3 SV=1
Q5LES2;A0A380YX48	6	5	37.1257	0.21579	0.575629	1.24506	0.229839	NGM	MiG	43360.8	Possible sulfotransferase OS=Bacteroides fragilis (strain ATCC 25285 / DSM 2151 / JCM 11019 / NCTC 9343) OX=272559 GN=BF9343_1597 PE=4 SV=1
A0A380YUI4;Q5L7N8	6	5	32.6058	0.42424	0.575629	1.28935	0.120933	NGM	MiG	60995.9	Putative transmembrane protein OS=Bacteroides fragilis (strain ATCC 25285 / DSM 2151 / JCM 11019 / NCTC 9343) OX=272559 GN=NCTC9343_01515 PE=4 SV=1
Q9ZML6;B2US45;B5Z9Y5;P56139;Q1CUT8	6	5	35.9604	0.698314	0.648368	1.29039	0.0660145	MiG	NGM	40269.1	1-deoxy-D-xylulose 5-phosphate reductoisomerase OS=Helicobacter pylori (strain J99 / ATCC 700824) OX=85963 GN=dxr PE=3 SV=1
A0A380YYA5	6	4	41.2003	0.476267	0.590629	1.29996	0.105791	MiG	NGM	68954.6	Uncharacterized protein OS=Bacteroides fragilis (strain ATCC 25285 / DSM 2151 / JCM 11019 / NCTC 9343) OX=272559 GN=BF9343_1931 PE=4 SV=1
Q8RF16	6	5	40.3228	0.305442	0.575629	1.31053	0.170041	NGM	MiG	36401.1	Tpl protein OS=Fusobacterium nucleatum subsp. nucleatum (strain ATCC 25586 / DSM 15643 / BCRC 10681 / CIP 101130 / JCM 8532 / KCTC 2640 / LMG 13131 / VPI 4355) OX=190304 GN=FN0908 PE=4 SV=1
A0A6D2WV66	6	5	43.7561	0.328015	0.575629	1.43563	0.158695	MiG	NGM	5318.38	Nucleocapsid protein OS=Escherichia coli (strain K12) OX=83333 GN=FAZ83_22765 PE=4 SV=1
A0A009HJK0	6	6	32.4289	0.191583	0.575629	1.47687	0.251766	NGM	MiG	148328	ATP-dependent helicase HrpA OS=Acinetobacter baumannii (strain 1295743) OX=1310613 GN=J512_3264 PE=4 SV=1
O25943	6	2	44.0774	0.0842548	0.575629	1.53249	0.414888	NGM	MiG	59792.9	DNA repair protein RecN OS=Helicobacter pylori (strain ATCC 700392 / 26695) OX=85962 GN=recN PE=3 SV=1
Q8RFT6	6	6	40.8266	0.11533	0.575629	1.54888	0.350943	NGM	MiG	16441.5	Hypothetical exported 24-amino acid repeat protein OS=Fusobacterium nucleatum subsp. nucleatum (strain ATCC 25586 / DSM 15643 / BCRC 10681 / CIP 101130 / JCM 8532 / KCTC 2640 / LMG 13131 / VPI 4355) OX=190304 GN=FN0601 PE=4 SV=1
A0A6D2WUC3;P0A8H6	6	4	39.8104	0.200828	0.575629	1.63287	0.243005	NGM	MiG	19059.3	Der GTPase-activating protein YihI OS=Escherichia coli (strain K12) OX=83333 GN=yihI PE=3 SV=1
A0A4S4P2G0;P64530	6	4	33.6494	0.261878	0.575629	1.68682	0.195665	NGM	MiG	10190.9	Ni(II)/Co(II)-binding transcriptional repressor RcnR OS=Escherichia coli (strain K12) OX=83333 GN=rcnR PE=3 SV=1
A0A4V3YTZ9	6	3	42.0641	0.797114	0.659159	1.93714	0.0569893	NGM	MiG	40511.7	Uncharacterized protein OS=Escherichia coli (strain K12) OX=83333 GN=FAZ83_17365 PE=4 SV=1
A0A009HK27;A0A009I1R6;A0A009HJQ5;A0A009HYB8;A0A009HZ32;A0A009H5Z9;A0A009IMV9;A0A009HK18;A0A009IJK8;A0A009IGJ8	6	4	37.4035	0.196859	0.575629	2.58392	0.246704	NGM	MiG	20414.5	Transposase DDE domain protein (Fragment) OS=Acinetobacter baumannii (strain 1295743) OX=1310613 GN=J512_4109 PE=4 SV=1
A0A009IPI8	5	4	26.1984	0.763374	0.648368	1.05019	0.0596071	NGM	MiG	54050	ATP dependent DNA ligase domain protein OS=Acinetobacter baumannii (strain 1295743) OX=1310613 GN=J512_2035 PE=4 SV=1
O25883;Q9ZJQ9	5	4	33.246	0.929288	0.694941	1.06332	0.0508281	MiG	NGM	51317	Fumarate hydratase class II OS=Helicobacter pylori (strain ATCC 700392 / 26695) OX=85962 GN=fumC PE=3 SV=1
Q5L7U5	5	4	28.5649	0.724478	0.648368	1.08438	0.0632118	MiG	NGM	79788.3	Putative formate acetyltransferase (Pyruvate formate-lyase) OS=Bacteroides fragilis (strain ATCC 25285 / DSM 2151 / JCM 11019 / NCTC 9343) OX=272559 GN=pflD PE=4 SV=1
Q8REW3	5	5	28.2269	0.754888	0.648368	1.09187	0.0603385	MiG	NGM	16506.7	Lactoylglutathione lyase OS=Fusobacterium nucleatum subsp. nucleatum (strain ATCC 25586 / DSM 15643 / BCRC 10681 / CIP 101130 / JCM 8532 / KCTC 2640 / LMG 13131 / VPI 4355) OX=190304 GN=FN0974 PE=4 SV=1
A0A009IPX8	5	3	27.6299	0.751503	0.648368	1.1197	0.0606386	MiG	NGM	32362.6	Homocysteine S-methyltransferase family protein OS=Acinetobacter baumannii (strain 1295743) OX=1310613 GN=J512_1041 PE=4 SV=1
A0A009I9D9	5	4	28.8032	0.77333	0.648368	1.15295	0.058787	NGM	MiG	35360.9	ABC transporter_ substrate-binding_ aliphatic sulfonates family protein OS=Acinetobacter baumannii (strain 1295743) OX=1310613 GN=J512_0846 PE=3 SV=1
A0A009HLQ9	5	4	33.7691	0.330462	0.575629	1.19134	0.157532	NGM	MiG	65347.6	M61 glycyl aminopeptidase family protein OS=Acinetobacter baumannii (strain 1295743) OX=1310613 GN=J512_2555 PE=4 SV=1
A0A009I9M6	5	3	33.967	0.599314	0.624963	1.24123	0.0797633	MiG	NGM	35316.1	Sulfate ABC transporter_ sulfate-binding family protein OS=Acinetobacter baumannii (strain 1295743) OX=1310613 GN=J512_0733 PE=4 SV=1
Q8RH18	5	5	25.7712	0.5146	0.597341	1.28604	0.0963827	NGM	MiG	87020	Ribonucleoside-diphosphate reductase OS=Fusobacterium nucleatum subsp. nucleatum (strain ATCC 25586 / DSM 15643 / BCRC 10681 / CIP 101130 / JCM 8532 / KCTC 2640 / LMG 13131 / VPI 4355) OX=190304 GN=FN0102 PE=3 SV=1
A0A4S5ARA8	5	5	32.8378	0.409218	0.575629	1.29534	0.1259	NGM	MiG	25464.8	Phage tail tape measure protein OS=Escherichia coli (strain K12) OX=83333 GN=FAZ83_22715 PE=4 SV=1
Q8RFC7	5	4	27.8848	0.371564	0.575629	1.30833	0.139739	NGM	MiG	28601	Electron transfer flavoprotein beta-subunit OS=Fusobacterium nucleatum subsp. nucleatum (strain ATCC 25586 / DSM 15643 / BCRC 10681 / CIP 101130 / JCM 8532 / KCTC 2640 / LMG 13131 / VPI 4355) OX=190304 GN=FN0784 PE=3 SV=1
Q5L8P9	5	3	28.7097	0.325483	0.575629	1.41476	0.159911	MiG	NGM	93651.3	Ferrous iron transport protein B OS=Bacteroides fragilis (strain ATCC 25285 / DSM 2151 / JCM 11019 / NCTC 9343) OX=272559 GN=feoB_1 PE=3 SV=1
Q8RFP0	5	4	30.0409	0.101639	0.575629	1.61189	0.376564	NGM	MiG	33178.7	Pseudouridine synthase OS=Fusobacterium nucleatum subsp. nucleatum (strain ATCC 25586 / DSM 15643 / BCRC 10681 / CIP 101130 / JCM 8532 / KCTC 2640 / LMG 13131 / VPI 4355) OX=190304 GN=FN0651 PE=3 SV=1
A0A009IS66	5	4	28.0418	0.0947824	0.575629	1.63506	0.390805	NGM	MiG	74455.3	LysM domain protein OS=Acinetobacter baumannii (strain 1295743) OX=1310613 GN=J512_0350 PE=4 SV=1
A0A4V3YT52	5	2	32.711	0.296491	0.575629	1.7253	0.174876	NGM	MiG	58958.7	Autotransporter outer membrane beta-barrel domain-containing protein (Fragment) OS=Escherichia coli (strain K12) OX=83333 GN=FAZ83_24360 PE=4 SV=1
O25773	5	2	30.7753	0.323807	0.575629	1.85125	0.160723	MiG	NGM	28447.2	Pyrroline-5-carboxylate reductase OS=Helicobacter pylori (strain ATCC 700392 / 26695) OX=85962 GN=proC PE=3 SV=1
A0A009I3I6	5	3	25.3572	0.184509	0.575629	1.87844	0.258827	NGM	MiG	83124	Isocitrate dehydrogenase [NADP] OS=Acinetobacter baumannii (strain 1295743) OX=1310613 GN=J512_2554 PE=3 SV=1
Q5LGY6	5	4	31.6258	0.0363133	0.575629	1.88973	0.583811	MiG	NGM	127922	Putative TPR-domain protein OS=Bacteroides fragilis (strain ATCC 25285 / DSM 2151 / JCM 11019 / NCTC 9343) OX=272559 GN=BF9343_0819 PE=4 SV=1
A0A4V3YUL6;P03030	5	4	28.8717	0.0656615	0.575629	1.97615	0.465903	MiG	NGM	34633.8	LysR family transcriptional regulator OS=Escherichia coli (strain K12) OX=83333 GN=FAZ83_05515 PE=3 SV=1
Q9ZJX9	5	2	27.2895	0.128856	0.575629	2.11274	0.328679	MiG	NGM	74616.8	Ribonuclease R OS=Helicobacter pylori (strain J99 / ATCC 700824) OX=85963 GN=rnr PE=3 SV=1
O25629;Q9ZKM3	5	4	27.17	0.122983	0.575629	2.30572	0.338015	MiG	NGM	54721	Cell division protein FtsA OS=Helicobacter pylori (strain ATCC 700392 / 26695) OX=85962 GN=ftsA PE=3 SV=1
A0A4S5B0L4;P10408	5	4	25.0885	0.00656015	0.4222	2.33315	0.847946	NGM	MiG	102193	Protein translocase subunit SecA OS=Escherichia coli (strain K12) OX=83333 GN=secA PE=2 SV=1
A0A6D2XTU7;P11349	5	4	27.9246	0.128664	0.575629	2.38675	0.328978	NGM	MiG	59050	Nitrate reductase subunit beta OS=Escherichia coli (strain K12) OX=83333 GN=narH PE=4 SV=1
Q5LA37	4	2	30.3822	0.661809	0.644932	1.00596	0.0704735	MiG	NGM	10779.5	YCII-related domain OS=Bacteroides fragilis (strain ATCC 25285 / DSM 2151 / JCM 11019 / NCTC 9343) OX=272559 GN=BF9343_3256 PE=3 SV=1
A0A009HUI4	4	3	30.4393	0.757702	0.648368	1.00606	0.0600926	MiG	NGM	50329.3	FMN-dependent oxidoreductase_ nitrilotriacetate monooxygenase family protein OS=Acinetobacter baumannii (strain 1295743) OX=1310613 GN=J512_1071 PE=3 SV=1
A0A6D2W184;P0A6Z3	4	4	23.3116	0.482481	0.590677	1.06954	0.104173	NGM	MiG	71422.6	Chaperone protein HtpG OS=Escherichia coli (strain K12) OX=83333 GN=htpG PE=3 SV=1
Q5L9R8	4	3	21.311	0.719924	0.648368	1.08146	0.0636771	MiG	NGM	83598.6	Predicted P-loop ATPase and inactivated derivatives OS=Bacteroides fragilis (strain ATCC 25285 / DSM 2151 / JCM 11019 / NCTC 9343) OX=272559 GN=BF9343_3378 PE=4 SV=1
A0A009HSU4	4	3	28.7884	0.810781	0.661613	1.11179	0.0560566	MiG	NGM	5119.14	Uncharacterized protein OS=Acinetobacter baumannii (strain 1295743) OX=1310613 GN=J512_1719 PE=4 SV=1
Q5LFL9	4	3	26.6261	0.896465	0.680922	1.11722	0.0517822	MiG	NGM	28577	Uncharacterized protein OS=Bacteroides fragilis (strain ATCC 25285 / DSM 2151 / JCM 11019 / NCTC 9343) OX=272559 GN=BF9343_1293 PE=4 SV=1
A0A009HNH3	4	3	24.1767	0.542363	0.597341	1.16444	0.0903547	NGM	MiG	19215	Uncharacterized protein OS=Acinetobacter baumannii (strain 1295743) OX=1310613 GN=J512_2034 PE=4 SV=1
Q8RI04	4	4	34.0079	0.7038	0.648368	1.17511	0.0654005	MiG	NGM	20741.2	Biopolymer transport exbB protein OS=Fusobacterium nucleatum subsp. nucleatum (strain ATCC 25586 / DSM 15643 / BCRC 10681 / CIP 101130 / JCM 8532 / KCTC 2640 / LMG 13131 / VPI 4355) OX=190304 GN=FN1834 PE=3 SV=1
Q5L9L9	4	4	24.6683	0.538722	0.597341	1.20319	0.0911106	NGM	MiG	21046.7	RNA polymerase sigma factor OS=Bacteroides fragilis (strain ATCC 25285 / DSM 2151 / JCM 11019 / NCTC 9343) OX=272559 GN=rpoE_4 PE=3 SV=1
A0A380YZ32;Q5LD09	4	3	22.1795	0.322317	0.575629	1.21941	0.161451	NGM	MiG	13408.4	Uncharacterized protein OS=Bacteroides fragilis (strain ATCC 25285 / DSM 2151 / JCM 11019 / NCTC 9343) OX=272559 GN=NCTC9343_03895 PE=4 SV=1
A0A009IF62	4	3	24.3888	0.451745	0.57999	1.22617	0.112555	MiG	NGM	22235.4	Transposase DDE domain protein OS=Acinetobacter baumannii (strain 1295743) OX=1310613 GN=J512_4170 PE=4 SV=1
A0A0K6BY65	4	3	28.3288	0.454998	0.57999	1.2546	0.111621	NGM	MiG	35885.1	Putative lipd A biosynthesis related exported protein OS=Bacteroides fragilis (strain ATCC 25285 / DSM 2151 / JCM 11019 / NCTC 9343) OX=272559 GN=htrB PE=4 SV=1
A0A4S5B069;P0ADN0	4	3	26.3509	0.24563	0.575629	1.26562	0.206749	NGM	MiG	56249.6	Protein ViaA OS=Escherichia coli (strain K12) OX=83333 GN=viaA PE=3 SV=1
Q5L8T3	4	3	24.4128	0.810972	0.661613	1.29608	0.0560441	NGM	MiG	52769.2	Putative regulatory protein OS=Bacteroides fragilis (strain ATCC 25285 / DSM 2151 / JCM 11019 / NCTC 9343) OX=272559 GN=BF9343_3719 PE=3 SV=1
P16916;P16917	4	2	18.5385	0.42255	0.575629	1.29631	0.121477	NGM	MiG	157005	Protein RhsA OS=Escherichia coli (strain K12) OX=83333 GN=rhsA PE=3 SV=1
A0A4V3YUC1;P46854	4	4	21.5377	0.23513	0.575629	1.30116	0.214441	NGM	MiG	19019.7	N-acetyltransferase OS=Escherichia coli (strain K12) OX=83333 GN=FAZ83_10830 PE=4 SV=1
B2UUW8;P56003;B5Z8K3;B6JN44	4	1	19.1674	0.56302	0.610841	1.35917	0.086253	MiG	NGM	43735.9	Elongation factor Tu OS=Helicobacter pylori (strain Shi470) OX=512562 GN=tuf PE=3 SV=1
A0A4S5B6Q9	4	3	21.5693	0.298545	0.575629	1.37513	0.173749	NGM	MiG	50126.3	DUF4102 domain-containing protein OS=Escherichia coli (strain K12) OX=83333 GN=FAZ83_00230 PE=4 SV=1
Q8RHL4	4	3	22.2991	0.53802	0.597341	1.43784	0.0912574	MiG	NGM	16792	HIPA protein OS=Fusobacterium nucleatum subsp. nucleatum (strain ATCC 25586 / DSM 15643 / BCRC 10681 / CIP 101130 / JCM 8532 / KCTC 2640 / LMG 13131 / VPI 4355) OX=190304 GN=FN2000 PE=4 SV=1
O25093	4	3	22.7196	0.577902	0.61415	1.55087	0.0834858	NGM	MiG	59447.3	Pseudaminic acid cytidylyltransferase and UDP-2_4-diacetamido-2_4_6-trideoxy-beta-L-altropyranose hydrolase OS=Helicobacter pylori (strain ATCC 700392 / 26695) OX=85962 GN=HP_0326 PE=3 SV=1
A0A009HIB7	4	3	28.2723	0.072644	0.575629	1.55285	0.445253	NGM	MiG	10896.6	50S ribosomal protein L25 OS=Acinetobacter baumannii (strain 1295743) OX=1310613 GN=rplY PE=3 SV=1
A0A0T7C0U2	4	4	31.2138	0.173226	0.575629	1.55575	0.270796	NGM	MiG	18576.2	Predicted inner membrane protein OS=Escherichia coli (strain K12) OX=83333 GN=ypjL PE=4 SV=1
A0A6D2WU85;P04425	4	3	20.055	0.125157	0.575629	1.70527	0.334503	NGM	MiG	35789.1	Glutathione synthetase OS=Escherichia coli (strain K12) OX=83333 GN=gshB PE=3 SV=1
Q5LED2	4	2	21.5638	0.138793	0.575629	1.80724	0.313914	MiG	NGM	61348.7	ABC transporter ATP-binding protein OS=Bacteroides fragilis (strain ATCC 25285 / DSM 2151 / JCM 11019 / NCTC 9343) OX=272559 GN=yheS_4 PE=4 SV=1
Q9ZK19	4	1	20.1067	0.38177	0.575629	1.81703	0.135777	NGM	MiG	43844	Elongation factor Tu OS=Helicobacter pylori (strain J99 / ATCC 700824) OX=85963 GN=tuf PE=3 SV=1
Q9ZK56	4	1	30.1322	0.334199	0.575629	1.84864	0.155781	MiG	NGM	28488	Pyrroline-5-carboxylate reductase OS=Helicobacter pylori (strain J99 / ATCC 700824) OX=85963 GN=proC PE=3 SV=1
P77397	4	3	21.2838	0.277304	0.575629	1.87047	0.185962	NGM	MiG	62528	3-(3-hydroxy-phenyl)propionate/3-hydroxycinnamic acid hydroxylase OS=Escherichia coli (strain K12) OX=83333 GN=mhpA PE=1 SV=1
Q5LA87	4	4	22.2027	0.883422	0.677925	1.90502	0.0522639	MiG	NGM	24332.8	Putative DNA-binding cyclic-nucleotide binding protein OS=Bacteroides fragilis (strain ATCC 25285 / DSM 2151 / JCM 11019 / NCTC 9343) OX=272559 GN=BF9343_3206 PE=4 SV=1
P52143	4	1	27.4712	0.097529	0.575629	2.02177	0.384975	NGM	MiG	157671	Uncharacterized outer membrane protein YpjA OS=Escherichia coli (strain K12) OX=83333 GN=ypjA PE=3 SV=3
Q8R692	4	3	19.9161	0.111518	0.575629	2.15309	0.357735	NGM	MiG	84963.8	DNA helicase OS=Fusobacterium nucleatum subsp. nucleatum (strain ATCC 25586 / DSM 15643 / BCRC 10681 / CIP 101130 / JCM 8532 / KCTC 2640 / LMG 13131 / VPI 4355) OX=190304 GN=FN0592 PE=3 SV=1
Q5L9I7	4	2	23.0045	0.237248	0.575629	2.17381	0.212853	NGM	MiG	45324.9	Uncharacterized protein OS=Bacteroides fragilis (strain ATCC 25285 / DSM 2151 / JCM 11019 / NCTC 9343) OX=272559 GN=BF9343_3459 PE=4 SV=1
Q8REX3	4	4	21.9912	0.0493542	0.575629	2.36959	0.52362	NGM	MiG	18583.1	Uncharacterized protein OS=Fusobacterium nucleatum subsp. nucleatum (strain ATCC 25586 / DSM 15643 / BCRC 10681 / CIP 101130 / JCM 8532 / KCTC 2640 / LMG 13131 / VPI 4355) OX=190304 GN=FN0961 PE=4 SV=1
A0A009IUA6	4	2	21.9556	0.328882	0.575629	2.40649	0.158281	MiG	NGM	15100.7	50S ribosomal protein L11 OS=Acinetobacter baumannii (strain 1295743) OX=1310613 GN=rplK PE=3 SV=1
Q5LEV2	4	4	16.7257	0.0951379	0.575629	3.3087	0.390041	NGM	MiG	16432.9	Uncharacterized protein OS=Bacteroides fragilis (strain ATCC 25285 / DSM 2151 / JCM 11019 / NCTC 9343) OX=272559 GN=BF9343_1567 PE=4 SV=1
Q8RHY5	3	2	23.2444	0.507645	0.597341	1.0001	0.0979918	MiG	NGM	55544.8	Glutamate mutase epsilon subunit OS=Fusobacterium nucleatum subsp. nucleatum (strain ATCC 25586 / DSM 15643 / BCRC 10681 / CIP 101130 / JCM 8532 / KCTC 2640 / LMG 13131 / VPI 4355) OX=190304 GN=glmE PE=3 SV=1
A0A009IKX7	3	2	18.2095	0.662763	0.644932	1.01824	0.0703485	NGM	MiG	32962.3	Metallo-beta-lactamase superfamily protein OS=Acinetobacter baumannii (strain 1295743) OX=1310613 GN=J512_3127 PE=4 SV=1
O05728	3	3	28.4986	0.654722	0.644932	1.0224	0.0714178	NGM	MiG	11188.8	Endoribonuclease VapD OS=Helicobacter pylori (strain ATCC 700392 / 26695) OX=85962 GN=vapD PE=1 SV=2
Q8REN6	3	2	18.7478	0.380964	0.575629	1.02768	0.136084	NGM	MiG	44422.3	N-acyl-L-amino acid amidohydrolase OS=Fusobacterium nucleatum subsp. nucleatum (strain ATCC 25586 / DSM 15643 / BCRC 10681 / CIP 101130 / JCM 8532 / KCTC 2640 / LMG 13131 / VPI 4355) OX=190304 GN=FN1063 PE=4 SV=1
B2US42;B5Z9Y2;B6JKE5;P56138;Q1CUU1;Q9ZML9;A0A380YPW5;A0A380YXB0;A0A4S5AP15;A0A6D2XUC5;P0ACU5;P37652;Q5LEY3;Q5LH83	3	1	18.0314	0.437106	0.578749	1.03122	0.116904	NGM	MiG	70052.2	tRNA uridine 5-carboxymethylaminomethyl modification enzyme MnmG OS=Helicobacter pylori (strain Shi470) OX=512562 GN=mnmG PE=3 SV=1
A0A009HPA1	3	2	18.2292	0.486489	0.590677	1.03523	0.103149	NGM	MiG	42485.8	DUF218 domain-containing protein OS=Acinetobacter baumannii (strain 1295743) OX=1310613 GN=J512_2710 PE=4 SV=1
A0A4S5AVG8;P77213	3	2	17.8432	0.595518	0.624963	1.04265	0.0804017	MiG	NGM	42107.7	Putative glutamate--cysteine ligase 2 OS=Escherichia coli (strain K12) OX=83333 GN=FAZ83_10305 PE=3 SV=1
P0AE56	3	3	15.9485	0.52997	0.597341	1.05979	0.0929696	MiG	NGM	7590.76	Bacterioferritin-associated ferredoxin OS=Escherichia coli (strain K12) OX=83333 GN=bfd PE=1 SV=1
P77439;A0A6D2WK02	3	2	23.668	0.976633	0.706385	1.09671	0.0500901	MiG	NGM	92814.5	Multiphosphoryl transfer protein 1 OS=Escherichia coli (strain K12) OX=83333 GN=fryA PE=1 SV=1
A0A009IS67	3	3	16.3995	0.896151	0.680922	1.09689	0.051793	MiG	NGM	7114.13	Uncharacterized protein OS=Acinetobacter baumannii (strain 1295743) OX=1310613 GN=J512_1109 PE=4 SV=1
A0A4V3YU82;P0A8C8	3	2	22.0185	0.28331	0.575629	1.10068	0.182381	NGM	MiG	9552.15	Putative membrane protein insertion efficiency factor OS=Escherichia coli (strain K12) OX=83333 GN=yidD PE=3 SV=1
A0A009INA8	3	2	18.5986	0.676032	0.647443	1.11908	0.0686572	NGM	MiG	107030	Isoleucine--tRNA ligase OS=Acinetobacter baumannii (strain 1295743) OX=1310613 GN=ileS PE=3 SV=1
A0A4S5B351;P71229	3	2	17.6618	0.935191	0.694941	1.12287	0.0506952	NGM	MiG	75868.6	Sigma-54-dependent Fis family transcriptional regulator OS=Escherichia coli (strain K12) OX=83333 GN=FAZ83_07585 PE=4 SV=1
B2URT8;B5Z9P0;B6JPL0;Q1CV46;Q9ZMW4	3	2	17.3637	0.612629	0.627277	1.12949	0.0775942	NGM	MiG	67177.2	Chaperone protein DnaK OS=Helicobacter pylori (strain Shi470) OX=512562 GN=dnaK PE=3 SV=1
A0A371A3C9	3	3	18.0464	0.771145	0.648368	1.17849	0.0589635	MiG	NGM	26016.5	HEPN_RiboL-PSP domain-containing protein OS=Bacteroides fragilis (strain ATCC 25285 / DSM 2151 / JCM 11019 / NCTC 9343) OX=272559 GN=BF9343_1455 PE=4 SV=1
Q5L7Q3	3	3	19.813	0.427458	0.575629	1.18084	0.119907	MiG	NGM	12288.9	Uncharacterized protein OS=Bacteroides fragilis (strain ATCC 25285 / DSM 2151 / JCM 11019 / NCTC 9343) OX=272559 GN=BF9343_4116 PE=4 SV=1
Q1CR24	3	2	17.1013	0.763055	0.648368	1.18227	0.059634	MiG	NGM	34179.3	4-hydroxythreonine-4-phosphate dehydrogenase OS=Helicobacter pylori (strain HPAG1) OX=357544 GN=pdxA PE=3 SV=1
A0A380YUK7;Q5LHK2	3	2	18.8066	0.398704	0.575629	1.19849	0.129556	NGM	MiG	26422.3	Predicted O-linked N-acetylglucosamine transferase_ SPINDLY family OS=Bacteroides fragilis (strain ATCC 25285 / DSM 2151 / JCM 11019 / NCTC 9343) OX=272559 GN=NCTC9343_02255 PE=4 SV=1
A0A009HKS5	3	3	18.4738	0.720157	0.648368	1.20335	0.0636531	NGM	MiG	19537.3	Superoxide dismutase [Cu-Zn] OS=Acinetobacter baumannii (strain 1295743) OX=1310613 GN=sodC PE=3 SV=1
A0A4S5ARI2;P69441;Q1PI83	3	3	17.0879	0.382273	0.575629	1.21341	0.135586	MiG	NGM	23643.1	Adenylate kinase OS=Escherichia coli (strain K12) OX=83333 GN=adk PE=3 SV=1
A0A380YQ99;Q5L9P8	3	1	18.0008	0.76145	0.648368	1.21531	0.0597703	NGM	MiG	33958.7	Uncharacterized protein OS=Bacteroides fragilis (strain ATCC 25285 / DSM 2151 / JCM 11019 / NCTC 9343) OX=272559 GN=NCTC9343_00710 PE=4 SV=1
Q5LGR9	3	2	16.6311	0.987075	0.710129	1.23042	0.0500276	NGM	MiG	83521.8	Glutamate synthase (NADPH)_ homotetrameric OS=Bacteroides fragilis (strain ATCC 25285 / DSM 2151 / JCM 11019 / NCTC 9343) OX=272559 GN=gltD PE=4 SV=1
B2UUP4;B6JMX6;P56086;Q1CSD1;Q9ZK77;B5Z8D4	3	2	17.2012	0.384478	0.575629	1.25075	0.134753	NGM	MiG	20013.7	ATP synthase subunit b OS=Helicobacter pylori (strain Shi470) OX=512562 GN=atpF PE=3 SV=1
A0A009IL89	3	3	17.5498	0.161732	0.575629	1.26087	0.283986	NGM	MiG	12012.5	DUF4124 domain-containing protein OS=Acinetobacter baumannii (strain 1295743) OX=1310613 GN=J512_2239 PE=4 SV=1
Q1CUH3	3	1	18.4548	0.287299	0.575629	1.31208	0.180059	NGM	MiG	35638.8	Tetraacyldisaccharide 4'-kinase OS=Helicobacter pylori (strain HPAG1) OX=357544 GN=lpxK PE=3 SV=1
A0A380YNA8;Q5LB81	3	3	16.5885	0.253569	0.575629	1.31783	0.201215	NGM	MiG	115964	Putative aminoglycoside efflux pump OS=Bacteroides fragilis (strain ATCC 25285 / DSM 2151 / JCM 11019 / NCTC 9343) OX=272559 GN=acrD PE=3 SV=1
Q8RFX9	3	2	18.3781	0.188408	0.575629	1.32933	0.254895	NGM	MiG	22399.1	Regulatory protein RecX OS=Fusobacterium nucleatum subsp. nucleatum (strain ATCC 25586 / DSM 15643 / BCRC 10681 / CIP 101130 / JCM 8532 / KCTC 2640 / LMG 13131 / VPI 4355) OX=190304 GN=recX PE=3 SV=2
A0A380YXZ0;Q5LEJ0	3	3	17.6038	0.185185	0.575629	1.3368	0.258138	NGM	MiG	30325.6	Putative conjugative transposon protein OS=Bacteroides fragilis (strain ATCC 25285 / DSM 2151 / JCM 11019 / NCTC 9343) OX=272559 GN=traA PE=4 SV=1
A0A380YS42	3	3	15.6501	0.352302	0.575629	1.34325	0.14769	NGM	MiG	6705.76	Uncharacterized protein OS=Bacteroides fragilis (strain ATCC 25285 / DSM 2151 / JCM 11019 / NCTC 9343) OX=272559 GN=NCTC9343_01441 PE=4 SV=1
A0A4V3YU70;P76141	3	2	17.9303	0.859226	0.677925	1.36156	0.0533154	MiG	NGM	34000	Transcriptional regulator LsrR OS=Escherichia coli (strain K12) OX=83333 GN=lsrR PE=3 SV=1
Q8RFZ7	3	3	16.3226	0.271126	0.575629	1.36902	0.189758	MiG	NGM	8070.2	Cold shock protein OS=Fusobacterium nucleatum subsp. nucleatum (strain ATCC 25586 / DSM 15643 / BCRC 10681 / CIP 101130 / JCM 8532 / KCTC 2640 / LMG 13131 / VPI 4355) OX=190304 GN=FN0528 PE=4 SV=1
A0A009I1Z7	3	3	23.7455	0.106959	0.575629	1.38094	0.366194	NGM	MiG	21968.8	Nitroreductase family protein OS=Acinetobacter baumannii (strain 1295743) OX=1310613 GN=J512_3079 PE=4 SV=1
A0A009I9F4	3	2	11.9119	0.534405	0.597341	1.3884	0.09202	MiG	NGM	7544.77	DHHA1 domain protein OS=Acinetobacter baumannii (strain 1295743) OX=1310613 GN=J512_4363 PE=4 SV=1
Q8R635	3	2	17.692	0.0587512	0.575629	1.39972	0.488521	NGM	MiG	55655.7	UDP-N-acetylmuramoyl-L-alanyl-D-glutamate--2_6-diaminopimelate ligase OS=Fusobacterium nucleatum subsp. nucleatum (strain ATCC 25586 / DSM 15643 / BCRC 10681 / CIP 101130 / JCM 8532 / KCTC 2640 / LMG 13131 / VPI 4355) OX=190304 GN=murE PE=3 SV=1
A0A4S4PGZ0	3	2	17.5932	0.332529	0.575629	1.40524	0.15656	MiG	NGM	10869.5	Helix-turn-helix domain-containing protein OS=Escherichia coli (strain K12) OX=83333 GN=FAZ83_18500 PE=4 SV=1
Q5LCX0	3	2	23.9852	0.362901	0.575629	1.40937	0.143236	MiG	NGM	7975.07	Protein of uncharacterized function (DUF2582) OS=Bacteroides fragilis (strain ATCC 25285 / DSM 2151 / JCM 11019 / NCTC 9343) OX=272559 GN=BF9343_2262 PE=4 SV=1
Q8REL0	3	2	19.516	0.486518	0.590677	1.42788	0.103142	NGM	MiG	68998.2	UvrABC system protein C OS=Fusobacterium nucleatum subsp. nucleatum (strain ATCC 25586 / DSM 15643 / BCRC 10681 / CIP 101130 / JCM 8532 / KCTC 2640 / LMG 13131 / VPI 4355) OX=190304 GN=uvrC PE=3 SV=1
Q8RF00	3	3	25.2538	0.253584	0.575629	1.50929	0.201205	MiG	NGM	18131.8	D-beta-D-heptose 1-phosphate adenylyltransferase OS=Fusobacterium nucleatum subsp. nucleatum (strain ATCC 25586 / DSM 15643 / BCRC 10681 / CIP 101130 / JCM 8532 / KCTC 2640 / LMG 13131 / VPI 4355) OX=190304 GN=FN0930 PE=4 SV=1
Q9ZJS7	3	1	25.0333	0.214372	0.575629	1.51602	0.231037	MiG	NGM	13548.8	50S ribosomal protein L18 OS=Helicobacter pylori (strain J99 / ATCC 700824) OX=85963 GN=rplR PE=3 SV=1
A0A009IJA3;A0A380YXV1;Q5LE46;Q8R6H5	3	2	25.7387	0.651005	0.644932	1.53438	0.0719236	MiG	NGM	5580.56	Uncharacterized protein OS=Acinetobacter baumannii (strain 1295743) OX=1310613 GN=J512_2852 PE=4 SV=1
A0A380YRD5	3	2	17.6193	0.325811	0.575629	1.55398	0.159752	MiG	NGM	58153.5	Putative exported protein OS=Bacteroides fragilis (strain ATCC 25285 / DSM 2151 / JCM 11019 / NCTC 9343) OX=272559 GN=BF9343_3056 PE=4 SV=1
A0A009HHN3	3	2	17.8932	0.567226	0.610841	1.57861	0.0854554	MiG	NGM	50154.7	TIR domain protein OS=Acinetobacter baumannii (strain 1295743) OX=1310613 GN=J512_3811 PE=4 SV=1
Q8RGS1	3	3	23.7274	0.0254437	0.575629	1.59261	0.649908	MiG	NGM	18887.6	N-acylneuraminate-9-phosphatase OS=Fusobacterium nucleatum subsp. nucleatum (strain ATCC 25586 / DSM 15643 / BCRC 10681 / CIP 101130 / JCM 8532 / KCTC 2640 / LMG 13131 / VPI 4355) OX=190304 GN=FN0213 PE=3 SV=1
Q9ZMB1	3	1	18.3548	0.10615	0.575629	1.65791	0.367736	NGM	MiG	35853	Tetraacyldisaccharide 4'-kinase OS=Helicobacter pylori (strain J99 / ATCC 700824) OX=85963 GN=lpxK PE=3 SV=1
B2USR7;Q9ZM13	3	2	18.5439	0.796229	0.659159	1.66074	0.0570522	NGM	MiG	33610.9	4-hydroxy-tetrahydrodipicolinate synthase OS=Helicobacter pylori (strain Shi470) OX=512562 GN=dapA PE=3 SV=1
Q8RI23	3	1	22.8029	0.416557	0.575629	1.66375	0.123437	MiG	NGM	34218.8	Manganese-binding protein OS=Fusobacterium nucleatum subsp. nucleatum (strain ATCC 25586 / DSM 15643 / BCRC 10681 / CIP 101130 / JCM 8532 / KCTC 2640 / LMG 13131 / VPI 4355) OX=190304 GN=FN1813 PE=3 SV=1
Q8RIC2	3	3	15.1485	0.337708	0.575629	1.70055	0.154163	MiG	NGM	43478.4	LPS biosynthesis protein WbpG OS=Fusobacterium nucleatum subsp. nucleatum (strain ATCC 25586 / DSM 15643 / BCRC 10681 / CIP 101130 / JCM 8532 / KCTC 2640 / LMG 13131 / VPI 4355) OX=190304 GN=FN1679 PE=4 SV=1
P16918	3	1	13.7043	0.181241	0.575629	1.71227	0.262201	MiG	NGM	158860	Protein RhsC OS=Escherichia coli (strain K12) OX=83333 GN=rhsC PE=1 SV=4
A0A009HL44	3	3	17.7896	0.493898	0.595383	1.82017	0.101297	MiG	NGM	6152.19	ATPase associated with various cellular activities family protein OS=Acinetobacter baumannii (strain 1295743) OX=1310613 GN=J512_3784 PE=4 SV=1
Q5LGS4	3	2	17.4447	0.0453233	0.575629	2.02132	0.540569	NGM	MiG	52932.3	Putative glycosyl hydrolase OS=Bacteroides fragilis (strain ATCC 25285 / DSM 2151 / JCM 11019 / NCTC 9343) OX=272559 GN=BF9343_0882 PE=4 SV=1
Q8REW4	3	1	16.8617	0.999326	0.710129	2.08487	0.0500001	MiG	NGM	42370.2	Histidinol-phosphate aminotransferase OS=Fusobacterium nucleatum subsp. nucleatum (strain ATCC 25586 / DSM 15643 / BCRC 10681 / CIP 101130 / JCM 8532 / KCTC 2640 / LMG 13131 / VPI 4355) OX=190304 GN=FN0973 PE=4 SV=1
A0A009HHS8	3	1	19.9228	0.764538	0.648368	2.45817	0.0595091	MiG	NGM	36436.7	Transposase DDE domain protein OS=Acinetobacter baumannii (strain 1295743) OX=1310613 GN=J512_3771 PE=4 SV=1
A0A380YRS0;Q5LA67	3	2	17.0215	0.0864287	0.575629	2.53125	0.409672	NGM	MiG	25296.7	Uracil-DNA glycosylase OS=Bacteroides fragilis (strain ATCC 25285 / DSM 2151 / JCM 11019 / NCTC 9343) OX=272559 GN=ung_1 PE=3 SV=1
Q8RG58	3	2	22.5967	0.00696986	0.4222	2.64273	0.841167	NGM	MiG	37142.2	Delta-aminolevulinic acid dehydratase OS=Fusobacterium nucleatum subsp. nucleatum (strain ATCC 25586 / DSM 15643 / BCRC 10681 / CIP 101130 / JCM 8532 / KCTC 2640 / LMG 13131 / VPI 4355) OX=190304 GN=FN0460 PE=3 SV=1
A0A380YZS4	3	1	19.0256	0.0592206	0.575629	2.64674	0.486907	MiG	NGM	12094.5	CRISPR-associated endonuclease Cas1_ subtype I-B/HMARI/TNEAP OS=Bacteroides fragilis (strain ATCC 25285 / DSM 2151 / JCM 11019 / NCTC 9343) OX=272559 GN=NCTC9343_04192 PE=4 SV=1
Q5L8Q9	3	1	12.7081	0.0541216	0.575629	3.43583	0.505113	NGM	MiG	23045.4	Uncharacterized protein OS=Bacteroides fragilis (strain ATCC 25285 / DSM 2151 / JCM 11019 / NCTC 9343) OX=272559 GN=BF9343_3743 PE=4 SV=1
A0A380YTH2;Q5L8J9	3	3	23.2247	0.101331	0.575629	4.56503	0.377181	NGM	MiG	16842.1	Putative gliding motility protein OS=Bacteroides fragilis (strain ATCC 25285 / DSM 2151 / JCM 11019 / NCTC 9343) OX=272559 GN=gldH PE=4 SV=1
A0A009HIR4	3	2	22.1463	0.183627	0.575629	5.14807	0.25973	NGM	MiG	44545.5	Transposase DDE domain protein OS=Acinetobacter baumannii (strain 1295743) OX=1310613 GN=J512_3519 PE=4 SV=1
A0A6D2X5T5;P0ACD8	3	3	15.8022	0.0490845	0.575629	6.70115	0.524715	MiG	NGM	66937.8	Ni/Fe-hydrogenase large subunit OS=Escherichia coli (strain K12) OX=83333 GN=hyaB PE=3 SV=1
Q5L8M9	2	1	24.802	0.169303	0.575629	1.02959	0.275178	MiG	NGM	9549.89	Uncharacterized protein OS=Bacteroides fragilis (strain ATCC 25285 / DSM 2151 / JCM 11019 / NCTC 9343) OX=272559 GN=BF9343_3777 PE=4 SV=1
Q8RE50	2	1	11.9983	0.359718	0.575629	1.04472	0.144553	MiG	NGM	15359.9	Uncharacterized protein OS=Fusobacterium nucleatum subsp. nucleatum (strain ATCC 25586 / DSM 15643 / BCRC 10681 / CIP 101130 / JCM 8532 / KCTC 2640 / LMG 13131 / VPI 4355) OX=190304 GN=FN1276 PE=4 SV=1
Q8RHV0	2	2	10.9674	0.376075	0.575629	1.06247	0.137968	NGM	MiG	6904.22	Uncharacterized protein OS=Fusobacterium nucleatum subsp. nucleatum (strain ATCC 25586 / DSM 15643 / BCRC 10681 / CIP 101130 / JCM 8532 / KCTC 2640 / LMG 13131 / VPI 4355) OX=190304 GN=FN1892 PE=4 SV=1
Q8RE73	2	2	16.0891	0.762213	0.648368	1.07344	0.0597054	MiG	NGM	37192.6	Transcriptional regulator_ DeoR family OS=Fusobacterium nucleatum subsp. nucleatum (strain ATCC 25586 / DSM 15643 / BCRC 10681 / CIP 101130 / JCM 8532 / KCTC 2640 / LMG 13131 / VPI 4355) OX=190304 GN=FN1249 PE=4 SV=1
Q8RFT8	2	2	11.0713	0.964083	0.701496	1.08135	0.0502131	MiG	NGM	50564.5	Transposase OS=Fusobacterium nucleatum subsp. nucleatum (strain ATCC 25586 / DSM 15643 / BCRC 10681 / CIP 101130 / JCM 8532 / KCTC 2640 / LMG 13131 / VPI 4355) OX=190304 GN=FN0599 PE=4 SV=1
B2USB4	2	2	10.2586	0.457192	0.57999	1.08326	0.110998	MiG	NGM	39089.6	3-dehydroquinate synthase OS=Helicobacter pylori (strain Shi470) OX=512562 GN=aroB PE=3 SV=1
P64649;P64650	2	1	12.2141	0.917042	0.692212	1.09234	0.0511412	NGM	MiG	15602	Universal stress protein HP_0031 OS=Helicobacter pylori (strain ATCC 700392 / 26695) OX=85962 GN=HP_0031 PE=3 SV=1
Q8RI44	2	2	12.0935	0.426364	0.575629	1.10283	0.120254	NGM	MiG	12554.8	MliC domain-containing protein OS=Fusobacterium nucleatum subsp. nucleatum (strain ATCC 25586 / DSM 15643 / BCRC 10681 / CIP 101130 / JCM 8532 / KCTC 2640 / LMG 13131 / VPI 4355) OX=190304 GN=FN1792 PE=4 SV=1
Q8RG23	2	2	11.6795	0.721986	0.648368	1.10827	0.0634653	MiG	NGM	8529.73	Uncharacterized protein OS=Fusobacterium nucleatum subsp. nucleatum (strain ATCC 25586 / DSM 15643 / BCRC 10681 / CIP 101130 / JCM 8532 / KCTC 2640 / LMG 13131 / VPI 4355) OX=190304 GN=FN0496 PE=4 SV=1
A0A009I734	2	1	12.7199	0.359172	0.575629	1.11253	0.144781	MiG	NGM	74903.3	Heavy metal efflux pump_ CzcA family protein OS=Acinetobacter baumannii (strain 1295743) OX=1310613 GN=J512_1400 PE=3 SV=1
Q5LCE2	2	2	18.8136	0.541869	0.597341	1.11922	0.0904566	MiG	NGM	38111.5	L-threonine-O-3-phosphate decarboxylase OS=Bacteroides fragilis (strain ATCC 25285 / DSM 2151 / JCM 11019 / NCTC 9343) OX=272559 GN=cobD_2 PE=4 SV=1
Q5LDV7	2	1	19.5488	0.954999	0.699084	1.14444	0.0503347	MiG	NGM	80322.8	Putative polysialic acid capsule transport protein OS=Bacteroides fragilis (strain ATCC 25285 / DSM 2151 / JCM 11019 / NCTC 9343) OX=272559 GN=kpsD_3 PE=4 SV=1
A0A6D2WHP1	2	2	11.2295	0.799802	0.659159	1.14648	0.0568002	NGM	MiG	22776.9	Dihydroxyacetone kinase ADP-binding subunit DhaL OS=Escherichia coli (strain K12) OX=83333 GN=dhaL PE=4 SV=1
B2US71;B6JKH0;P56125;Q1CUR3;Q9ZMJ5	2	1	17.9904	0.577712	0.61415	1.14745	0.0835201	MiG	NGM	52236.2	Glutamyl-tRNA reductase OS=Helicobacter pylori (strain Shi470) OX=512562 GN=hemA PE=3 SV=1
A0A009IPM3	2	1	11.7825	0.820839	0.665184	1.15121	0.0554158	NGM	MiG	17872.2	Cupin domain protein OS=Acinetobacter baumannii (strain 1295743) OX=1310613 GN=J512_1956 PE=4 SV=1
A0A009IS84	2	2	19.0725	0.529776	0.597341	1.17916	0.0930113	MiG	NGM	27157.5	Bacterial regulatory s_ gntR family protein OS=Acinetobacter baumannii (strain 1295743) OX=1310613 GN=J512_1129 PE=4 SV=1
A0A009INQ2	2	2	18.2402	0.943602	0.694941	1.18747	0.0505261	MiG	NGM	35775.4	Peptidase S49 family protein OS=Acinetobacter baumannii (strain 1295743) OX=1310613 GN=J512_1355 PE=3 SV=1
A0A009HP27	2	1	12.3051	0.226447	0.575629	1.19952	0.221145	NGM	MiG	5127.86	Uncharacterized protein OS=Acinetobacter baumannii (strain 1295743) OX=1310613 GN=J512_2794 PE=4 SV=1
Q5LBL2	2	1	12.6986	0.508803	0.597341	1.20382	0.0977209	MiG	NGM	20020.2	Putative transmembrane protein OS=Bacteroides fragilis (strain ATCC 25285 / DSM 2151 / JCM 11019 / NCTC 9343) OX=272559 GN=BF9343_2726 PE=4 SV=1
A0A009HMM2	2	2	11.283	0.884125	0.677925	1.22289	0.0522364	NGM	MiG	41380	Epoxyqueuosine reductase OS=Acinetobacter baumannii (strain 1295743) OX=1310613 GN=queG PE=3 SV=1
O25424	2	1	12.8516	0.348281	0.575629	1.271	0.149434	MiG	NGM	35538.6	Probable L-asparaginase OS=Helicobacter pylori (strain ATCC 700392 / 26695) OX=85962 GN=ansA PE=3 SV=1
Q5LBV5	2	2	11.6282	0.394776	0.575629	1.31272	0.130962	NGM	MiG	19005.7	Integral membrane protein OS=Bacteroides fragilis (strain ATCC 25285 / DSM 2151 / JCM 11019 / NCTC 9343) OX=272559 GN=yjjB_2 PE=4 SV=1
A0A009II26	2	2	12.4992	0.53489	0.597341	1.31963	0.091917	NGM	MiG	7382.3	Putative exodeoxyribonuclease VII small subunit OS=Acinetobacter baumannii (strain 1295743) OX=1310613 GN=J512_3246 PE=4 SV=1
Q8REC9	2	2	16.8925	0.577085	0.61415	1.32906	0.0836338	MiG	NGM	95579	ATP-dependent RNA helicase OS=Fusobacterium nucleatum subsp. nucleatum (strain ATCC 25586 / DSM 15643 / BCRC 10681 / CIP 101130 / JCM 8532 / KCTC 2640 / LMG 13131 / VPI 4355) OX=190304 GN=FN1179 PE=3 SV=1
Q5LC92	2	1	10.1598	0.756115	0.648368	1.33887	0.0602309	MiG	NGM	10334.1	CRISPR-associated endoribonuclease Cas2 OS=Bacteroides fragilis (strain ATCC 25285 / DSM 2151 / JCM 11019 / NCTC 9343) OX=272559 GN=cas2 PE=3 SV=1
A0A6D2XQ98	2	2	11.7681	0.287727	0.575629	1.38139	0.179813	NGM	MiG	14533.5	Relaxosome protein TraM OS=Escherichia coli (strain K12) OX=83333 GN=traM PE=3 SV=1
P64659;P64660	2	1	13.0128	0.883972	0.677925	1.47601	0.0522424	MiG	NGM	9410.6	Uncharacterized protein HP_0386 OS=Helicobacter pylori (strain ATCC 700392 / 26695) OX=85962 GN=HP_0386 PE=4 SV=1
A0A4S5B3H2;P30128	2	2	16.6199	0.288322	0.575629	1.47778	0.179471	NGM	MiG	20014.9	Transcription elongation factor GreB OS=Escherichia coli (strain K12) OX=83333 GN=greB PE=3 SV=1
Q8RG40	2	1	14.2634	0.338113	0.575629	1.4857	0.153978	MiG	NGM	39144.6	4-hydroxy-3-methylbut-2-en-1-yl diphosphate synthase (flavodoxin) OS=Fusobacterium nucleatum subsp. nucleatum (strain ATCC 25586 / DSM 15643 / BCRC 10681 / CIP 101130 / JCM 8532 / KCTC 2640 / LMG 13131 / VPI 4355) OX=190304 GN=ispG PE=3 SV=1
Q5LF90	2	1	12.6326	0.517678	0.597341	1.4909	0.0956836	MiG	NGM	29799.6	Partitioning protein OS=Bacteroides fragilis (strain ATCC 25285 / DSM 2151 / JCM 11019 / NCTC 9343) OX=272559 GN=soj_2 PE=4 SV=1
Q5LCH7	2	2	9.804	0.128187	0.575629	1.51599	0.329718	MiG	NGM	15098.3	Uncharacterized protein conserved in bacteria OS=Bacteroides fragilis (strain ATCC 25285 / DSM 2151 / JCM 11019 / NCTC 9343) OX=272559 GN=yjbR_2 PE=4 SV=1
O25237	2	1	10.2301	0.995062	0.710129	1.53051	0.050004	MiG	NGM	10249.8	Uncharacterized protein HP_0495 OS=Helicobacter pylori (strain ATCC 700392 / 26695) OX=85962 GN=HP_0495 PE=1 SV=1
A0A009I9X7	2	2	11.7745	0.381279	0.575629	1.5328	0.135964	NGM	MiG	25625.1	Smr domain protein OS=Acinetobacter baumannii (strain 1295743) OX=1310613 GN=J512_0597 PE=4 SV=1
Q5LCB5	2	1	12.3184	0.0787841	0.575629	1.53503	0.428639	NGM	MiG	72312.5	Cobalt-precorrin-5B C(1)-methyltransferase OS=Bacteroides fragilis (strain ATCC 25285 / DSM 2151 / JCM 11019 / NCTC 9343) OX=272559 GN=cbiD PE=3 SV=1
A0A4S5B4F8;P52599	2	1	12.8635	0.558792	0.60989	1.5481	0.0870674	MiG	NGM	42585.5	Multidrug efflux MFS transporter periplasmic adaptor subunit EmrK OS=Escherichia coli (strain K12) OX=83333 GN=emrK PE=3 SV=1
Q8RGW4	2	1	12.9087	0.43022	0.575629	1.5554	0.119035	MiG	NGM	34292.5	5-methyltetrahydrofolate--homocysteine methyltransferase OS=Fusobacterium nucleatum subsp. nucleatum (strain ATCC 25586 / DSM 15643 / BCRC 10681 / CIP 101130 / JCM 8532 / KCTC 2640 / LMG 13131 / VPI 4355) OX=190304 GN=FN0163 PE=4 SV=1
A0A4S5AM50	2	1	11.8918	0.148512	0.575629	1.57406	0.300585	NGM	MiG	54844.6	DUF3987 domain-containing protein OS=Escherichia coli (strain K12) OX=83333 GN=FAZ83_24980 PE=4 SV=1
Q8RI58	2	1	12.2906	0.22772	0.575629	1.63256	0.220142	NGM	MiG	32040.2	Phosphomethylpyrimidine kinase OS=Fusobacterium nucleatum subsp. nucleatum (strain ATCC 25586 / DSM 15643 / BCRC 10681 / CIP 101130 / JCM 8532 / KCTC 2640 / LMG 13131 / VPI 4355) OX=190304 GN=FN1759 PE=4 SV=1
A0A6D2W1S0;P39163	2	2	9.0838	0.285617	0.575629	1.70285	0.181033	MiG	NGM	25870.5	Gamma-glutamylcyclotransferase OS=Escherichia coli (strain K12) OX=83333 GN=FAZ83_24055 PE=3 SV=1
A0A6D2W9V9;P0A784	2	1	11.7807	0.732259	0.648368	1.76905	0.0624383	MiG	NGM	20872.7	Oligoribonuclease OS=Escherichia coli (strain K12) OX=83333 GN=orn PE=3 SV=1
Q8R619	2	2	11.9465	0.0346445	0.575629	1.79523	0.592807	NGM	MiG	40881.7	Release factor glutamine methyltransferase OS=Fusobacterium nucleatum subsp. nucleatum (strain ATCC 25586 / DSM 15643 / BCRC 10681 / CIP 101130 / JCM 8532 / KCTC 2640 / LMG 13131 / VPI 4355) OX=190304 GN=prmC PE=3 SV=1
A0A380YSG6;Q5L9B7	2	1	12.7801	0.125614	0.575629	1.83663	0.333774	MiG	NGM	15938.7	50S ribosomal protein L9 OS=Bacteroides fragilis (strain ATCC 25285 / DSM 2151 / JCM 11019 / NCTC 9343) OX=272559 GN=rplI PE=3 SV=1
Q1CR79	2	1	12.8435	0.862785	0.677925	1.89445	0.0531477	MiG	NGM	32008.8	NAD kinase OS=Helicobacter pylori (strain HPAG1) OX=357544 GN=nadK PE=3 SV=1
A0A009IJA7;A0A009HAL7;A0A009HDE5;A0A009HHI7;A0A009HK46;A0A009HMU3;A0A009HNN1;A0A009HQD5;A0A009HSF4;A0A009HZJ0;A0A009HZP5;A0A009I570;A0A009I870;A0A009ICF9;A0A009IF94;A0A009IFV7;A0A009IH49;A0A009IIL4;A0A009IIR6;A0A009IN46;A0A009IR26	2	1	10.3843	0.0510264	0.575629	1.90618	0.516951	MiG	NGM	31739.3	Mutator family transposase OS=Acinetobacter baumannii (strain 1295743) OX=1310613 GN=J512_2788 PE=3 SV=1
Q5LEU0	2	1	12.8698	0.230128	0.575629	1.96027	0.218263	MiG	NGM	72395.2	Putative transketolase OS=Bacteroides fragilis (strain ATCC 25285 / DSM 2151 / JCM 11019 / NCTC 9343) OX=272559 GN=tktB PE=3 SV=1
A0A6D2W7D8	2	1	17.3727	0.175889	0.575629	1.99033	0.267888	MiG	NGM	17687.3	DNA repair protein RadC OS=Escherichia coli (strain K12) OX=83333 GN=radC PE=4 SV=1
A0A4S5ATD1;P62707	2	2	18.0383	0.117438	0.575629	2.0209	0.34729	NGM	MiG	28556.4	2_3-bisphosphoglycerate-dependent phosphoglycerate mutase OS=Escherichia coli (strain K12) OX=83333 GN=gpmA PE=3 SV=1
A0A4V3YTH4;P33570	2	1	11.6844	0.871232	0.677925	2.06067	0.0527678	MiG	NGM	73212	Transketolase OS=Escherichia coli (strain K12) OX=83333 GN=tkt PE=3 SV=1
A0A380YSY3	2	1	12.168	0.229078	0.575629	2.08937	0.219079	NGM	MiG	30398	Uncharacterized protein OS=Bacteroides fragilis (strain ATCC 25285 / DSM 2151 / JCM 11019 / NCTC 9343) OX=272559 GN=NCTC9343_01738 PE=4 SV=1
Q8R5X3	2	2	12.4547	0.152375	0.575629	2.32792	0.295563	NGM	MiG	41224	tRNA-specific 2-thiouridylase MnmA 1 OS=Fusobacterium nucleatum subsp. nucleatum (strain ATCC 25586 / DSM 15643 / BCRC 10681 / CIP 101130 / JCM 8532 / KCTC 2640 / LMG 13131 / VPI 4355) OX=190304 GN=mnmA1 PE=3 SV=1
A0A4S5ASH2	2	1	17.8127	0.958069	0.699219	2.33266	0.0502905	MiG	NGM	8139.19	Uncharacterized protein OS=Escherichia coli (strain K12) OX=83333 GN=FAZ83_23790 PE=4 SV=1
A0A4S5AXR0;P04036	2	1	13.1479	0.0786338	0.575629	2.34953	0.42903	MiG	NGM	28870.7	4-hydroxy-tetrahydrodipicolinate reductase OS=Escherichia coli (strain K12) OX=83333 GN=dapB PE=3 SV=1
A0A009IMC2	2	2	14.3185	0.0914831	0.575629	2.366	0.398044	NGM	MiG	31048.3	Alpha/beta hydrolase family protein OS=Acinetobacter baumannii (strain 1295743) OX=1310613 GN=J512_2637 PE=4 SV=1
A0A4S5AQY8;P0AF36	2	1	17.2426	0.0366642	0.575629	2.56272	0.581963	MiG	NGM	9634.83	Cell division protein ZapB OS=Escherichia coli (strain K12) OX=83333 GN=zapB PE=3 SV=1
Q8REG0	2	1	11.2568	0.0419901	0.575629	2.65354	0.555621	NGM	MiG	14871.9	Hypothetical exported 24-amino acid repeat protein OS=Fusobacterium nucleatum subsp. nucleatum (strain ATCC 25586 / DSM 15643 / BCRC 10681 / CIP 101130 / JCM 8532 / KCTC 2640 / LMG 13131 / VPI 4355) OX=190304 GN=FN1146 PE=4 SV=1
A0A4S5B001;P09835	2	1	12.4692	0.149658	0.575629	4.38181	0.29908	MiG	NGM	56744.2	Signal transduction histidine-protein kinase/phosphatase UhpB OS=Escherichia coli (strain K12) OX=83333 GN=uhpB PE=4 SV=1
Q8RI97	2	1	12.1476	0.291377	0.575629	4.70982	0.177732	MiG	NGM	39035.5	Uncharacterized protein OS=Fusobacterium nucleatum subsp. nucleatum (strain ATCC 25586 / DSM 15643 / BCRC 10681 / CIP 101130 / JCM 8532 / KCTC 2640 / LMG 13131 / VPI 4355) OX=190304 GN=FN1714 PE=4 SV=1
P41259	2	1	12.1695	0.353325	0.575629	5.83105	0.147252	MiG	NGM	53417	Cysteine--tRNA ligase OS=Helicobacter pylori (strain ATCC 700392 / 26695) OX=85962 GN=cysS PE=3 SV=2
Q8RFD2	2	1	11.9197	0.027108	0.575629	7.10191	0.63848	NGM	MiG	48069	M18 family aminopeptidase OS=Fusobacterium nucleatum subsp. nucleatum (strain ATCC 25586 / DSM 15643 / BCRC 10681 / CIP 101130 / JCM 8532 / KCTC 2640 / LMG 13131 / VPI 4355) OX=190304 GN=FN0775 PE=3 SV=1
Q5LGW2	2	1	11.7496	0.113172	0.575629	11.4312	0.354758	NGM	MiG	64353.3	Putative carboxy-terminal protease OS=Bacteroides fragilis (strain ATCC 25285 / DSM 2151 / JCM 11019 / NCTC 9343) OX=272559 GN=ctpA PE=3 SV=1

## Sheet: S7_NGM_MoG_HPpD
Accession	Peptide count	Unique peptides	Confidence score	Anova (p)	q Value	Max fold change	Power	Highest mean condition	Lowest mean condition	Mass	Description
A0A380YYU9;Q5LD89	77	69	451.681	0.0204327	0.0208753	2.02511	0.72506	MoG	NGM	55261.3	ATP synthase subunit beta OS=Bacteroides fragilis (strain ATCC 25285 / DSM 2151 / JCM 11019 / NCTC 9343) OX=272559 GN=atpD PE=3 SV=1
Q5LDX0;A0A380YZY7;A0A380YR89;A0A6D2X0H4;Q5L914;Q8R5Y4;Q8R6E0	48	40	303.676	0.0197513	0.0204873	1.70756	0.730859	MoG	NGM	85607.3	Uncharacterized protein OS=Bacteroides fragilis (strain ATCC 25285 / DSM 2151 / JCM 11019 / NCTC 9343) OX=272559 GN=BF9343_1904 PE=4 SV=1
Q8RGE2	46	40	372.115	3.81393e-06	0.000172747	3.72269	1	MoG	NGM	50219.4	ATP synthase subunit beta OS=Fusobacterium nucleatum subsp. nucleatum (strain ATCC 25586 / DSM 15643 / BCRC 10681 / CIP 101130 / JCM 8532 / KCTC 2640 / LMG 13131 / VPI 4355) OX=190304 GN=atpD PE=1 SV=1
A0A009I5C9;A0A009IP20;Q8RDU5;Q8RG84;Q8RHT1	42	38	240.937	0.000926591	0.00240471	3.05568	0.986212	MoG	NGM	205429	Uncharacterized protein OS=Acinetobacter baumannii (strain 1295743) OX=1310613 GN=J512_2013 PE=4 SV=1
Q5LC98	38	34	233.193	0.0188613	0.0199783	2.1183	0.738637	MoG	NGM	100645	Pyruvate_ phosphate dikinase OS=Bacteroides fragilis (strain ATCC 25285 / DSM 2151 / JCM 11019 / NCTC 9343) OX=272559 GN=ppdK PE=3 SV=1
Q48252;Q9ZLT4	32	30	200.886	0.147069	0.0955789	1.4405	0.319149	NGM	MoG	112648	Type IV secretion system protein CagE OS=Helicobacter pylori (strain ATCC 700392 / 26695) OX=85962 GN=cagE PE=1 SV=2
Q5LIG4	32	30	200.438	0.00108827	0.00264064	2.3664	0.982872	MoG	NGM	135417	Putative Alpha-mannosidase OS=Bacteroides fragilis (strain ATCC 25285 / DSM 2151 / JCM 11019 / NCTC 9343) OX=272559 GN=man PE=3 SV=1
Q5LEE2;A0A380YVT1;A0A4S5AZB3;A0A4S5B4K0;A0A4V6S6W5;P76362	31	29	181.797	0.0628029	0.0471478	1.63898	0.503121	MoG	NGM	99598.2	Beta-mannosidase OS=Bacteroides fragilis (strain ATCC 25285 / DSM 2151 / JCM 11019 / NCTC 9343) OX=272559 GN=bmnA PE=3 SV=1
P55991	30	10	194.691	0.00522071	0.00797075	2.26115	0.902767	MoG	NGM	84222.4	DNA topoisomerase 1 OS=Helicobacter pylori (strain ATCC 700392 / 26695) OX=85962 GN=topA PE=1 SV=1
A0A009HW70	29	25	151.966	0.00519323	0.00797075	2.39566	0.903232	MoG	NGM	144320	Tape measure domain protein OS=Acinetobacter baumannii (strain 1295743) OX=1310613 GN=J512_0646 PE=4 SV=1
A0A380YZS6	27	25	165.874	0.18027	0.111851	1.34807	0.277089	MoG	NGM	148490	Putative cobalamin biosynthesis-related membrane protein OS=Bacteroides fragilis (strain ATCC 25285 / DSM 2151 / JCM 11019 / NCTC 9343) OX=272559 GN=cobN_1 PE=4 SV=1
Q8RDW0	26	25	142.975	0.000638639	0.0018079	2.5973	0.99191	MoG	NGM	69589.8	Uncharacterized protein OS=Fusobacterium nucleatum subsp. nucleatum (strain ATCC 25586 / DSM 15643 / BCRC 10681 / CIP 101130 / JCM 8532 / KCTC 2640 / LMG 13131 / VPI 4355) OX=190304 GN=FN1385 PE=4 SV=1
Q5LEB7	23	20	143.465	0.976771	0.393571	1.07525	0.0500939	NGM	MoG	107262	Type I restriction enzyme R Protein OS=Bacteroides fragilis (strain ATCC 25285 / DSM 2151 / JCM 11019 / NCTC 9343) OX=272559 GN=hsdR PE=1 SV=1
Q9ZMV7	22	2	151.042	0.00522071	0.00797075	2.26115	0.902767	MoG	NGM	84289.8	DNA topoisomerase 1 OS=Helicobacter pylori (strain J99 / ATCC 700824) OX=85963 GN=topA PE=3 SV=1
A0A380YUW3;Q5LH30	21	17	109.08	0.0520002	0.0413208	1.71612	0.5435	MoG	NGM	133720	DNA helicase OS=Bacteroides fragilis (strain ATCC 25285 / DSM 2151 / JCM 11019 / NCTC 9343) OX=272559 GN=NCTC9343_02433 PE=3 SV=1
A0A009IJB7	20	16	121.381	0.163364	0.10373	1.55217	0.297249	MoG	NGM	127978	Phage integrase family protein OS=Acinetobacter baumannii (strain 1295743) OX=1310613 GN=J512_2803 PE=4 SV=1
Q5L9C7	19	16	113.031	0.0353777	0.0312154	1.71896	0.622833	MoG	NGM	106621	4-alpha-glucanotransferase OS=Bacteroides fragilis (strain ATCC 25285 / DSM 2151 / JCM 11019 / NCTC 9343) OX=272559 GN=malQ PE=3 SV=1
A0A4S5AVD1;Q8REN3	18	6	103.253	0.668599	0.293065	1.01121	0.0706784	NGM	MoG	77969.6	Sulfoquinovosidase OS=Escherichia coli (strain K12) OX=83333 GN=yihQ PE=3 SV=1
Q8RF61	18	14	108.899	0.0128258	0.0152876	2.72013	0.79872	NGM	MoG	91782	Alpha-1_4 glucan phosphorylase OS=Fusobacterium nucleatum subsp. nucleatum (strain ATCC 25586 / DSM 15643 / BCRC 10681 / CIP 101130 / JCM 8532 / KCTC 2640 / LMG 13131 / VPI 4355) OX=190304 GN=FN0857 PE=3 SV=1
P23909	17	3	99.1557	0.00638969	0.00943739	1.93787	0.883717	MoG	NGM	95589.3	DNA mismatch repair protein MutS OS=Escherichia coli (strain K12) OX=83333 GN=mutS PE=1 SV=1
P33341	17	15	99.3484	0.00298291	0.00584343	3.07573	0.94368	MoG	NGM	92510.4	Outer membrane usher protein YehB OS=Escherichia coli (strain K12) OX=83333 GN=yehB PE=2 SV=1
Q8REJ8	16	13	98.5485	0.701841	0.302753	1.14554	0.0664779	NGM	MoG	108891	UvrABC system protein A OS=Fusobacterium nucleatum subsp. nucleatum (strain ATCC 25586 / DSM 15643 / BCRC 10681 / CIP 101130 / JCM 8532 / KCTC 2640 / LMG 13131 / VPI 4355) OX=190304 GN=uvrA PE=3 SV=1
A0A4S5AYP1	16	2	93.5716	0.00638938	0.00943739	1.93787	0.883721	MoG	NGM	95655.4	DNA mismatch repair protein MutS OS=Escherichia coli (strain K12) OX=83333 GN=mutS PE=3 SV=1
A0A009IU53	16	9	88.2852	0.00550012	0.00830404	2.3824	0.898082	MoG	NGM	97428.8	Translation initiation factor IF-2 OS=Acinetobacter baumannii (strain 1295743) OX=1310613 GN=infB PE=3 SV=1
Q9ZJU5	15	13	90.7986	0.0436974	0.0371104	2.81389	0.579937	MoG	NGM	57100.6	Anthranilate synthase component 1 OS=Helicobacter pylori (strain J99 / ATCC 700824) OX=85963 GN=trpE PE=3 SV=1
Q8RDS2	14	11	85.2972	0.12863	0.0844368	1.34253	0.347544	MoG	NGM	78407	Tetratricopeptide repeat family protein OS=Fusobacterium nucleatum subsp. nucleatum (strain ATCC 25586 / DSM 15643 / BCRC 10681 / CIP 101130 / JCM 8532 / KCTC 2640 / LMG 13131 / VPI 4355) OX=190304 GN=FN1434 PE=4 SV=1
A0A6D2W465;P0A6Y8	14	13	74.7987	0.341579	0.175148	1.45902	0.15863	MoG	NGM	69172.1	Chaperone protein DnaK OS=Escherichia coli (strain K12) OX=83333 GN=dnaK PE=2 SV=1
Q8RH52	14	12	74.9477	0.124063	0.0818345	1.96654	0.355281	MoG	NGM	58634.1	Metal-dependent carboxypeptidase OS=Fusobacterium nucleatum subsp. nucleatum (strain ATCC 25586 / DSM 15643 / BCRC 10681 / CIP 101130 / JCM 8532 / KCTC 2640 / LMG 13131 / VPI 4355) OX=190304 GN=FN0061 PE=3 SV=1
Q8RH60	14	11	78.8671	6.59241e-05	0.00038724	2.24657	0.999897	MoG	NGM	58678.2	Urocanate reductase OS=Fusobacterium nucleatum subsp. nucleatum (strain ATCC 25586 / DSM 15643 / BCRC 10681 / CIP 101130 / JCM 8532 / KCTC 2640 / LMG 13131 / VPI 4355) OX=190304 GN=FN0050 PE=3 SV=1
P32138	13	1	78.9145	0.946234	0.386113	1.08263	0.0505037	MoG	NGM	77902.4	Sulfoquinovosidase OS=Escherichia coli (strain K12) OX=83333 GN=yihQ PE=1 SV=3
[truncated: 274 more rows]

[truncated: 3 more sheets: S8_NGM_PanG_HPpD, S9_NGM_U_HPpD, Information]
